# Supplementary material for: Assessment of genetic diversity and yield performance in Jordanian barley (Hordeum vulgare L.) landraces grown under Rainfed conditions
Source: BMC Plant Biol. 2017 Nov 2;17:191. doi: 10.1186/s12870-017-1140-1 (PMC5668982; doi:10.1186/s12870-017-1140-1)
Supplement: Supplementary file 1 — ICARDA Gene bank information of 154 Jordanian barley genotypes used in this study. (XLSX 21 kb) [file 12870_2017_1140_MOESM1_ESM.xlsx]

## Sheet: Sheet1
Additional file 1. ICARDA Gene bank information of 154 Jordanian barley genotypes used in this study.
Serial number	Accession number	Receiving date	Province	Longitude	Latitude	Altitude	Row type	Genesys Link
G1	IG 21668	1977	Unknown	Unknown	Unknown	Unknown	2	https://www.genesys-pgr.org/acn/id/667080
G2	IG 21669	1977	Unknown	Unknown	Unknown	Unknown	2	https://www.genesys-pgr.org/acn/id/667079
G3	IG 29070	1977	Unknown	Unknown	Unknown	Unknown	2	https://www.genesys-pgr.org/acn/id/674435
G4	IG 29071	1981	Az Zarqa	E36 13	N32 05	600	2	https://www.genesys-pgr.org/acn/id/674436
G5	IG 29072	1981	Mafraq	E36 15	N32 17	700	2	https://www.genesys-pgr.org/acn/id/674438
G6	IG 29073	1981	Mafraq	E36 10	N32 18	700	2	https://www.genesys-pgr.org/acn/id/674437
G7	IG 29074	1981	Az Zarqa	E36 10	N32 10	700	6	https://www.genesys-pgr.org/acn/id/674439
G8	IG 29075	1981	Irbid	E35 57	N32 23	900	2	https://www.genesys-pgr.org/acn/id/674440
G9	IG 29076	1981	Irbid	E35 55	N32 41	460	6	https://www.genesys-pgr.org/acn/id/674443
G10	IG 29077	1981	Irbid	E35 52	N32 42	450	6	https://www.genesys-pgr.org/acn/id/674442
G11	IG 29078	1981	Irbid	E35 52	N32 42	450	6	https://www.genesys-pgr.org/acn/id/674441
G12	IG 29079	1981	Irbid	E35 45	N32 40	500	2	https://www.genesys-pgr.org/acn/id/674444
G13	IG 29080	1981	Irbid	E35 45	N32 40	500	6	https://www.genesys-pgr.org/acn/id/674447
G14	IG 29081	1981	Irbid	E35 36	N32 32	-200	2	https://www.genesys-pgr.org/acn/id/674445
G15	IG 29082	1981	Irbid	E35 36	N32 32	-200	2	https://www.genesys-pgr.org/acn/id/674446
G16	IG 29083	1981	Az Zarqa	E36 15	N32 05	550	6	https://www.genesys-pgr.org/acn/id/674448
G17	IG 29084	1981	Az Zarqa	E36 15	N32 05	550	2	https://www.genesys-pgr.org/acn/id/674449
G18	IG 29085	1981	Az Zarqa	E36 07 56	N32 04 59	900	6	https://www.genesys-pgr.org/acn/id/674450
G19	IG 29086	1981	Al Balqa	E35 47	N32 03	1000	2	https://www.genesys-pgr.org/acn/id/674452
G20	IG 29087	1981	Al Balqa	E35 43	N31 57	700	6	https://www.genesys-pgr.org/acn/id/674451
G21	IG 29088	1981	Al Balqa	E35 34	N31 57	-450	6	https://www.genesys-pgr.org/acn/id/674453
G22	IG 29089	1981	Irbid	E35 52	N31 90	752	2	https://www.genesys-pgr.org/acn/id/674456
G23	IG 29090	1981	Amman	E35 48	N31 43	800	2	https://www.genesys-pgr.org/acn/id/674455
G24	IG 29091	1981	Al Karak	E35 47 12	N31 27 16	780	2	https://www.genesys-pgr.org/acn/id/674454
G25	IG 29092	1981	Al Karak	E35 42	N31 11	1000	2	https://www.genesys-pgr.org/acn/id/674458
G26	IG 29093	1981	Al Karak	E35 45	N31 00	820	2	https://www.genesys-pgr.org/acn/id/674457
G27	IG 29094	1981	Unknown	Unknown	Unknown	700	2	https://www.genesys-pgr.org/acn/id/674459
G28	IG 29095	1981	Unknown	Unknown	Unknown	750	2	https://www.genesys-pgr.org/acn/id/674461
G29	IG 29096	1981	At Tafilah	E35 54	N30 42	850	2	https://www.genesys-pgr.org/acn/id/674460
G30	IG 29097	1981	Unknown	Unknown	Unknown	1200	2	https://www.genesys-pgr.org/acn/id/674463
G31	IG 29098	1981	Ma'an	E35 25	N30 20	1200	2	https://www.genesys-pgr.org/acn/id/674462
G32	IG 29099	1981	Ma'an	E35 36 26	N30 32 08	1220	2	https://www.genesys-pgr.org/acn/id/674466
G33	IG 29100	1981	Unknown	Unknown	Unknown	1220	2	https://www.genesys-pgr.org/acn/id/674465
G34	IG 29101	1981	Unknown	Unknown	Unknown	1370	2	https://www.genesys-pgr.org/acn/id/674464
G35	IG 29102	1981	Ma'an	E35 25 03	N30 19 52	1370	2	https://www.genesys-pgr.org/acn/id/674467
G36	IG 29103	1981	Ma'an	E35 26	N30 09	1500	2	https://www.genesys-pgr.org/acn/id/674469
G37	IG 31459	1981	Ma'an	E35 29	N30 00	1500	2	https://www.genesys-pgr.org/acn/id/676796
G38	IG 31460	1981/05	Amman	E35 47	N31 43	650	2	https://www.genesys-pgr.org/acn/id/676799
G39	IG 31462	1981/05	Al Karak	E35 46	N31 15	900	2	https://www.genesys-pgr.org/acn/id/676802
G40	IG 31523	1981/05	Al Karak	E35 46	N31 15	900	6	https://www.genesys-pgr.org/acn/id/676830
G41	IG 31527	1981/05	Al Karak	E36 00	N30 51	900	6	https://www.genesys-pgr.org/acn/id/676832
G42	IG 31528	1981/05	Al Karak	E35 38	N31 18	900	2	https://www.genesys-pgr.org/acn/id/676833
G43	IG 31531	1981/05	Al Karak	E35 38	N31 18	900	6	https://www.genesys-pgr.org/acn/id/676836
G44	IG 31532	1981/05	Al Karak	E36 03	N31 14	750	2	https://www.genesys-pgr.org/acn/id/676837
G45	IG 31533	1981/05	Irbid	E36 00	N32 30	500	2	https://www.genesys-pgr.org/acn/id/676838
G46	IG 31535	1981/05	Amman	E35 47	N31 43	500	2	https://www.genesys-pgr.org/acn/id/676840
G47	IG 31536	1985/05	Amman	E35 57	N31 42	710	2	https://www.genesys-pgr.org/acn/id/676841
G48	IG 31538	1985/05	Ma'an	E35 50	N30 11	1500	2	https://www.genesys-pgr.org/acn/id/676845
G49	IG 31539	1985/05	Ma'an	E35 30	N30 30	1450	2	https://www.genesys-pgr.org/acn/id/676843
G50	IG 31541	1985/05	Ma'an	E35 30	N30 30	1450	6	https://www.genesys-pgr.org/acn/id/676848
G51	IG 31542	1985/05	Ma'an	E35 30	N30 30	1450	2	https://www.genesys-pgr.org/acn/id/676847
G52	IG 31543	1985/05	Tafilah	E35 40	N30 37	1300	6	https://www.genesys-pgr.org/acn/id/676846
G53	IG 31546	1985/05	Tafilah	E35 40	N30 47	1300	6	https://www.genesys-pgr.org/acn/id/676851
G54	IG 31548	1985/05	Al Karak	E35 46	N30 58	650	2	https://www.genesys-pgr.org/acn/id/676852
G55	IG 31550	1985/05	Al Karak	E35 46	N30 58	650	2	https://www.genesys-pgr.org/acn/id/676855
G56	IG 31551	1985/05	Irbid	E35 54	N32 29	690	2	https://www.genesys-pgr.org/acn/id/676857
G57	IG 31553	1985/05	Irbid	E35 54	N32 29	690	2	https://www.genesys-pgr.org/acn/id/676858
G58	IG 31554	1985/05	Irbid	E35 54	N32 29	690	2	https://www.genesys-pgr.org/acn/id/676859
G59	IG 31555	1985/05	Irbid	E35 47	N32 32	550	2	https://www.genesys-pgr.org/acn/id/676860
G60	IG 32763	1985/05	Irbid	E35 47	N32 32	550	2	https://www.genesys-pgr.org/acn/id/678064
G61	IG 32764	1985/05	Irbid	E36 04	N32 32	550	6	https://www.genesys-pgr.org/acn/id/678068
G62	IG 35223	1985/05	Irbid	E36 04	N32 32	550	2	https://www.genesys-pgr.org/acn/id/680470
G63	IG 35224	1985/05	Irbid	E36 04	N32 32	550	2	https://www.genesys-pgr.org/acn/id/680471
G64	IG 35994	1985/05	Mafraq	E36 10	N32 25	650	2	https://www.genesys-pgr.org/acn/id/681240
G65	IG 35995	1985/05	Mafraq	E36 10	N32 25	650	6	https://www.genesys-pgr.org/acn/id/681242
G66	IG 35996	1985/05	Mafraq	E36 12	N32 21	710	6	https://www.genesys-pgr.org/acn/id/681244
G67	IG 35997	1985/05	Mafraq	E36 12	N32 21+F21	710	2	https://www.genesys-pgr.org/acn/id/681245
G68	IG 35998	1985/05	Amman	E36 04	N31 36	760	2	https://www.genesys-pgr.org/acn/id/681246
G69	IG 35999	1985/05	Al Karak	E36 00	N31 00	850	2	https://www.genesys-pgr.org/acn/id/681243
G70	IG 36001	1988	Mafraq	E36 01	N32 19	750	2	https://www.genesys-pgr.org/acn/id/681250
G71	IG 36002	1988	Irbid	E35 42	N32 38	340	6	https://www.genesys-pgr.org/acn/id/681248
G72	IG 36003	1990	Az Zarqa	E36 13	N32 05	600	6	https://www.genesys-pgr.org/acn/id/681247
G73	IG 36004	1990	Mafraq	E36 15	N32 17	700	6	https://www.genesys-pgr.org/acn/id/681251
G74	IG 36005	1990	Mafraq	E36 10	N32 18	700	2	https://www.genesys-pgr.org/acn/id/681253
G75	IG 36006	1990	Az Zarqa	E36 10	N32 10	700	2	https://www.genesys-pgr.org/acn/id/681252
G76	IG 36007	1991	Irbid	E035 55 26	N32 19 16	880	6	https://www.genesys-pgr.org/acn/id/681254
G77	IG 36010	1991	Irbid	E035 55 26	N32 19 16	880	2	https://www.genesys-pgr.org/acn/id/681258
G78	36011	1991	Irbid	E35 51	N32 33	530	2	https://www.genesys-pgr.org/acn/id/681259
G79	36012	1991	Irbid	E35 51	N32 33	530	6	https://www.genesys-pgr.org/acn/id/681257
G80	36013	1991	Irbid	E35 56	N32 35	500	2	https://www.genesys-pgr.org/acn/id/681262
G81	36014	1991	Irbid	E35 55	N32 21	800	2	https://www.genesys-pgr.org/acn/id/681261
G82	36015	1991	Irbid	E35 39	N32 29	300	6	https://www.genesys-pgr.org/acn/id/681260
G83	36017	1991	Irbid	E35 39	N32 29	300	6	https://www.genesys-pgr.org/acn/id/681263
G84	36019	1991	Irbid	E35 39	N32 29	325	2	https://www.genesys-pgr.org/acn/id/681266
G85	36020	1991	Irbid	E35 39	N32 29	325	2	https://www.genesys-pgr.org/acn/id/681268
G86	36021	1991	Irbid	E035 40 30	N32 27 01	485	6	https://www.genesys-pgr.org/acn/id/681267
G87	36022	1991	Irbid	E035 40 17	N32 24 26	510	2	https://www.genesys-pgr.org/acn/id/681269
G88	36023	1991	Irbid	E035 40 17	N32 24 26	510	2	https://www.genesys-pgr.org/acn/id/681275
G89	36024	1991	Amman	E035 42 20	N31 56 22	480	2	https://www.genesys-pgr.org/acn/id/681274
G90	36025	1991	Amman	E35 39	N31 48	-220	2	https://www.genesys-pgr.org/acn/id/681273
G91	36026	1991	Amman	E35 39	N31 48	-220	2	https://www.genesys-pgr.org/acn/id/681272
G92	36027	1991	Mafraq	E36 05	N32 14	670	2	https://www.genesys-pgr.org/acn/id/681271
G93	36028	1991	Amman	E35 48	N31 41	845	2	https://www.genesys-pgr.org/acn/id/681270
G94	36029	1991	Az Zarqa	E36 16	N32 07	645	2	https://www.genesys-pgr.org/acn/id/681278
G95	36030	1991	Az Zarqa	E36 16	N32 07	645	2	https://www.genesys-pgr.org/acn/id/681277
G96	36032	1991	Az Zarqa	E36 16	N32 07	645	2	https://www.genesys-pgr.org/acn/id/681279
G97	36034	1991	Amman	E36 22	N32 03	650	2	https://www.genesys-pgr.org/acn/id/681280
G98	36035	1991	Amman	E36 22	N32 03	650	2	https://www.genesys-pgr.org/acn/id/681282
G99	36036	1991	Amman	E36 22	N32 03	650	2	https://www.genesys-pgr.org/acn/id/681283
G100	36037	1991	Amman	E35 46	N31 28	750	2	https://www.genesys-pgr.org/acn/id/681284
G101	36038	1991	Amman	E35 46	N31 28	770	2	https://www.genesys-pgr.org/acn/id/681285
G102	36039	1991	Al Karak	E35 45	N31 20	975	2	https://www.genesys-pgr.org/acn/id/681290
G103	36043	1991	Al Karak	E35 45	N31 17	970	2	https://www.genesys-pgr.org/acn/id/681289
G104	36044	1991	Al Karak	E35 42	N31 04	1220	2	https://www.genesys-pgr.org/acn/id/681288
G105	36045	1991	Al Karak	E35 37	N31 11	890	2	https://www.genesys-pgr.org/acn/id/681292
G106	36046	1991	Al Karak	E35 38	N31 07	960	2	https://www.genesys-pgr.org/acn/id/681294
G107	36047	1991	Al Karak	E35 38	N31 07	1000	2	https://www.genesys-pgr.org/acn/id/681293
G108	38512	1991	Al Karak	E35 42	N31 02	1335	6	https://www.genesys-pgr.org/acn/id/683489
G109	115772	1991	Al Karak	E35 56	N31 09	1020	2	https://www.genesys-pgr.org/acn/id/684764
G110	115773	1991	Al Karak	E35 50	N31 09	940	2	https://www.genesys-pgr.org/acn/id/684766
G111	115774	1991	Al Karak	E35 50	N31 09	940	2	https://www.genesys-pgr.org/acn/id/684768
G112	115775	1991	Al Karak	E35 50	N31 17	935	2	https://www.genesys-pgr.org/acn/id/684770
G113	115776	1991	Al Karak	E35 50	N31 17	935	2	https://www.genesys-pgr.org/acn/id/684769
G114	115777	1991	At Tafilah	E35 46	N30 57	1185	2	https://www.genesys-pgr.org/acn/id/684771
G115	115778	1991	At Tafilah	E35 32	N30 51	860	6	https://www.genesys-pgr.org/acn/id/684773
G116	128193	1991	Az Zarqa	E36 48	N31 47	560	2	https://www.genesys-pgr.org/acn/id/685715
G117	128194	1991	At Tafilah	E35 32	N30 46	1300	6	https://www.genesys-pgr.org/acn/id/685716
G118	128196	1991	Ma'an	E35 32	N30 30	1400	2	https://www.genesys-pgr.org/acn/id/685719
G119	128197	1991	Ma'an	E35 28	N30 25	1600	6	https://www.genesys-pgr.org/acn/id/685720
G120	128198	1991	Ma'an	E35 28	N30 25	1600	6	https://www.genesys-pgr.org/acn/id/685722
G121	128199	1993	Az Zarqa	E36 48	N31 47	560	6	https://www.genesys-pgr.org/acn/id/685724
G122	128201	1995/06	Mafraq	E36 43	N32 18	960	2	https://www.genesys-pgr.org/acn/id/685721
G123	128202	1995/06	Irbid	E35 42	N32 37	60	2	https://www.genesys-pgr.org/acn/id/685723
G124	135246	1995/06	Az Zarqa	E036 01 01	N32 01 15	665	2	https://www.genesys-pgr.org/acn/id/686245
G125	135252	1995/06	Ma'an	E35 30	N30 24	1540	6	https://www.genesys-pgr.org/acn/id/686003
G126	135256	1995/06	Mafraq	E36 32	N32 20	830	2	https://www.genesys-pgr.org/acn/id/686002
G127	135259	1995/06	Mafraq	E36 43	N32 18	960	2	https://www.genesys-pgr.org/acn/id/686005
G128	135282	1995/06	Irbid	E35 42	N32 37	60	2	https://www.genesys-pgr.org/acn/id/686006
G129	135295	2000/01	Irbid	E035 55 26	N32 19 16	880	2	https://www.genesys-pgr.org/acn/id/686008
G130	135698	2000/01	Irbid	E35 51	N32 33	530	6	https://www.genesys-pgr.org/acn/id/686012
G131	135699	2000/01	Al Balqa	E35 35	N32 10	-260	2	https://www.genesys-pgr.org/acn/id/686013
G132	135718	2000/01	Irbid	E35 39	N32 29	300	2	https://www.genesys-pgr.org/acn/id/686015
G133	135732	2000/01	Amman	E035 42 20	N31 56 22	480	2	https://www.genesys-pgr.org/acn/id/686014
G134	135734	2000/01	Mafraq	E36 05	N32 14	670	6	https://www.genesys-pgr.org/acn/id/686016
G135	135778	2000/01	Az Zarqa	E36 16	N32 07	645	6	https://www.genesys-pgr.org/acn/id/686018
G136	135899	2000/01	Amman	E36 22	N32 03	650	6	https://www.genesys-pgr.org/acn/id/686020
G137	136705	2000/01	Al Karak	E35 50	N31 17	935	6	https://www.genesys-pgr.org/acn/id/686245
G138	136707	2000/01	Ma'an	E35 28	N30 25	1600	6	https://www.genesys-pgr.org/acn/id/686242
G139	136708	2002/06	Amman	E36 08 727	N32 03 358	622	2	https://www.genesys-pgr.org/acn/id/686249
G140	136709	2002/06	Amman	E36 08 727	N32 03 358	622	6	https://www.genesys-pgr.org/acn/id/686248
G141	136710	2002/06	Amman	E36 21 260	N32 03 616	611	2	https://www.genesys-pgr.org/acn/id/686247
G142	136711	2002/06	Amman	E36 21 260	N32 03 616	611	2	https://www.genesys-pgr.org/acn/id/686251
G143	136714	2002/06	Amman	E36 21 260	N32 03 616	611	6	https://www.genesys-pgr.org/acn/id/686260
G144	138184	2002/06	Amman	E36 21 260	N32 03 616	611	2	https://www.genesys-pgr.org/acn/id/686360
G145	138236	2002/06	Mafraq	E36 48 358	N32 09 526	847	6	https://www.genesys-pgr.org/acn/id/686410
G146	139144	2002/06	Mafraq	E36 30 079	N32 15 151	782	2	https://www.genesys-pgr.org/acn/id/686450
G147	139163	2002/06	Mafraq	E36 30 079	N32 15 151	782	2	https://www.genesys-pgr.org/acn/id/686451
G148	139164	2002/06	Amman	E35 55 52	N31 56 53	950	2	https://www.genesys-pgr.org/acn/id/686454
G149	139184	2002/06	Amman	E35 53 43	N31 46 40	910	2	https://www.genesys-pgr.org/acn/id/686452
G150	140067	2002/09	Al Balqa	E35 42 562	N32 05 022	1003	2	https://www.genesys-pgr.org/acn/id/686507
Checks	Name	Pedigree				Released
151	Rum	Harbinger-Arivat × Attiki (CIMMYT, Mexico & certified in NCARE, Jordan)				1986	6
152	Mutah	Roho/Arabi × Abiad/6250 (ICARDA, Syria & certified in NCARE, Jordan)				2004	2
153	Yarmouk	Esp/1808-4L//Harmal (ICARDA, Syria & certified in NCARE, Jordan)				2004	2
154	Baladi	A common landrace in Jordan				Landrace	2
