# Supplementary material for: Assessment of genetic diversity and yield performance in Jordanian barley (Hordeum vulgare L.) landraces grown under Rainfed conditions
Source: BMC Plant Biol. 2017 Nov 2;17:191. doi: 10.1186/s12870-017-1140-1 (PMC5668982; doi:10.1186/s12870-017-1140-1)
Supplement: Supplementary file 2 — Characteristics of field locations, actual total rainfall (mm on monthly basis), number of rainy days and long-term rainfall average in the tested sites over three growing seasons. (XLSX 10 kb) [file 12870_2017_1140_MOESM2_ESM.xlsx]

## Sheet: Sheet1
Additional file 2. Characteristics of field locations, actual total rainfall (mm on monthly basis), number of rainy days and long-term rainfall average in the tested sites over three growing seasons.
			Madaba				Ramtha
			2008/09	2009/10	2010/11		2008/09	2009/10	2010/11
Latitude			32.492	31.739	32.492		32.555	32.559	32.555
Longitude			35.977	35.8015	35.977		36.03	35.987	35.985
Elevation (m)			800	811	799		510	506	510
Actual Rainfall (Monthly bases)
October			11	0	0		0	4.6	0
November			24.5	16.5	0		8.5	31.3	0
December			5.4	42.5	41.3		25.2	43.5	51
January			132.5	52	70		8	60.4	47.8
February			56.4	144	70.5		92.1	27	101.5
March			8	0	20.7		38.7	0	13
April			0	0	17.3		5	0	0
May			0	0	0		2	0	0
Total			238	255	219.8		179.5	166.8	213
Number of rainy days			24	22	35		23	18	22
Percentage from the long-term average (%)			-34	-27	-37		-17.2	-23	-1.8
Long-term rainfall average			349.5 mm (1982-2012)				217 mm (1976-2012)
