# Supplementary material for: Assessment of genetic diversity and yield performance in Jordanian barley (Hordeum vulgare L.) landraces grown under Rainfed conditions
Source: BMC Plant Biol. 2017 Nov 2;17:191. doi: 10.1186/s12870-017-1140-1 (PMC5668982; doi:10.1186/s12870-017-1140-1)
Supplement: Supplementary file 3 — Combined analysis of variance for grain yield of barley landraces accessions and Restricted Maximum Likelihood Method estimated variances for locations and overall environments. (XLSX 14 kb) [file 12870_2017_1140_MOESM3_ESM.xlsx]

## Sheet: Sheet 1
Additional file 3. Combined analysis of variance for grain yield of barley landraces accessions and Restricted Maximum Likelihood Method estimated variances for locations and overall environments.
Source of variation	D.F.	Sum of Squares	Mean Square	P-Value
Year	2	7080820	3540410	0.3441
Loc	1	2436994	2436994	0.3702
Loc*Year	2	3703788	1851894	<.0001
row(Loc*Year)	54	188216	3485.48	0.1776
GENO	153	719159	4700.39	0.0596
Year*GENO	306	1145352	3742.98	0.8326
Loc*GENO	153	566661	3703.67	0.7914
Loc*Year*GENO	305	1275132	4180.76	0.0018
Residual	222	642431	2893.84
	Overall Environments			Ramtha				Ramtha
	Variance Component	REML Estimates		Variance Component	Estimate			Variance Component	Estimate
	Var(Year)	5490.3		Var(Year)	883.708			Var(Year)	883.708
	Var(Loc)	1426.8		Var(row(Year))	178.754			Var(row(Year))	178.754
	Var(Loc*Year)	11516.2		Var(GENO)	70.9537			Var(GENO)	70.9537
	Var(row(Loc*Year))	114.459		Var(Year*GENO)	254.265			Var(Year*GENO)	254.265
	Var(GENO)	160.906		Var(Error)	1247.2			Var(Error)	1247.2
	Var(Year*GENO)	0
	Var(Loc*GENO)	0
	Var(Loc*Year*GENO)	587.673
	Var(Error)	3212.3
	Hertibility (%)	0.2026		Hertibility (%)	0.1242			Hertibility (%)	0.0824
