# Supplementary material for: Assessment of genetic diversity and yield performance in Jordanian barley (Hordeum vulgare L.) landraces grown under Rainfed conditions
Source: BMC Plant Biol. 2017 Nov 2;17:191. doi: 10.1186/s12870-017-1140-1 (PMC5668982; doi:10.1186/s12870-017-1140-1)
Supplement: Supplementary file 4 — Genotypic coefficient of variation, heritability, coefficient of variation and P-value for grain yield of barley accessions evaluated in eight environments. (XLSX 9 kb) [file 12870_2017_1140_MOESM4_ESM.xlsx]

## Sheet: Sheet 1
Additional file 4. Genotypic coefficient of variation, heritability, coefficient of variation and P-value for grain yield of barley accessions evaluated in eight environments.
Location	Madaba			Ramtha
Year	2008/2009	2009/2010	2010/2011	2008/2009	2009/2010	2010/2011
Rainfall (mm)	238	255	219.8	179.5	166.8	213
Best spatial model*	Ar	Id	L	Id	L	ArAr
P-value for genotypic differences using Wald test	<0.001	0.007	<0.001	0.1	<0.001	0.006
Field heterogeneity (Coefficient of Variation (%))	37	18	52	30	20	35
Broad sense heritability (%)	45	0	28	0	40	5
*Models based on the fertility trend and plot-error structure: Id = independent plot-errors, Ar = first order auto-regressive plot-errors along rows, L = linear trend along rows and independent plot-errors, ArAr = separable first order auto-regressive plot-error along rows and along columns
