# Supplementary material for: Assessment of genetic diversity and yield performance in Jordanian barley (Hordeum vulgare L.) landraces grown under Rainfed conditions
Source: BMC Plant Biol. 2017 Nov 2;17:191. doi: 10.1186/s12870-017-1140-1 (PMC5668982; doi:10.1186/s12870-017-1140-1)
Supplement: Supplementary file 5 — Means, coefficient of variations (CV%) and standardized cultivar superiority over applicable years of the best linear unbiased estimates (BLUEs) of GY (g/m2) of all tested genotypes. (XLSX 32 kb) [file 12870_2017_1140_MOESM5_ESM.xlsx]

## Sheet: Sheet1
Additional file 5. Means, coefficient of variations (CV%) and standardized cultivar superiority over applicable years of the best linear unbiased estimates (BLUEs) of GY (g/m2) of all tested genotypes.
		Madaba								Ramtha					Overall
Rank (based on means)	Genotype	Mean	CV%	Rank (CV%)	SCCS%	Rank (SCCS%)		Genotype	Mean	CV%	Rank (CV%)	SCCS%	Rank(SCCS%)		Genotype	Mean	CV%	Rank (CV%)	SCCS%	Rank(SCCS%)
1	G69	388.7	73.12	58	32.9	1		G144	194.8	34.63	96	22.01	1		G69	259.3	89.01	118	42.06	1
2	G60	351.5	43.29	9	38.59	2		G99	187.2	33.14	89	30.55	5		G106	248.8	68.03	57	42.23	2
3	G25	350.7	24.62	1	42.23	6		G32	183.7	12.35	13	28.56	3		G30	247.4	55.53	25	47.88	6
4	G30	341.4	41.6	7	44.46	7		G128	181.8	22.44	44	30.62	6		G87	246.4	68.35	58	42.37	3
5	G100	337.2	81.59	77	47.46	11		G48	181.7	22.57	45	26.97	2		G60	246.3	61.05	35	45.61	4
6	G87	335.8	61.65	33	39.29	3		G89	179.7	16.64	24	29.05	4		G123	246.1	48.96	10	47.76	5
7	G106	332.9	64.72	39	40.59	4		G8	177.4	60.87	149	38.24	11		G32	240.7	52.82	18	52.86	7
8	G41	329.9	68.01	48	41.72	5		G34	172.4	54.34	145	38.29	12		G85	234.7	87.55	115	55.46	12
9	G85	324.7	86.64	86	50.67	13		G139	171.9	2.19	1	36.32	9		G34	232.1	69.9	63	54.23	9
10	G123	323.8	37.84	5	46.31	9		G59	171	48.06	132	36.08	8		G25	227.9	64.48	44	55.97	14
11	G2	320.7	73.07	57	44.62	8		G73	169.9	41.33	119	34.36	7		G132	226.6	76.57	85	58.56	16
12	G18	320.1	104.73	129	52.98	17		G123	168.4	33.52	91	42.61	23		G93	225.7	63.53	40	53.8	8
13	G88	320	41.14	6	50.89	14		G39	166.3	29.66	71	40.66	19		G18	224.8	105.59	145	60.75	21
14	G132	319	67.88	47	51.84	15		G95	165.9	13.88	15	42.15	21		G36	223.3	76.94	87	54.86	11
15	G22	314.1	62.45	36	47.11	10		G131	165.2	34.89	97	38.74	14		G66	222.1	65.79	47	60.01	18
16	G93	313	53.06	20	48.53	12		G106	164.8	38.53	110	37.55	10		G22	221.9	76.76	86	55.83	13
17	G51	309.5	84.88	84	54.32	19		G23	164.4	47.5	131	38.41	13		G2	221	84.3	106	54.31	10
18	G36	300	76.21	67	52.3	16		G116	162.4	29.46	70	40.3	17		G27	221	61.7	37	66.06	32
19	G115	299	57.26	25	53.33	18		G31	162.3	17.29	26	39.26	15		G68	220.7	56.66	29	65.43	31
20	G32	297.6	58.34	28	57.83	23		G110	161.5	36.2	101	39.33	16		G150	219.9	59.36	33	59.67	17
21	G150	294.3	49.86	16	56.86	22		G147	161.2	37.63	108	41.43	20		G59	219.8	69.57	60	64.73	29
22	G34	291.8	73.77	61	56.65	20		G82	160.5	22.89	47	42.95	24		G63	219.8	56.41	28	62.9	26
23	G90	291.5	69.58	50	56.7	21		G68	160.3	40.86	118	44.82	33		G38	219.4	74.24	76	60.21	19
24	G122	291.4	70.67	51	59.04	24		G119	159.4	2.7	2	44.31	29		G88	218.7	65.89	49	61.42	24
25	G66	289.5	68.41	49	59.8	25		G84	159.1	30.22	74	40.46	18		G100	218.4	99.64	141	62.91	27
26	G27	286.7	60.04	32	68.01	35		G38	157.8	49.05	135	43.86	26		G90	217.8	75.17	83	61.12	22
27	G104	283.7	81.68	78	61.11	27		G146	157.8	19.53	35	44.08	28		G51	217.1	91.54	129	62.29	25
28	G63	282.2	57.66	27	64.44	31		G63	157.5	10.96	11	45.63	34		G104	217	77.71	90	61.36	23
29	G149	281.9	65.14	40	60.99	26		G83	157	19.1	32	48.58	42		G149	216.7	64.88	45	60.57	20
30	G68	281.1	54.95	23	68	34		G87	156.9	40.25	114	42.18	22		G41	213.9	89.45	122	58.42	15
31	G38	281	78.73	73	61.75	28		G97	155.5	43.1	125	46.01	37		G139	213.4	79.88	96	72.16	43
32	G126	277.4	82.81	80	63.03	29		G27	155.3	40.23	113	43.69	25		G122	213.3	74	75	63.14	28
33	G55	276	59.34	31	64.12	30		G78	155.1	32.64	85	43.89	27		G146	212.8	64.16	42	66.31	33
34	G154	273	50.09	17	67.9	33		G96	155	37.5	107	44.39	30		G31	211.9	85.23	110	70.48	38
35	G29	272.1	43.76	10	71.23	37		G33	154.8	33.64	92	45.91	36		G154	210.2	54.48	21	67.45	34
36	G58	271.8	88.51	90	65.79	32		G54	154.7	26.12	53	44.47	32		G89	208.7	61.1	36	71.9	41
37	G59	268.6	78.61	71	71.32	38		G66	154.7	14.63	18	48.18	41		G39	207.6	41.9	6	75.58	49
38	G146	267.9	71.42	55	69.85	36		G64	154.4	28.39	62	44.4	31		G4	207.4	67.89	56	69.89	36
39	G103	265.5	61.83	34	80.34	49		G37	153.4	53.23	143	49.49	47		G147	205.8	50.4	13	72.67	44
40	G4	265.3	70.72	52	71.61	39		G30	153.3	13.97	16	46.19	38		G115	205	73.96	74	65.25	30
41	G148	263.4	100.83	120	79.79	47		G56	153.1	26.48	56	47.28	40		G58	204.7	82.88	104	68.03	35
42	G31	261.5	103.57	128	77	43		G153	152.9	34.23	95	45.67	35		G29	204	54.32	20	72.84	45
43	G133	261.2	117.29	146	82.9	54		G149	151.6	36.03	100	46.24	39		G48	204	38.28	5	77.84	53
44	G129	261	67.24	44	74.06	41		G24	151.1	44.47	128	48.74	44		G153	203.5	66.58	50	71.94	42
45	G50	257.1	73.34	59	73.34	40		G91	150.8	36.69	106	49.99	49		G50	203.1	67.21	54	70.35	37
46	G139	254.9	101.9	123	81.86	52		G44	150.5	7.61	5	49.92	48		G137	202.3	55.19	23	74.99	46.5
47	G137	254.2	58.87	29	78.62	44		G3	150.4	33.83	93	57.43	65		G148	202.2	90.55	127	78.36	55
48	G153	254.1	74.12	63	76.7	42		G104	150.4	42.53	123	48.94	46		G44	201.9	59.51	34	75.22	48
49	G120	253.9	92.33	100	79.32	45		G137	150.3	17.11	25	51.79	55		G116	200.4	65.21	46	74.99	46.5
50	G44	253.3	66.09	41	79.43	46		G4	149.5	43.83	127	51.45	54		G3	200.2	82.55	102	77.7	52
51	G147	250.4	52.45	19	80.14	48		G50	149.1	32.12	82	48.72	43		G55	199.6	67.1	53	70.59	39
52	G45	250.3	73.39	60	82.94	55		G102	149	48.97	134	48.87	45		G97	199.4	84.57	107	80.52	59
53	G3	249.9	96.59	108	80.95	51		G108	148.5	30.06	73	50.98	53		G23	199.2	82.7	103	83.03	64
54	G39	248.9	42.81	8	84.9	63		G154	147.4	32.24	83	51.84	56		G128	198.1	35.57	3	83.71	66
55	G152	248.6	75	64	80.5	50		G26	146.8	19.5	34	50.67	52		G126	197.7	86.01	111	71.16	40
56	G28	247.2	54.33	21	86.87	67		G121	146.6	43.44	126	50.42	51		G96	197.1	90.17	125	80.7	60
57	G61	245.3	91.3	96	84.14	58		G36	146.5	42.13	121	50.11	50		G78	197	58.26	32	77.16	50
58	G138	244.6	133.61	153	91.27	77		G150	145.5	45.89	130	55.11	60		G103	196.5	69.08	59	83.4	65
59	G16	243.6	91.52	97	82.52	53		G85	144.7	31.73	79	57.05	62		G91	196.2	66.77	51	78.46	56
60	G76	243.5	96.64	109	83.35	56		G90	144	67.81	152	62.54	81		G8	195.8	70.7	66	84.87	69
61	G49	243.4	81.94	79	84.33	59		G94	143.9	61.13	150	54.05	58		G24	195.7	62.06	38	77.59	51
62	G97	243.3	101.34	121	88.55	68.5		G42	143.5	36.63	105	52.62	57		G54	195.4	69.95	64	80.46	58
63	G11	241.8	90.58	93	86.52	65		G136	142.3	13.57	14	60.98	77		G133	193.7	108.39	147	87.13	74
64	G91	241.6	75.93	65	84.53	60		G92	141.9	9.32	8	57.11	63		G152	193.2	69.85	62	78.91	57
65	G24	240.3	67.62	46	83.95	57		G60	141	8.33	6	58.6	70		G45	193	71.03	68	81.71	61
66	G125	239.9	90.37	92	84.89	62		G148	141	32.11	81	55.1	59		G119	192.8	74.35	77	83.87	67
67	G96	239.1	110.85	134	89.55	75		G113	140.6	29.19	69	55.51	61		G129	192.8	69.74	61	78.35	54
68	G78	238.9	66.3	42	85.34	64		G12	140.5	21.46	42	61.39	78		G144	192.5	53.91	19	88.97	77
69	G70	238.5	57.35	26	93.06	79		G105	140.4	28.06	60	57.95	68		G95	192	57.39	30	91.06	85
70	G116	238.4	79.67	74	84.81	61		G98	139.6	28.74	66	63.62	87		G28	191	55.92	26	85.36	71
71	G89	237.8	81.18	76	86.53	66		G6	139.3	54.48	146	62.74	84		G73	190.6	92.69	131	90.92	83.5
72	G135	236.8	96.57	107	89.01	72		G142	139.3	18.6	30	57.7	66		G11	189.2	80.76	97	84.61	68
73	G143	236.5	102.35	124	88.55	68.5		G70	139	23.14	48	57.2	64		G33	188.8	49	11	95.21	97
74	G124	236.4	114.25	139	89.43	73		G93	138.4	22.13	43	57.89	67		G70	188.7	55.23	24	88.32	75
75	G54	236.1	84.79	83	89.54	74		G152	137.8	28.6	64	58.22	69		G42	188.5	78.03	92	82.86	63
76	G86	234.1	98.26	115	88.61	70		G58	137.6	17.7	27	59.97	74		G120	188.5	89.85	124	82.83	62
77	G23	234	103.04	127	96.26	85		G80	137.5	66.65	151	62.66	82		G37	187.4	83.77	105	88.48	76
78	G42	233.4	91.12	95	88.91	71		G9	136.8	18.57	29	60.75	76		G92	187.3	57.47	31	85.01	70
79	G92	232.6	64.65	38	90.29	76		G11	136.5	33.11	87.5	63.26	86		G99	186.8	72.92	71	94.93	95
80	G72	232.4	93.81	105	92.7	78		G67	136	42.14	122	59.63	71		G84	185.8	67.78	55	90.05	81
81	G35	232.1	76.65	69	96.96	88		G29	135.9	37.7	109	59.8	72		G94	185.4	88.23	117	86.37	73
82	G101	230.3	35.62	4	96.51	86		G45	135.6	42.68	124	59.96	73		G83	184.5	74.9	80	94.57	94
83	G47	228.7	101.37	122	93.95	81		G122	135.1	29.03	68	60.44	75		G125	183.7	81.88	101	85.96	72
84	G141	228.1	115.68	142	97.59	89		G28	134.8	23.63	49	62.26	80		G82	182.1	63.77	41	93.15	92
85	G151	227.6	82.99	81	93.98	82		G132	134.2	38.92	111	66.07	93		G135	182	89.08	119	89.61	78.5
86	G107	227.3	80.41	75	94.3	83		G151	133.9	15.05	19	63.04	85		G56	181.8	75.13	82	93.43	93
87	G94	226.9	102.38	125	93.72	80		G7	133.8	52.16	140	61.89	79		G151	180.7	72.29	69	89.96	80
88	G48	226.4	48.52	13	96.83	87		G14	132.8	30.7	76	62.73	83		G105	180.6	77.68	89	91.24	86
89	G119	226.3	96.82	111	96.13	84		G5	132.6	41.44	120	64.38	90		G26	180.4	55.12	22	92.59	90
90	G114	223.4	96.65	110	98.52	91		G17	132.1	40.7	117	65.06	91		G107	179.5	74.54	78	91.84	87
91	G33	222.8	55.36	24	109.54	114		G109	132	28.68	65	63.91	88		G49	179.3	81.51	99	89.61	78.5
92	G37	221.4	102.47	126	100.2	93		G107	131.6	50.68	137	69.57	97		G110	179.3	65.82	48	96.68	99
93	G105	220.8	93.7	104	98.9	92		G57	131.4	49.94	136	64.32	89		G72	178.6	84.85	108	92.47	89
94	G145	220.6	90.7	94	98.5	90		G40	130.3	56.78	147	65.69	92		G6	178.2	73.46	72	94.97	96
95	G74	220	50.66	18	101.66	94		G69	129.9	35.69	99	66.36	94		G16	178	89.27	121	90.37	82
96	G52	219.3	92.26	98	108.65	109		G22	129.7	71.4	154	72.33	102		G47	177.8	89.25	120	92.32	88
97	G75	219.3	111.05	135	101.9	95		G18	129.5	26.46	55	71.37	99		G108	177.7	92.29	130	100.4	107
98	G95	218	76.44	68	108.76	110		G65	128.7	31.85	80	67.16	95		G86	177	90.21	126	90.92	83.5
99	G14	217.8	132.89	152	109.22	113		G125	127.5	6.1	3	71.85	100		G138	176.9	124.26	154	98.03	102
100	G6	217	83.12	82	102.64	96		G103	127.4	54.22	144	71	98		G61	176.4	91.07	128	92.61	91
101	G1	215.9	92.5	101.5	103.45	97		G135	127.3	52.48	141	73.71	110		G14	175.3	108.73	148	101.65	110
102	G117	215.4	108.95	132	107.84	105		G47	126.9	30.02	72	69.24	96		G114	174	85.15	109	96.59	98
103	G128	214.5	46.51	12	106.22	102		G112	126.5	25.34	52	72.54	105		G131	173.8	51.84	16	103.63	113
104	G46	214.4	73.85	62	109.1	112		G133	126.1	40.56	116	79.48	117		G9	173.3	75.06	81	97.44	100
105	G8	214.3	87.61	88	105.02	100		G10	125.4	30.91	77	72.45	104		G101	173	49.52	12	99	104
106	G26	214	66.92	43	104.76	99		G72	124.9	28.21	61	72.39	103		G141	172.8	103.41	144	100.16	106
107	G40	213.4	92.28	99	103.87	98		G51	124.8	51.69	139	73.11	108		G7	172.1	95.9	135	99.45	105
108	G43	212.8	112.62	137	108.52	108		G114	124.6	24.38	50	71.99	101		G40	171.8	81.83	100	97.77	101
109	G84	212.5	88.31	89	107.16	104		G129	124.6	16.43	22	72.98	107		G143	171.1	99.34	140	98.2	103
110	G83	212	99.59	119	110.7	115		G43	124.1	35.21	98	72.59	106		G12	170.9	77.07	88	104.96	116
111	G134	211.4	98.51	116	108.21	107		G55	123.2	18.3	28	74.36	112		G35	170.4	77.97	91	102.28	111
112	G73	211.3	126.83	151	112.66	118		G120	123.1	51.03	138	73.57	109		G57	169.3	48.9	9	105.74	118
113	G13	211	108.93	131	112.02	116		G130	122.8	28.89	67	73.83	111		G5	169.1	93.46	132	107.87	121
114	G21	210.7	76.66	70	106.2	101		G1	121.9	19.77	36	76.5	114		G1	168.9	81.26	98	101.33	108
115	G56	210.5	97.95	114	108.81	111		G2	121.2	36.44	104	75.3	113		G43	168.5	95.88	134	104.04	114
116	G7	210.3	115.34	141	108.13	106		G19	121.2	11.35	12	81.4	119		G80	167.4	76.18	84	106.02	120
117	G9	209.8	92.5	101.5	106.72	103		G86	119.9	26.76	58	78.07	115		G124	166.4	112.78	151	101.51	109
118	G53	207.4	116.29	144	113.81	120		G77	119.3	22.63	46	78.85	116		G64	166.2	78.38	94	111.83	127
119	G57	207.2	44.52	11	115.16	121		G127	118.9	32.54	84	86.88	128		G74	165.6	56.1	27	104.91	115
120	G108	206.9	121	147	116.33	123		G126	118	18.69	31	80.48	118		G102	165.1	48.33	8	111.63	126
121	G130	206.5	122.31	150	116.67	124		G81	117.9	48.94	133	86.21	125		G130	164.7	101.86	143	110.56	123
122	G5	205.7	114.47	140	118.37	126		G88	117.5	52.71	142	83.36	121		G10	164.3	64.33	43	105.96	119
123	G15	204.5	97.21	113	116.12	122		G141	117.4	26.61	57	86.57	127		G109	163.6	44.79	7	110.95	124
124	G82	203.6	86.42	85	112.82	119		G118	117.2	19.36	33	86.99	129		G76	163.3	106.42	146	102.37	112
125	G62	203.2	115.7	143	117.3	125		G101	115.7	36.29	102	83.16	120		G136	162.9	71.01	67	113.32	131
126	G10	203.1	72.83	56	112.63	117		G49	115.2	31	78	84.56	122		G52	162.7	87.52	114	113.63	132
127	G12	201.3	98.97	118	118.51	128		G13	113.9	40.27	115	86.31	126		G13	162.5	96.94	138	111.43	125
128	G19	200.4	117.24	145	118.42	127		G15	113.7	32.76	86	85.15	123		G145	162.1	87.69	116	105.63	117
129	G80	197.4	87.14	87	119.47	129		G20	113.2	45.62	129	85.59	124		G98	161.7	89.82	123	115.99	136
130	G110	197.1	88.54	91	120.14	130		G16	112.5	21.27	41	94.78	135		G19	160.8	96.43	136	113.02	129
131	G109	195.2	48.57	14	124.19	132		G74	111.3	15.3	20	91.46	130		G21	160.7	73.56	73	108.77	122
132	G77	193.6	71.04	54	122.1	131		G115	111	36.32	103	91.69	131		G46	160.6	78.1	93	112.98	128
133	G127	193.3	75.94	66	126.01	134		G53	110.8	7.3	4	92.08	132		G15	159.1	86.25	112	113.97	133
134	G140	191.6	98.82	117	126.6	135		G21	110.7	33.11	87.5	94.89	136		G53	159.1	101.51	142	114.27	134
135	G20	190.8	113.06	138	131.92	137		G138	109.3	15.9	21	92.99	134		G77	156.4	62.35	39	114.99	135
136	G65	190.4	32.8	3	138.21	144		G35	108.8	30.46	75	92.52	133		G127	156.1	66.83	52	119.86	138
137	G144	190.1	78.63	72	125.37	133		G61	107.5	9.83	9	96.57	137		G75	156	110.47	150	113.17	130
138	G99	186.4	110.66	133	131.01	136		G46	106.8	69.85	153	98.78	139		G112	155.7	52.72	17	118.83	137
139	G112	185	62.27	35	132.52	138		G140	106.5	16.57	23	101.04	140		G65	153.4	35.45	2	126.58	143
140	G98	183.9	121.19	148	135.94	142		G52	106.1	10.6	10	101.41	141		G20	152	96.45	137	125.48	140
141	G136	183.5	97.17	112	134.16	139		G143	105.6	26.24	54	106.23	143		G134	151.2	97.52	139	120.02	139
142	G71	183.3	121.94	149	140.53	145		G25	105.1	34.07	94	97.97	138		G142	151	93.94	133	129.32	145
143	G81	183.1	93.11	103	135.66	141		G145	103.6	14.13	17	103.19	142		G81	150.5	79.28	95	126.11	142
144	G131	182.3	70.98	53	135.21	140		G79	101.6	38.97	112	115.34	146		G121	149.3	74.77	79	131.24	146
145	G102	181.1	54.69	22	138.15	143		G100	99.7	20.05	38	110.6	144		G140	149	86.55	113	125.89	141
146	G64	178	112.45	136	142.53	146		G41	97.8	27.89	59	113.27	145		G113	147.1	37.05	4	136.39	148
147	G111	170.5	59.27	30	170.46	149		G124	96.4	20.92	40	115.35	147		G117	145.9	114.5	152	127.78	144
148	G142	162.8	136.3	154	162.33	147		G71	93.6	28.41	63	127.77	149		G62	140.3	117.02	153	135.7	147
149	G118	158.8	64.51	37	167.31	148		G75	92.7	58.14	148	120.14	148		G67	140.3	51.09	15	144.62	149
150	G113	153.7	48.77	15	177.53	151		G134	90.9	9.26	7	127.81	150		G71	138.5	108.78	149	145.05	150
151	G121	152	108.24	130	175.68	150		G76	83	33.24	90	145.91	151		G118	138	50.85	14	145.83	151
152	G67	144.5	67.43	45	190.4	152		G62	77.4	20.7	39	161.8	152		G17	133.8	32.32	1	161.47	152
153	G17	135.5	31.1	2	216.36	153		G117	76.4	19.88	37	163.27	153		G111	120.9	70.01	65	186.52	153
154	G79	129.6	95.53	106	219.44	154		G111	71.3	25.33	51	184.21	154		G79	115.6	72.34	70	188.15	154
Minimum		129.6	24.62		32.9				71.3	2.19		22.01				115.6	32.32		42.06
Maximum		388.7	136.3		219.44				194.8	71.4		184.21				259.3	124.26		188.15
Mean		239.325	81.7116		94.5824				136.361	31.6833		66.4518				187.805	74.8825		89.7268
Correlation (Mean,SCCS)					-0.949439							-0.955369							-0.967446
DF					152							152							152
P-value					2.2675e-78							2.16714e-82							1.31587e-92
