# Supplementary material for: Assessment of genetic diversity and yield performance in Jordanian barley (Hordeum vulgare L.) landraces grown under Rainfed conditions
Source: BMC Plant Biol. 2017 Nov 2;17:191. doi: 10.1186/s12870-017-1140-1 (PMC5668982; doi:10.1186/s12870-017-1140-1)
Supplement: Supplementary file 7 — Population structure of 154 Jordanian barley genotypes used in this study. (XLSX 34 kb) [file 12870_2017_1140_MOESM7_ESM.xlsx]

## Sheet: Sheet1
Additional file 7. Population structure of 154 Jordanian barley genotypes used in this study.
	B011_6-Row	B036_2-Row	B042_2-Row	B046_2-Row	B049_2-Row	B087_2-Row	B093_2-Row	B128_2-Row	B013_6-Row	B016_6-Row	B020_6-Row	B021_6-Row	B031_2-Row	B032_2-Row	B035_2-Row	B048_2-Row	B078_2-Row	B079_6-Row	B106_2-Row	B126_2-Row	B003_2-Row	B012_2-Row	B053_6-Row	B056_2-Row	B067_2-Row	B071_6-Row	B076_6-Row	B080_2-Row	B082_6-Row	B091_2-Row	B095_2-Row	B102_2-Row	B104_2-Row	B116_2-Row	B134_2-Row	B148_2-Row	B150_2-Row	B039_2-Row	B047_2-Row	B055_2-Row	B094_2-Row	B033_2-Row	B147_2-Row	B149_2-Row	B105_2-Row	B112_2-Row	B090_2-Row	B097_2-Row	B123_2-Row
Q2	0.006	0.006	0.006	0.006	0.006	0.006	0.006	0.006	0.007	0.007	0.007	0.007	0.007	0.007	0.007	0.007	0.007	0.007	0.007	0.007	0.008	0.008	0.008	0.008	0.008	0.008	0.008	0.008	0.008	0.008	0.008	0.008	0.008	0.008	0.008	0.008	0.008	0.009	0.009	0.009	0.009	0.01	0.01	0.01	0.011	0.011	0.012	0.012	0.012
Q1	0.994	0.994	0.994	0.994	0.994	0.994	0.994	0.994	0.993	0.993	0.993	0.993	0.993	0.993	0.993	0.993	0.993	0.993	0.993	0.993	0.992	0.992	0.992	0.992	0.992	0.992	0.992	0.992	0.992	0.992	0.992	0.992	0.992	0.992	0.992	0.992	0.992	0.991	0.991	0.991	0.991	0.99	0.99	0.99	0.989	0.989	0.988	0.988	0.988
[truncated: 105 more columns]
