# Supplementary material for: Assessment of genetic diversity and yield performance in Jordanian barley (Hordeum vulgare L.) landraces grown under Rainfed conditions
Source: BMC Plant Biol. 2017 Nov 2;17:191. doi: 10.1186/s12870-017-1140-1 (PMC5668982; doi:10.1186/s12870-017-1140-1)
Supplement: Supplementary file 8 — Decline of Genome-wide LD (as measured by R2) against the genetic distance (in cM). (XLSX 109 kb) [file 12870_2017_1140_MOESM8_ESM.xlsx]

## Sheet: Sheet1
Additional file 8. Decline of Genome-wide LD (as measured by R2) against the genetic distance (in cM).
