# Supplementary material for: Assessment of genetic diversity and yield performance in Jordanian barley (Hordeum vulgare L.) landraces grown under Rainfed conditions
Source: BMC Plant Biol. 2017 Nov 2;17:191. doi: 10.1186/s12870-017-1140-1 (PMC5668982; doi:10.1186/s12870-017-1140-1)
Supplement: Supplementary file 9 — Suggestive markers associated with yield and yield components identified in this study. (XLSX 20 kb) [file 12870_2017_1140_MOESM9_ESM.xlsx]

## Sheet: AM Analysis 
Additional file 9. Suggestive markers associated with yield and yield components identified in this study.
Environment	Trait	Marker	Chr_Comadran2012	Pos_Comadran2012	Chr_Physical	Pos_Physical	P-value	R2	Allele	Additive Effect	Minor Allele Frequency
All	StY	BOPA2_12_31179	1H	58.3569	1H	449874188	0.000740944	7.67545	C:C	-29.5697	16.8831
Madaba	StY	BOPA2_12_31179	1H	58.3569	1H	449874188	0.000845075	7.05166	C:C	-89.0653	16.8831
Madaba 2010/2011	SL	SCRI_RS_155997	1H	104.745	1H	528880379	4.97889e-05	11.2116	A:A	0.753018	29.2208
Madaba 2008/2009	BY	BOPA1_7527-1618	1H	NA	1H	536146950	6.1269e-05	13.4587	A:A	-325.386	11.6883
All	StY	BOPA2_12_30934	1H	133.144	1H	557764749	0.000568324	8.02921	G:G	42.1028	23.3766
All	BY	BOPA2_12_30934	1H	133.144	1H	557764749	0.000828325	7.27113	G:G	27.9027	23.3766
All	StY	BOPA1_3263-2865	1H	133.003	1H	558025045	0.000575912	8.02921	G:G	42.1028	23.3766
All	K/S	BOPA1_3263-2865	1H	133.003	1H	558025045	0.000904476	7.27113	G:G	27.9027	23.3766
Ramtha	PL	SCRI_RS_179003	2H	14.3768	2H	21822615	0.000227278	9.18817	G:G	1.99193	38.3117
Madaba 2008/2009	PH	SCRI_RS_237763	2H	86.6147	2H	672027652	0.000353884	8.54592	A:A	-1.70525	36.3636
Ramtha	PH	BOPA1_3180-1771	2H	106.445	2H	704365928	0.000973775	7.11877	A:A	2.57911	33.1169
Ramtha 2009/2010	HI	BOPA1_3180-1771	2H	106.445	2H	704365928	4.4887e-05	10.9675	A:A	5.59535	33.1169
Madaba 2010/2011	SW	BOPA2_12_30459	2H	106.799	NA	NA	0.000887171	7.56262	C:C	6.47977	43.5065
Madaba 2010/2011	HI	BOPA2_12_30459	2H	106.799	NA	NA	0.000123756	9.82622	C:C	-0.283443	43.5065
Ramtha 2009/2010	SW	SCRI_RS_229405	2H	108.215	2H	704879370	0.000466868	8.09746	A:A	4.70324	42.8571
All	PH	BOPA1_14832-296	2H	108.215	2H	704890469	0.000731853	7.21853	A:A	1.58015	35.7143
Ramtha	PH	BOPA1_14832-296	2H	108.215	2H	704890469	0.000175076	9.52797	A:A	3.05669	35.7143
Ramtha 2009/2010	PH	BOPA1_14832-296	2H	108.215	2H	704890469	0.000208513	9.08078	A:A	5.08083	35.7143
Madaba 2010/2011	PH	SCRI_RS_15050	2H	106.799	2H	705595274	0.000898055	7.59241	C:C	6.518	42.8571
Madaba 2010/2011	BY	SCRI_RS_15050	2H	106.799	2H	705595274	0.000105331	9.83634	C:C	-0.274154	42.8571
All	StY	SCRI_RS_165449	2H	NA	2H	751995206	0.000887596	7.18602	G:G	-1.37315	6.49351
Madaba 2010/2011	K/S	SCRI_RS_165449	2H	NA	2H	751995206	0.000960155	6.83937	G:G	-2.31928	6.49351
All	K/S	SCRI_RS_165449	2H	NA	2H	751995206	0.00103562	7.28377	G:G	0.937437	6.49351
Ramtha	K/S	SCRI_RS_205992	2H	147.734	2H	760982563	0.000243763	9.41991	T:T	28.1905	35.7143
Ramtha	K/S	SCRI_RS_205992	2H	147.734	2H	760982563	0.00036111	8.78552	T:T	23.0434	35.7143
Madaba 2008/2009	K/S	SCRI_RS_199887	3H	NA	3H	592564324	0.000218983	9.15535	C:C	5.28027	26.6234
Ramtha	K/S	BOPA2_12_30229	3H	NA	3H	689415947	0.000661027	7.79319	A:A	-3.06395	9.09091
Madaba 2008/2009	TKWT	SCRI_RS_152271	4H	NA	4H	641600274	3.41203e-05	10.2339	C:C	6.86207	17.5325
All	StY	SCRI_RS_141756	5H	NA	5H	63484355	0.000975266	7.00671	C:C	-1.47237	41.5584
Ramtha 2009/2010	PH	SCRI_RS_141756	5H	NA	5H	63484355	0.000251569	9.20925	C:C	-2.80439	41.5584
All	HI	SCRI_RS_203128	5H	44.5139	5H	357326459	0.000722551	7.80101	G:G	-2.92312	9.74026
Ramtha	HI	SCRI_RS_203128	5H	44.5139	5H	357326459	0.000211588	8.96395	G:G	-3.97517	9.74026
All	SL	SCRI_RS_137940	5H	44.2361	5H	359312742	0.00071522	7.78143	A:A	-2.92107	8.44156
Ramtha	GY	SCRI_RS_137940	5H	44.2361	5H	359312742	0.000222704	8.9263	A:A	-3.97199	8.44156
All	SCCS	SCRI_RS_13395	5H	44.375	5H	359524635	0.000730179	7.78143	A:A	-2.92107	8.44156
Ramtha	AL	SCRI_RS_13395	5H	44.375	5H	359524635	0.000251162	8.9263	A:A	-3.97199	8.44156
Madaba 2010/2011	PL	SCRI_RS_221999	5H	55.5556	NA	NA	0.000183394	9.11561	C:C	10.3475	6.49351
All	PL	BOPA2_12_30314	5H	NA	5H	519456100	0.000387821	8.49743	A:A	1.80912	27.9221
Madaba	SW	BOPA2_12_30314	5H	NA	5H	519456100	0.000352911	8.68421	A:A	1.9112	27.9221
Ramtha	SW	SCRI_RS_232871	5H	80.3472	5H	544819533	0.000743416	7.51862	T:T	23.8195	24.6753
Madaba	SW	SCRI_RS_169596	5H	NA	5H	556291232	9.03843e-05	9.7887	G:G	3.87406	18.8312
Ramtha 2009/2010	AL	SCRI_RS_157334	5H	NA	5H	562625302	0.000212159	8.92209	T:T	-5.2443	45.4545
Ramtha 2009/2010	K/S	SCRI_RS_174177	5H	96.5972	5H	562821248	0.000368373	8.58836	A:A	-5.16425	44.8052
All	StY	SCRI_RS_212515	5H	112.917	5H	582182651	0.000921774	6.9425	G:G	-3.79713	11.039
Madaba	StY	SCRI_RS_212515	5H	112.917	5H	582182651	0.000168227	9.83474	G:G	-5.39202	11.039
Madaba 2010/2011	TKWT	BOPA1_272-944	5H	118.75	5H	588903192	0.000229823	9.17637	G:G	1.17239	14.9351
All	GY	SCRI_RS_214130	5H	128.542	5H	603835630	0.000755203	7.51478	G:G	-17.9724	36.3636
Ramtha 2009/2010	GY	SCRI_RS_161614	5H	139.653	5H	623943506	0.000728377	7.83669	G:G	1.08319	31.8182
Madaba	SCCS	SCRI_RS_1971	5H	168.542	NA	NA	0.000664798	10.9827	C:C	-10.1451	38.3117
Madaba 2008/2009	GY	SCRI_RS_1971	5H	168.542	NA	NA	2.36396e-05	14.7945	C:C	-19.5969	38.3117
All	PEX	BOPA1_ABC06682-1-1-311	6H	79.6034	6H	536786820	0.000878624	7.02109	T:T	-0.313835	29.2208
Madaba	PL	BOPA1_ABC06682-1-1-311	6H	79.6034	6H	536786820	0.000570412	8.05277	T:T	-0.39361	29.2208
Madaba	SL	BOPA1_ABC06682-1-1-311	6H	79.6034	6H	536786820	0.000919838	7.01841	T:T	-0.39361	29.2208
Madaba 2008/2009	K/S	SCRI_RS_164037	6H	86.2606	6H	542416657	0.000217427	8.92384	C:C	1.61203	22.7273
Madaba 2008/2009	K/S	SCRI_RS_164037	6H	86.2606	6H	542416657	0.000644603	6.86498	C:C	6.31924	22.7273
All	K/S	SCRI_RS_151574	6H	94.7592	6H	551474676	0.000921769	7.34911	T:T	39.7981	17.5325
Madaba	TKWT	SCRI_RS_151574	6H	94.7592	6H	551474676	0.000915033	6.91321	T:T	84.7425	17.5325
Madaba 2010/2011	K/S	SCRI_RS_238352	6H	117.493	6H	575587668	0.000376922	8.2865	T:T	4.42239	40.9091
All	K/S	SCRI_RS_229445	7H	1.6289	7H	5199041	0.000341645	8.59715	G:G	12.3435	43.5065
Madaba	K/S	SCRI_RS_229445	7H	1.6289	7H	5199041	9.87526e-05	9.7348	G:G	21.1281	43.5065
Madaba 2008/2009	GY	SCRI_RS_229445	7H	1.6289	7H	5199041	0.000231843	9.21306	G:G	43.1584	43.5065
Madaba 2010/2011	PH	SCRI_RS_147695	7H	NA	7H	15620701	3.67853e-05	14.2812	C:C	-5.3876	7.79221
Madaba 2010/2011	StY	SCRI_RS_47206	7H	15.3683	7H	19588621	8.47071e-06	17.1713	G:G	-11.8894	44.1558
Madaba 2008/2009		BOPA2_12_31351	7H	23.7252	7H	26894878	0.000188406	9.23206	G:G	-3.49735	18.8312
Madaba 2010/2011	GY	SCRI_RS_229041	7H	54.9575	7H	68768536	0.000312813	8.75508	C:C	-0.891156	31.1688
Madaba 2008/2009	SCCS	BOPA2_12_30574	7H	72.5212	7H	435465480	0.000341891	8.47051	G:G	-6.06302	18.8312
Madaba 2008/2009	AL	BOPA1_ABC09320-1-1-112	7H	72.5212	7H	440745784	0.000371482	8.47051	G:G	-6.06302	18.8312
Madaba 2008/2009	SL	BOPA2_12_10581	7H	71.2465	7H	444623640	0.000277742	8.61298	A:A	-6.23808	18.1818
Ramtha 2009/2010	AL	BOPA2_12_10125	7H	74.2918	7H	489497799	0.000425233	8.26812	G:G	-2.48397	22.7273
All	K/S	BOPA1_10760-846	7H	76.983	NA	NA	0.000844519	7.59479	A:A	-1.451	38.961
Madaba	PEX	BOPA1_10760-846	7H	76.983	NA	NA	0.000447036	8.40695	A:A	-1.84928	38.961
Madaba 2008/2009	K/S	BOPA1_10760-846	7H	76.983	NA	NA	0.000680575	7.67176	A:A	-3.62539	38.961
Madaba 2008/2009	K/S	SCRI_RS_5518	7H	120.397	7H	628367165	0.000254747	11.558	G:G	-383.537	37.013
Madaba 2008/2009	K/S	SCRI_RS_5518	7H	120.397	7H	628367165	0.000234906	11.6608	G:G	-24.8076	37.013
Madaba 2010/2011	K/S	SCRI_RS_5518	7H	120.397	7H	628367165	0.000886188	11.0079	G:G	-826.048	37.013
Ramtha	K/S	SCRI_RS_14174	7H	NA	7H	651178099	0.000701548	7.79339	T:T	0.23183	37.6623
Ramtha 2009/2010	PH	SCRI_RS_14174	7H	NA	7H	651178099	0.00085169	7.59585	T:T	0.478332	37.6623
