# Supplementary material for: Assessment of genetic diversity and yield performance in Jordanian barley (Hordeum vulgare L.) landraces grown under Rainfed conditions
Source: BMC Plant Biol. 2017 Nov 2;17:191. doi: 10.1186/s12870-017-1140-1 (PMC5668982; doi:10.1186/s12870-017-1140-1)
Supplement: Supplementary file 11 — Genotypic data of Jordanian barley landraces and four local checks used in this study. (XLSX 2582 kb) [file 12870_2017_1140_MOESM11_ESM.xlsx]

## Sheet: Additional file 11
Additional file 11. Genotypic data of Jordanian barley landraces and four local checks used in this study.
Markers	alleles	chrom	pos	B001	B002	B003	B004	B005	B006	B007	B008	B009	B010	B011	B012	B013	B014	B015	B016	B017	B018	B019	B020	B021	B022	B023	B024	B025	B026	B027	B028	B029	B030	B031	B032	B033	B034	B035	B036	B037	B038	B039	B040	B041	B042	B043	B044	B045	B046
BOPA2_12_30969	A/C	1	1000	AA	CC	CC	CC	CC	AA	CC	CC	AA	AA	CC	CC	CC	CC	CC	CC	AA	CC	CC	CC	CC	CC	AA	CC	CC	AA	CC	CC	CC	AA	CC	CC	CC	CC	CC	CC	CC	CC	CC	CC	CC	CC	AA	CC	CC	CC
SCRI_RS_120053	A/C	1	20000	CC	CC	CC	CC	CC	AA	AA	CC	AA	CC	CC	CC	CC	CC	CC	CC	CC	AA	CC	CC	CC	CC	CC	CC	CC	CC	CC	AA	CC	CC	CC	CC	CC	CC	CC	CC	CC	CC	AA	CC	CC	CC	AA	AA	CC	CC
SCRI_RS_120059	A/C	1	20100	CC	CC	CC	CC	CC	AA	AA	CC	AA	CC	CC	CC	CC	CC	CC	CC	CC	AA	CC	CC	CC	CC	CC	CC	CC	CC	CC	AA	CC	CC	CC	CC	CC	CC	CC	CC	CC	CC	AA	CC	CC	CC	AA	AA	CC	CC
BOPA1_3220-723	A/C	1	410000	CC	AA	AA	AA	AA	CC	CC	AA	AA	CC	AA	AA	AA	AA	AA	AA	AA	CC	AA	AA	AA	AA	CC	AA	AA	AA	AA	AA	AA	AA	AA	AA	AA	AA	AA	AA	AA	AA	AA	AA	CC	AA	CC	AA	CC	AA
BOPA2_12_10636	A/C	1	500000	CC	CC	CC	CC	CC	CC	CC	AA	CC	CC	CC	CC	AA	AA	CC	AA	AA	CC	CC	CC	CC	CC	CC	CC	AA	CC	CC	CC	CC	CC	AA	CC	CC	CC	AA	CC	CC	CC	CC	CC	CC	CC	AA	CC	CC	CC
BOPA1_3101-111	A/C	1	500100	AA	CC	CC	AA	AA	AA	CC	CC	CC	AA	CC	CC	CC	CC	CC	CC	AA	AA	AA	CC	CC	AA	AA	AA	CC	CC	CC	CC	AA	AA	CC	CC	CC	AA	CC	CC	CC	CC	CC	CC	AA	CC	CC	CC	CC	CC
SCRI_RS_66630	A/C	1	500200	AA	CC	AA	CC	CC	AA	CC	CC	AA	AA	CC	AA	CC	CC	AA	CC	CC	CC	AA	CC	CC	CC	AA	CC	AA	AA	CC	AA	AA	AA	CC	AA	CC	AA	CC	CC	CC	CC	AA	AA	AA	CC	CC	CC	AA	CC
SCRI_RS_232577	A/C	1	500300	CC	NN	AA	NN	CC	AA	NN	CC	AA	CC	AA	AA	CC	CC	AA	CC	CC	CC	AA	AA	AA	CC	CC	CC	CC	AA	NN	AA	AA	AA	CC	AA	AA	AA	CC	AA	NN	AA	AA	AA	CC	AA	CC	AA	AA	AA
SCRI_RS_60145	A/C	1	500400	CC	CC	AA	AA	AA	CC	AA	AA	CC	CC	CC	AA	AA	CC	AA	AA	CC	AA	CC	CC	CC	CC	CC	CC	CC	AA	CC	CC	AA	AA	AA	AA	CC	CC	AA	CC	CC	CC	CC	AA	CC	CC	CC	CC	AA	CC
SCRI_RS_82277	A/C	1	500500	CC	CC	AA	CC	CC	AA	CC	CC	AA	CC	CC	AA	CC	CC	CC	CC	CC	CC	CC	CC	CC	CC	CC	CC	CC	AA	CC	AA	CC	CC	CC	AA	CC	CC	CC	CC	CC	CC	AA	AA	CC	CC	CC	CC	AA	CC
BOPA2_12_30933	A/C	1	600000	CC	CC	CC	CC	CC	CC	CC	CC	CC	CC	CC	CC	CC	CC	CC	CC	AA	CC	AA	CC	CC	CC	CC	CC	CC	CC	CC	CC	CC	CC	CC	CC	CC	AA	CC	CC	CC	CC	AA	CC	CC	CC	CC	CC	CC	CC
BOPA1_6949-895	A/C	1	840000	CC	CC	CC	AA	AA	CC	CC	CC	CC	CC	CC	CC	CC	AA	CC	CC	CC	AA	CC	CC	CC	CC	CC	CC	CC	CC	CC	CC	CC	CC	CC	CC	CC	CC	CC	CC	CC	CC	CC	CC	CC	CC	CC	CC	CC	CC
BOPA1_7372-1253	A/C	1	850000	CC	AA	CC	AA	AA	CC	AA	AA	AA	CC	AA	CC	AA	AA	CC	AA	CC	AA	CC	CC	AA	AA	CC	AA	CC	CC	AA	AA	CC	CC	AA	CC	AA	CC	AA	AA	AA	AA	CC	CC	CC	AA	CC	AA	AA	AA
SCRI_RS_162524	A/C	1	860000	AA	CC	AA	CC	CC	AA	CC	CC	AA	AA	CC	AA	CC	CC	CC	CC	CC	CC	CC	AA	CC	CC	AA	CC	CC	AA	CC	CC	AA	CC	CC	AA	CC	CC	CC	CC	CC	CC	AA	AA	AA	CC	CC	CC	CC	CC
SCRI_RS_1929	A/C	1	990000	AA	AA	AA	NN	NN	AA	AA	CC	AA	AA	AA	AA	NN	AA	NN	CC	CC	CC	AA	AA	AA	AA	AA	AA	CC	CC	AA	AA	AA	CC	CC	AA	AA	AA	CC	AA	AA	AA	CC	AA	AA	AA	CC	AA	AA	AA
SCRI_RS_224686	A/C	1	990100	CC	CC	CC	CC	CC	AA	CC	CC	AA	CC	CC	CC	CC	AA	CC	CC	CC	CC	CC	CC	CC	CC	CC	CC	CC	CC	CC	CC	CC	CC	CC	CC	CC	CC	CC	CC	CC	CC	CC	CC	CC	CC	CC	CC	CC	CC
BOPA2_12_30918	A/C	1	1180000	AA	AA	CC	AA	AA	AA	CC	AA	AA	AA	AA	CC	AA	AA	CC	AA	NN	AA	AA	CC	AA	AA	AA	AA	CC	CC	AA	AA	AA	CC	AA	CC	AA	AA	AA	AA	AA	AA	AA	CC	AA	AA	AA	AA	AA	AA
SCRI_RS_119312	A/C	1	1250000	CC	AA	CC	CC	CC	CC	AA	AA	CC	CC	AA	CC	AA	AA	AA	AA	AC	AA	AA	CC	AA	AA	CC	AA	AA	AA	AC	AA	AA	AA	AA	CC	AA	AA	AA	AA	AC	AA	AA	CC	CC	AA	CC	AA	AA	AA
SCRI_RS_148560	A/C	1	1340000	AA	CC	AA	AA	AA	CC	AA	CC	CC	AA	CC	AA	CC	CC	AA	CC	AA	AA	CC	AA	CC	CC	AA	CC	CC	AA	CC	CC	CC	AA	CC	AA	CC	CC	AA	CC	CC	CC	CC	AA	AA	CC	AA	CC	CC	CC
SCRI_RS_148733	A/C	1	1510000	AA	CC	CC	CC	CC	AA	AA	CC	CC	CC	CC	CC	CC	AC	CC	CC	AA	AA	CC	CC	CC	CC	CC	CC	AA	AA	CC	CC	AA	CC	CC	CC	CC	CC	AA	CC	CC	CC	CC	CC	CC	CC	CC	CC	CC	CC
SCRI_RS_130592	A/C	1	1640000	CC	CC	CC	AA	AA	AA	CC	CC	CC	CC	CC	CC	CC	AA	AA	CC	CC	CC	CC	CC	CC	CC	CC	CC	AA	CC	CC	CC	CC	AA	CC	NN	CC	CC	AA	CC	CC	CC	AA	CC	CC	CC	AA	CC	CC	CC
SCRI_RS_130600	A/C	1	1640100	AA	AA	CC	AC	AC	CC	AA	CC	AA	AA	AA	CC	CC	AA	AA	CC	AA	AA	AA	AA	AA	AA	AA	AA	AA	AA	AA	AA	AA	AA	CC	CC	AA	CC	AA	AA	AA	AA	CC	CC	AA	AA	AA	AA	AA	AA
SCRI_RS_157757	A/C	1	1730000	AA	AA	AA	CC	CC	AA	CC	AA	AA	AA	AA	AA	AA	AA	AA	AA	AA	AA	AA	AA	AA	AA	AA	AA	CC	AA	AA	AA	AA	AA	AA	AA	AA	AA	AA	AA	AA	AA	AA	AA	AA	AA	AA	AA	AA	AA
SCRI_RS_3336	A/C	1	1780000	CC	AA	AA	AC	AC	CC	CC	AA	CC	CC	AA	AA	AA	AA	AA	AA	CC	AA	AA	AA	AA	AA	CC	AA	CC	CC	AA	AA	AA	AA	AA	AA	AA	AA	CC	AA	AA	AA	AA	AA	CC	AA	AA	AA	AA	AA
SCRI_RS_205669	A/C	1	1780100	CC	AA	CC	CC	CC	AA	CC	CC	CC	CC	CC	CC	CC	CC	CC	CC	CC	CC	CC	CC	CC	AA	CC	AA	CC	CC	CC	CC	CC	CC	CC	CC	NN	CC	CC	CC	CC	AA	CC	CC	CC	AA	CC	CC	NN	CC
SCRI_RS_152464	A/C	1	1830000	CC	CC	CC	AA	AA	AA	AA	AA	CC	CC	AA	CC	AA	AA	AA	AA	AA	AA	CC	AA	AA	CC	CC	CC	AA	AA	AA	AA	AA	AA	AA	CC	CC	CC	CC	AA	AA	CC	CC	AA	CC	CC	AA	AA	CC	AA
SCRI_RS_139220	A/C	1	1850000	CC	CC	CC	CC	CC	CC	AA	CC	AA	AA	CC	CC	CC	AA	AA	CC	CC	AA	CC	CC	CC	CC	AA	CC	AA	AA	CC	CC	CC	AA	CC	CC	CC	CC	AA	CC	CC	CC	CC	CC	AA	CC	CC	CC	CC	CC
BOPA2_12_30948	A/C	1	1850100	AA	CC	CC	CC	CC	CC	AA	CC	AA	AA	CC	CC	CC	AA	AA	CC	CC	AA	CC	CC	CC	CC	AA	CC	AA	AA	CC	CC	AA	AA	CC	CC	CC	CC	AA	CC	CC	CC	CC	CC	AA	CC	AA	CC	CC	CC
BOPA1_2496-1916	A/C	1	2120000	CC	AA	AA	AA	AA	AA	AA	AA	AA	CC	AA	AA	AA	CC	AA	AA	AA	AA	AA	AA	AA	AA	AA	AA	AA	AA	AA	AA	AA	AA	AA	AA	AA	AA	AA	AA	AA	AA	AA	AA	AA	AA	AA	AA	AA	AA
SCRI_RS_189506	A/C	1	2130000	CC	CC	CC	AA	AA	CC	CC	CC	CC	CC	CC	CC	CC	CC	CC	CC	CC	CC	AA	CC	CC	CC	CC	CC	AA	AA	CC	CC	CC	AA	CC	CC	CC	CC	CC	CC	CC	CC	CC	CC	CC	CC	CC	CC	CC	CC
BOPA1_10922-503	A/C	1	2130100	CC	CC	CC	AA	AA	AA	AA	CC	AA	CC	CC	CC	CC	CC	CC	CC	CC	CC	AA	CC	CC	CC	AA	CC	AA	AA	CC	CC	CC	AA	CC	CC	CC	CC	CC	CC	CC	CC	CC	CC	AA	CC	AA	CC	CC	CC
SCRI_RS_169091	A/C	1	2710000	AA	AA	AA	CC	CC	AA	AA	AA	CC	AA	AA	AA	AA	AA	AA	AA	AA	AA	AA	AA	AA	AA	CC	AA	CC	AA	AA	AA	AA	CC	AA	AA	AA	AA	AA	AA	AA	AA	AA	AA	CC	AA	AA	AA	AA	AA
SCRI_RS_182603	A/C	1	2710100	CC	AA	AA	CC	CC	CC	CC	CC	CC	CC	CC	AA	CC	CC	CC	CC	CC	CC	CC	CC	CC	AA	CC	AA	AA	CC	CC	CC	CC	CC	CC	CC	AA	AA	CC	CC	CC	AA	CC	CC	CC	CC	CC	CC	AA	CC
SCRI_RS_124926	A/C	1	2710200	AA	AA	AA	CC	CC	AA	AA	CC	CC	AA	AA	AA	CC	CC	CC	CC	AA	CC	CC	AA	AA	AA	CC	AA	AA	AA	AA	AA	AA	CC	CC	AA	AA	AA	AA	AA	AA	AA	AA	AA	CC	AA	CC	AA	AA	AA
BOPA1_4226-570	A/C	1	2730000	CC	AA	AA	CC	CC	AA	CC	CC	CC	CC	AA	AA	CC	AA	AA	CC	CC	AA	AA	AA	AA	AA	CC	AA	AA	CC	AA	AA	CC	CC	CC	AA	AA	AA	AA	AA	AA	AA	AA	AA	CC	AA	AA	AA	AA	AA
SCRI_RS_88375	A/C	1	2740000	AA	CC	CC	CC	CC	CC	AA	CC	CC	AA	CC	CC	CC	CC	CC	CC	CC	CC	CC	CC	CC	CC	CC	CC	CC	CC	CC	CC	CC	CC	CC	CC	CC	CC	CC	CC	CC	CC	CC	CC	CC	CC	CC	CC	CC	CC
SCRI_RS_171221	A/C	1	2740100	CC	CC	CC	AA	AA	CC	CC	CC	AA	CC	CC	CC	CC	CC	CC	CC	CC	CC	CC	CC	CC	CC	AA	CC	CC	CC	CC	CC	CC	CC	CC	CC	CC	CC	CC	CC	CC	CC	CC	CC	AA	CC	CC	CC	CC	CC
SCRI_RS_14227	A/C	1	2750000	AA	CC	CC	CC	CC	CC	AA	AA	CC	AA	CC	CC	AA	CC	CC	AA	AA	CC	CC	CC	CC	CC	CC	CC	CC	CC	CC	CC	AA	AA	AA	CC	CC	CC	CC	CC	CC	CC	CC	CC	CC	CC	AA	CC	CC	CC
BOPA1_5318-436	A/C	1	2810000	CC	AA	AA	CC	CC	AA	CC	AA	AA	CC	AA	AA	AA	CC	AA	AA	AA	CC	AA	AA	AA	AA	AA	AA	AA	AA	AA	AA	CC	CC	AA	AA	AA	AA	AA	AA	AA	AA	CC	AA	AA	AA	CC	AA	AA	AA
SCRI_RS_155382	A/C	1	2840000	CC	NN	AA	CC	CC	AA	CC	CC	AA	CC	AA	AA	CC	AA	AA	CC	AA	AA	AA	AA	AA	AA	AA	AA	AA	AA	AA	AA	CC	CC	CC	AA	CC	AA	NN	AA	NN	AA	CC	AA	AA	AA	CC	NN	CC	AA
SCRI_RS_239784	A/C	1	3050000	AA	CC	CC	CC	CC	CC	AA	CC	CC	AA	CC	CC	CC	AA	CC	CC	AA	AA	CC	CC	CC	CC	CC	CC	CC	CC	CC	CC	AA	CC	CC	CC	CC	CC	CC	CC	CC	CC	CC	CC	CC	CC	AA	CC	CC	CC
BOPA2_12_31276	A/C	1	3220000	CC	CC	CC	CC	CC	CC	CC	CC	CC	CC	CC	CC	CC	AA	CC	CC	AA	AA	CC	CC	CC	CC	CC	CC	CC	CC	CC	CC	CC	CC	CC	CC	CC	CC	CC	CC	CC	CC	CC	CC	CC	CC	CC	CC	CC	CC
BOPA1_5346-1587	A/C	1	3570000	CC	CC	CC	AA	AA	AA	CC	CC	AA	CC	CC	CC	CC	CC	AA	CC	CC	CC	AA	CC	CC	CC	AA	CC	AA	AA	CC	CC	CC	AA	CC	CC	CC	CC	CC	CC	CC	CC	AA	CC	AA	CC	AA	CC	CC	CC
BOPA1_6238-243	A/C	1	3760000	CC	CC	CC	CC	CC	CC	CC	CC	CC	CC	CC	CC	CC	CC	CC	CC	CC	CC	CC	CC	CC	CC	CC	CC	CC	CC	CC	CC	CC	CC	CC	CC	CC	CC	CC	CC	CC	CC	AA	CC	CC	CC	CC	CC	CC	CC
BOPA2_12_31177	A/C	1	3800000	CC	AA	AA	NN	NN	AA	CC	AA	AA	CC	AA	AA	AA	CC	CC	AA	AA	CC	CC	AA	AA	AA	AA	AA	CC	AA	AA	AA	AA	CC	AA	CC	AA	AA	AA	AA	AA	AA	CC	AA	AA	AA	CC	AA	AA	AA
BOPA2_12_30336	A/C	1	4010000	AA	CC	CC	AA	AA	AA	CC	CC	AA	AA	CC	CC	CC	CC	CC	CC	AA	CC	CC	CC	CC	AA	AA	AA	AA	AA	CC	CC	CC	AA	CC	AA	CC	CC	CC	CC	CC	CC	CC	CC	AA	CC	AA	CC	CC	CC
SCRI_RS_114047	A/C	1	4010100	AA	CC	CC	AA	AA	AA	AA	CC	AA	AA	CC	CC	CC	CC	CC	CC	AA	CC	CC	CC	CC	AA	AA	AA	AA	AA	CC	CC	CC	AA	CC	AA	CC	CC	CC	CC	CC	CC	CC	CC	AA	CC	AA	CC	CC	CC
SCRI_RS_153785	A/C	1	4150000	CC	CC	CC	AA	AA	AA	CC	CC	CC	CC	CC	CC	CC	CC	CC	CC	CC	CC	CC	CC	CC	CC	CC	CC	CC	AA	CC	CC	AA	AA	CC	AA	CC	CC	CC	CC	CC	CC	CC	CC	CC	CC	AA	CC	CC	CC
SCRI_RS_170878	A/C	1	4150100	CC	CC	CC	AA	AA	AA	CC	CC	CC	CC	CC	CC	CC	CC	CC	CC	CC	CC	CC	CC	CC	CC	CC	CC	AA	AA	CC	CC	AA	AA	CC	AA	CC	CC	CC	CC	CC	CC	CC	CC	CC	CC	AA	CC	CC	CC
BOPA1_5381-1950	A/C	1	4150200	CC	CC	CC	AA	AA	AA	AA	CC	CC	CC	CC	CC	CC	CC	CC	CC	CC	CC	CC	CC	CC	CC	CC	CC	AA	AA	CC	CC	AA	AA	CC	AA	CC	CC	CC	CC	CC	CC	CC	CC	CC	CC	AA	CC	CC	CC
SCRI_RS_170869	A/C	1	4150300	AA	AA	AA	CC	CC	CC	CC	AA	AA	AA	AA	AA	AA	AA	AA	AA	AA	AA	AA	AA	AA	AA	AA	AA	CC	CC	AA	AA	CC	CC	AA	CC	AA	AA	AA	AA	AA	AA	AA	AA	AA	AA	CC	AA	AA	AA
SCRI_RS_189483	A/C	1	4160000	AA	AA	AA	CC	CC	CC	CC	AA	CC	AA	AA	AA	AA	CC	AA	AA	AA	CC	AA	AA	AA	AA	AA	AA	CC	CC	AA	AA	CC	CC	AA	CC	AA	AA	AA	AA	AA	AA	AA	AA	CC	AA	CC	AA	AA	AA
SCRI_RS_140837	A/C	1	4190000	AA	CC	CC	AA	AA	AA	CC	CC	CC	AA	CC	CC	CC	CC	CC	CC	AA	CC	CC	CC	CC	CC	AA	CC	CC	AA	CC	CC	AA	AA	CC	AA	CC	CC	CC	CC	CC	CC	CC	CC	CC	CC	AA	CC	AA	CC
SCRI_RS_230987	A/C	1	4190100	AA	CC	CC	AA	AA	AA	AA	CC	AA	AA	CC	CC	CC	AA	CC	CC	AA	AA	CC	CC	CC	CC	AA	CC	CC	AA	AC	CC	AA	AA	CC	AA	CC	CC	CC	CC	CC	CC	CC	CC	AA	CC	AA	CC	AA	CC
SCRI_RS_11615	A/C	1	4220000	CC	AA	AA	CC	CC	CC	CC	AA	CC	CC	AA	AA	AA	CC	AA	AA	CC	CC	AA	AA	AA	AA	CC	AA	AA	CC	AA	AA	CC	CC	AA	CC	AA	AA	AA	AA	AA	AA	AA	AA	CC	AA	CC	AA	CC	AA
SCRI_RS_160545	A/C	1	4240000	CC	AA	AA	CC	CC	CC	CC	AA	CC	CC	AA	AA	AA	CC	AA	AA	CC	CC	AA	AA	AA	AA	CC	AA	AA	CC	AA	AA	CC	CC	AA	CC	AA	AA	AA	AA	AA	AA	AA	AA	CC	AA	CC	AA	CC	AA
SCRI_RS_205816	A/C	1	4240100	AA	CC	CC	AA	AA	AA	AA	CC	CC	AA	CC	CC	CC	CC	CC	CC	AA	CC	CC	CC	CC	CC	AA	CC	CC	AA	CC	CC	AA	AA	CC	AA	CC	CC	CC	CC	CC	CC	CC	CC	CC	CC	AA	CC	AA	CC
BOPA1_2314-1412	A/C	1	4280000	AA	CC	CC	AA	AA	AA	AA	CC	CC	AA	CC	CC	CC	AA	CC	CC	AA	CC	CC	CC	CC	CC	AA	CC	AA	CC	CC	CC	AA	CC	CC	CC	CC	CC	CC	CC	CC	CC	CC	CC	CC	CC	AA	CC	CC	CC
SCRI_RS_183171	A/C	1	4310000	AA	AA	AA	AA	AA	AA	AA	AA	CC	AA	AA	AA	AA	AA	AA	AA	AA	AA	AA	AA	AA	AA	AA	AA	AA	AA	AA	AA	AA	AA	AA	AA	AA	AA	AA	AA	AA	AA	AA	AA	CC	AA	AA	AA	AA	AA
BOPA1_3277-446	A/C	1	4310100	CC	CC	CC	CC	CC	CC	CC	CC	AA	CC	CC	CC	CC	CC	CC	CC	CC	CC	CC	CC	CC	CC	CC	CC	CC	CC	CC	CC	CC	CC	CC	CC	CC	CC	CC	CC	CC	CC	CC	CC	AA	CC	CC	CC	CC	CC
SCRI_RS_187264	A/C	1	4310200	AA	CC	CC	AA	AA	AA	AA	CC	CC	AA	CC	CC	CC	AA	CC	CC	AA	AA	CC	CC	CC	CC	AA	CC	AA	CC	CC	CC	AA	CC	CC	CC	CC	CC	CC	CC	CC	CC	CC	CC	CC	CC	AA	CC	AA	CC
SCRI_RS_147042	A/C	1	4310300	AA	CC	CC	AA	AA	AA	AA	CC	CC	AA	CC	CC	CC	AA	CC	CC	AA	AA	CC	CC	CC	CC	AA	CC	AA	CC	CC	CC	AA	CC	CC	CC	CC	CC	CC	CC	CC	CC	CC	CC	CC	CC	AA	CC	AA	CC
BOPA1_409-1643	A/C	1	4310400	CC	AA	AA	CC	CC	CC	CC	AA	AA	CC	AA	AA	AA	CC	AA	AA	CC	CC	AA	AA	AA	AA	CC	AA	CC	AA	AA	AA	CC	AA	AA	AA	AA	AA	AA	AA	AA	AA	AA	AA	AA	AA	CC	AA	CC	AA
SCRI_RS_199178	A/C	1	4330000	CC	AA	AA	CC	CC	CC	CC	AA	AA	CC	AA	AA	AA	CC	AA	AA	CC	CC	AA	AA	AA	AA	CC	AA	CC	AA	AA	AA	CC	AA	AA	AA	AA	AA	AA	AA	AA	AA	AA	AA	AA	AA	CC	AA	CC	AA
SCRI_RS_132461	A/C	1	4350000	CC	CC	CC	CC	CC	CC	CC	CC	AA	CC	CC	CC	CC	CC	CC	CC	CC	CC	CC	CC	CC	CC	CC	CC	CC	CC	CC	CC	CC	CC	CC	CC	CC	CC	CC	CC	CC	CC	CC	CC	AA	CC	CC	CC	CC	CC
BOPA1_2265-363	A/C	1	4630000	CC	CC	CC	CC	CC	AA	CC	CC	CC	CC	CC	CC	CC	CC	CC	CC	CC	CC	CC	CC	CC	CC	CC	CC	CC	CC	CC	CC	CC	CC	CC	CC	CC	CC	CC	CC	CC	CC	CC	CC	CC	CC	CC	CC	CC	CC
BOPA1_3710-852	A/C	1	4650000	CC	CC	CC	CC	CC	AA	CC	CC	CC	CC	CC	CC	CC	CC	CC	CC	CC	CC	CC	CC	CC	CC	CC	CC	CC	CC	CC	CC	CC	CC	CC	CC	CC	CC	CC	CC	CC	CC	CC	CC	CC	CC	CC	CC	CC	CC
BOPA2_12_31467	A/C	1	4650100	AA	AA	AA	CC	CC	CC	AA	AA	CC	AA	AA	AA	AA	CC	AA	AA	AA	CC	AA	AA	AA	CC	AA	CC	AA	AA	AA	AA	CC	AA	AA	AA	AA	AA	AA	AA	AA	AA	AA	AA	CC	AA	AA	AA	AA	AA
BOPA2_12_30683	A/C	1	4660000	CC	CC	CC	CC	CC	AA	CC	CC	CC	CC	CC	CC	CC	CC	CC	CC	CC	CC	CC	CC	CC	CC	CC	CC	CC	CC	CC	CC	AA	CC	CC	CC	CC	CC	CC	CC	CC	CC	CC	CC	CC	CC	CC	CC	CC	CC
SCRI_RS_151764	A/C	1	4660100	CC	CC	CC	CC	CC	AA	CC	CC	CC	CC	CC	CC	CC	CC	CC	CC	CC	CC	CC	CC	CC	AA	CC	AA	CC	CC	CC	CC	AA	CC	CC	CC	CC	CC	CC	CC	CC	CC	CC	CC	CC	CC	CC	CC	CC	CC
SCRI_RS_188937	A/C	1	4680000	AA	CC	CC	CC	CC	CC	AA	CC	CC	AA	CC	CC	CC	CC	CC	CC	AA	CC	CC	CC	CC	CC	AA	CC	CC	CC	CC	CC	CC	CC	CC	CC	CC	CC	CC	CC	CC	CC	CC	CC	CC	CC	AA	CC	CC	CC
SCRI_RS_182631	A/C	1	4680100	CC	AA	AA	AA	AA	AA	CC	AA	AA	CC	AA	AA	AA	AA	AA	AA	CC	AA	AA	AA	AA	AA	CC	AA	AA	AA	AA	AA	AA	AA	AA	AA	AA	AA	AA	AA	AA	AA	AA	AA	AA	AA	CC	AA	AA	AA
BOPA1_5019-879	A/C	1	4750000	CC	AA	AA	AA	AA	AA	AA	AA	CC	CC	AA	AA	AA	CC	AA	AA	CC	CC	AA	AA	AA	AA	CC	AA	AA	AA	AA	AA	AA	AA	AA	AA	AA	AA	AA	AA	AA	AA	AA	AA	CC	AA	CC	AA	AA	AA
BOPA2_12_30796	A/C	1	4750100	CC	AA	AA	AA	AA	AA	AA	AA	AA	CC	AA	AA	AA	AA	AA	AA	CC	AA	AA	AA	AA	AA	CC	AA	AA	AA	AA	AA	AA	AA	AA	AA	AA	AA	AA	AA	AA	AA	AA	AA	AA	AA	CC	AA	AA	AA
BOPA1_8166-525	A/C	1	4750200	CC	AA	AA	AA	AA	AA	AA	AA	AA	CC	AA	AA	AA	AA	AA	AA	CC	AA	AA	AA	AA	AA	CC	AA	AA	AA	AA	AA	AA	AA	AA	AA	AA	AA	AA	AA	AA	AA	AA	AA	AA	AA	CC	AA	AA	AA
SCRI_RS_160916	A/C	1	4750300	CC	AA	AA	AA	AA	AA	AA	AA	AA	CC	AA	AA	AA	AA	AA	AA	CC	AA	AA	AA	AA	AA	CC	AA	AA	AA	AA	AA	AA	AA	AA	AA	AA	AA	AA	AA	AA	AA	AA	AA	AA	AA	CC	AA	AA	AA
BOPA2_12_10235	A/C	1	4770000	AA	CC	CC	CC	CC	CC	CC	CC	CC	AA	CC	CC	CC	CC	CC	CC	AA	CC	CC	CC	CC	CC	AA	CC	CC	CC	CC	CC	CC	CC	CC	CC	CC	CC	CC	CC	CC	CC	CC	CC	CC	CC	AA	CC	CC	CC
BOPA2_12_30438	A/C	1	4770100	AA	CC	CC	CC	CC	CC	CC	CC	CC	AA	CC	CC	CC	CC	CC	CC	AA	CC	CC	CC	CC	CC	AA	CC	CC	CC	CC	CC	CC	CC	CC	CC	CC	CC	CC	CC	CC	CC	CC	CC	CC	CC	AA	CC	CC	CC
BOPA1_ABC02639-1-4-370	A/C	1	4770200	AA	CC	CC	CC	CC	CC	CC	CC	AA	AA	CC	CC	CC	AA	CC	CC	AA	AA	CC	CC	CC	CC	AA	CC	CC	CC	CC	CC	CC	CC	CC	CC	CC	CC	CC	CC	CC	CC	AA	CC	AA	CC	AA	CC	CC	CC
SCRI_RS_85917	A/C	1	4770300	AA	CC	CC	CC	CC	CC	CC	CC	AA	AA	CC	CC	CC	AA	CC	CC	AA	AA	CC	CC	CC	CC	AA	CC	CC	CC	CC	CC	CC	CC	CC	CC	CC	CC	CC	CC	CC	CC	AA	CC	AA	CC	AA	CC	CC	CC
SCRI_RS_85918	A/C	1	4770400	CC	AA	AA	AA	AA	AA	AA	AA	CC	CC	AA	AA	AA	CC	AA	AA	CC	CC	AA	AA	AA	AA	CC	AA	AA	AA	AA	AA	AA	AA	AA	AA	AA	AA	AA	AA	AA	AA	CC	AA	CC	AA	CC	AA	AA	AA
SCRI_RS_139785	A/C	1	4770500	CC	CC	CC	AA	AA	AA	AA	CC	CC	CC	CC	CC	CC	CC	CC	CC	CC	CC	CC	CC	CC	CC	CC	CC	AA	AA	CC	CC	CC	AA	CC	CC	CC	CC	CC	CC	CC	CC	CC	CC	CC	CC	CC	CC	CC	CC
SCRI_RS_82327	A/C	1	4770600	CC	AA	AA	AA	AA	AA	AA	AA	AA	CC	AA	AA	AA	AA	AA	AA	CC	AA	AA	AA	AA	AA	CC	AA	AA	AA	AA	AA	AA	AA	AA	AA	AA	AA	AA	AA	AA	AA	CC	AA	AA	AA	CC	AA	AA	AA
BOPA1_3444-1044	A/C	1	4770700	CC	AA	AA	AA	AA	AA	AA	AA	AA	CC	AA	AA	AA	AA	AA	AA	CC	AA	AA	AA	AA	AA	CC	AA	AA	AA	AA	AA	AA	AA	AA	AA	AA	AA	AA	AA	AA	AA	CC	AA	AA	AA	CC	AA	AA	AA
SCRI_RS_17924	A/C	1	4770800	CC	AA	AA	AA	AA	AA	AA	AA	AA	CC	AA	AA	AA	AA	AA	AA	CC	AA	AA	AA	AA	AA	CC	AA	AA	AA	AA	AA	AA	AA	AA	AA	AA	AA	AA	AA	AA	AA	CC	AA	AA	AA	CC	AA	AA	AA
BOPA1_ConsensusGBS0342-1	A/C	1	4770900	CC	NN	AA	AA	AA	AA	AA	AA	AA	CC	AA	AA	AA	AA	AA	AA	CC	AA	AA	AA	AA	AA	CC	AA	AA	AA	AC	AA	AA	AA	AA	AA	AA	AA	AA	AA	NN	AA	AA	AA	AA	AA	CC	AA	AA	AA
BOPA2_12_10159	A/C	1	4771000	CC	AA	AA	AA	AA	AA	AA	AA	AA	CC	AA	AA	AA	AA	AA	AA	CC	AA	AA	AA	AA	AA	CC	AA	AA	AA	AA	AA	AA	AA	AA	AA	AA	AA	AA	AA	AA	AA	AA	AA	AA	AA	CC	AA	AA	AA
BOPA1_8613-278	A/C	1	4780000	CC	CC	CC	CC	CC	AA	CC	CC	CC	CC	CC	CC	CC	CC	CC	CC	CC	CC	CC	CC	CC	CC	CC	CC	CC	CC	CC	CC	CC	CC	CC	CC	CC	CC	CC	CC	CC	CC	CC	CC	CC	CC	CC	CC	CC	CC
BOPA1_ABC11913-1-1-104	A/C	1	4810000	AA	AA	AA	AA	AA	AA	AA	AA	CC	AA	AA	AA	AA	CC	AA	AA	AA	CC	AA	AA	AA	AA	AA	AA	CC	AA	NN	AA	CC	AA	AA	AA	AA	AA	AA	AA	AA	AA	AA	AA	CC	AA	AA	AA	AA	AA
BOPA2_12_30562	A/C	1	4810100	CC	CC	CC	CC	CC	CC	CC	CC	CC	CC	CC	CC	CC	CC	AA	CC	CC	CC	CC	CC	CC	AA	CC	AA	AA	AA	CC	CC	AA	AA	CC	CC	CC	CC	CC	CC	CC	CC	AA	CC	CC	CC	CC	CC	CC	CC
SCRI_RS_193640	A/C	1	4810200	CC	CC	CC	AA	AA	AA	AA	CC	AA	CC	CC	CC	CC	AA	AA	CC	CC	AA	CC	CC	CC	CC	CC	CC	CC	AA	CC	CC	AA	AA	CC	CC	CC	CC	CC	CC	CC	CC	AA	CC	AA	CC	CC	CC	CC	CC
BOPA1_2851-848	A/C	1	4810300	CC	CC	CC	AA	AA	AA	AA	CC	AA	CC	CC	CC	CC	AA	AA	CC	CC	AA	CC	CC	CC	CC	CC	CC	CC	AA	CC	CC	AA	AA	CC	CC	CC	CC	CC	CC	CC	CC	AA	NN	AA	CC	CC	CC	CC	CC
SCRI_RS_141511	A/C	1	4810400	AA	AA	AA	CC	CC	CC	CC	AA	CC	AA	AA	AA	AA	CC	CC	AA	AA	CC	AA	AA	AA	AA	AA	AA	AA	CC	AA	AA	CC	CC	AA	AA	AA	AA	AA	AA	AA	AA	CC	AA	CC	AA	AA	AA	AA	AA
SCRI_RS_186830	A/C	1	4820000	CC	AA	AA	AA	AA	AA	AA	AA	AA	CC	AA	AA	AA	AA	AA	AA	CC	AA	AA	AA	AA	AA	CC	AA	CC	AA	AA	AA	CC	AA	AA	AA	AA	AA	AA	AA	AA	AA	AA	AA	AA	AA	CC	AA	AA	AA
SCRI_RS_143927	A/C	1	4820100	CC	CC	CC	AA	AA	AA	AA	CC	CC	CC	CC	CC	CC	AA	CC	CC	CC	AA	CC	CC	CC	CC	CC	CC	CC	CC	CC	CC	CC	CC	CC	CC	CC	CC	CC	CC	CC	CC	CC	CC	CC	CC	CC	CC	CC	CC
SCRI_RS_189586	A/C	1	4820200	AA	AA	AA	CC	CC	CC	CC	AA	AA	AA	AA	AA	AA	CC	AA	AA	AA	CC	AA	AA	AA	AA	AA	AA	AA	AA	AA	AA	AA	AA	AA	AA	AA	AA	AA	AA	AA	AA	AA	AA	AA	AA	AA	AA	AA	AA
SCRI_RS_124377	A/C	1	4820300	CC	CC	CC	NN	NN	AA	AA	CC	NN	CC	CC	CC	CC	AA	CC	CC	CC	AA	CC	CC	CC	CC	CC	CC	CC	CC	CC	CC	CC	CC	CC	CC	CC	CC	CC	CC	CC	CC	CC	CC	AC	CC	CC	CC	CC	CC
BOPA1_4020-643	A/C	1	4820400	AA	AA	AA	CC	CC	CC	CC	AA	AA	AA	AA	AA	AA	CC	AA	AA	AA	CC	AA	AA	AA	AA	AA	AA	AA	AA	AA	AA	AA	AA	AA	AA	AA	AA	AA	AA	AA	AA	AA	AA	AA	AA	AA	AA	AA	AA
BOPA2_12_31208	A/C	1	4820500	CC	CC	CC	AA	AA	AA	AA	CC	CC	CC	CC	CC	CC	AA	CC	CC	CC	AA	CC	CC	CC	CC	CC	CC	CC	CC	CC	CC	CC	CC	CC	CC	CC	CC	CC	CC	CC	CC	CC	CC	CC	CC	CC	CC	CC	CC
SCRI_RS_213103	A/C	1	4820600	CC	CC	CC	AA	AA	AA	AA	CC	CC	CC	CC	CC	CC	AA	CC	CC	CC	AA	CC	CC	CC	CC	CC	CC	CC	CC	CC	CC	CC	CC	CC	CC	CC	CC	CC	CC	CC	CC	CC	CC	CC	CC	CC	CC	CC	CC
BOPA1_1294-473	A/C	1	4840000	CC	CC	CC	CC	CC	AA	CC	CC	CC	CC	CC	CC	CC	CC	CC	CC	CC	CC	CC	CC	CC	CC	CC	CC	CC	CC	CC	CC	CC	CC	CC	CC	CC	CC	CC	CC	CC	CC	CC	CC	CC	CC	CC	CC	CC	CC
SCRI_RS_172170	A/C	1	4840100	CC	CC	CC	CC	CC	CC	CC	CC	AA	CC	CC	CC	CC	CC	CC	CC	CC	CC	CC	CC	CC	CC	CC	CC	CC	AA	CC	CC	CC	AA	CC	CC	CC	CC	CC	CC	CC	CC	CC	CC	AA	CC	CC	CC	CC	CC
SCRI_RS_189248	A/C	1	4840200	CC	CC	CC	CC	CC	CC	CC	CC	AA	CC	CC	CC	CC	CC	CC	CC	CC	CC	CC	CC	CC	CC	CC	CC	CC	AA	CC	CC	CC	AA	CC	CC	CC	CC	CC	CC	CC	CC	CC	CC	AA	CC	CC	CC	CC	CC
BOPA1_8224-561	A/C	1	4840300	CC	AA	AA	CC	CC	AA	CC	AA	AA	CC	AA	AA	AA	CC	AA	AA	CC	CC	AA	AA	AA	AA	CC	AA	CC	CC	AA	AA	AA	CC	AA	AA	AA	AA	AA	AA	AA	AA	AA	AA	AA	AA	CC	AA	AA	AA
SCRI_RS_7197	A/C	1	4840400	AA	AA	AA	CC	CC	CC	AA	AA	CC	AA	AA	AA	AA	CC	AA	AA	AA	CC	AA	AA	AA	AA	AA	AA	AA	AA	AA	AA	AA	AA	AA	AA	AA	AA	AA	AA	AA	AA	AA	AA	CC	AA	AA	AA	AA	AA
SCRI_RS_132604	A/C	1	4840500	CC	CC	CC	AA	AA	AA	CC	CC	AA	CC	CC	CC	CC	AA	CC	CC	CC	AA	CC	CC	CC	CC	CC	CC	CC	CC	CC	CC	CC	CC	CC	CC	CC	CC	CC	CC	CC	CC	CC	CC	AA	CC	CC	CC	CC	CC
SCRI_RS_132599	A/C	1	4840600	AA	AA	AA	CC	CC	CC	AA	AA	CC	AA	AA	AA	AA	CC	AA	AA	AA	CC	AA	AA	AA	AA	AA	AA	AA	AA	AA	AA	AA	AA	AA	AA	AA	AA	AA	AA	AA	AA	AA	AA	CC	AA	AA	AA	AA	AA
SCRI_RS_171543	A/C	1	4840700	AA	AA	AA	CC	CC	AA	AA	AA	AA	AA	AA	AA	AA	CC	AA	AA	AA	CC	AA	AA	AA	AA	AA	AA	CC	CC	AA	AA	CC	CC	AA	AA	AA	AA	AA	AA	AA	AA	AA	AA	AA	AA	AA	AA	AA	AA
BOPA1_8717-244	A/C	1	4840800	AA	AA	AA	CC	CC	AA	AA	AA	AA	AA	AA	AA	AA	CC	AA	AA	AA	CC	AA	AA	AA	AA	AA	AA	CC	AA	AA	AA	AA	AA	AA	AA	AA	AA	AA	AA	AA	AA	AA	AA	AA	AA	AA	AA	AA	AA
SCRI_RS_155439	A/C	1	4840900	CC	CC	CC	CC	CC	AA	CC	CC	CC	CC	CC	CC	CC	CC	CC	CC	CC	CC	CC	CC	CC	CC	CC	CC	CC	CC	CC	CC	CC	CC	CC	CC	CC	CC	CC	CC	CC	CC	CC	CC	CC	CC	CC	CC	CC	CC
SCRI_RS_130590	A/C	1	4841000	AA	AA	AA	AA	AA	CC	AA	AA	AA	AA	AA	AA	AA	AA	AA	AA	AA	AA	AA	AA	AA	AA	AA	AA	AA	AA	AA	AA	AA	AA	AA	AA	AA	AA	AA	AA	AA	AA	AA	AA	AA	AA	AA	AA	AA	AA
SCRI_RS_7813	A/C	1	4841100	CC	CC	CC	CC	CC	AA	CC	CC	CC	CC	CC	CC	CC	CC	CC	CC	CC	CC	CC	CC	CC	CC	CC	CC	CC	CC	CC	CC	CC	CC	CC	CC	CC	CC	CC	CC	CC	CC	CC	CC	CC	CC	CC	CC	CC	CC
SCRI_RS_160466	A/C	1	4850000	AA	AA	AA	AA	AA	CC	AA	AA	AA	AA	AA	AA	AA	AA	AA	AA	AA	AA	AA	AA	AA	AA	AA	AA	AA	AA	AA	AA	AA	AA	AA	AA	AA	AA	AA	AA	AA	AA	AA	AA	AA	AA	AA	AA	AA	AA
SCRI_RS_189920	A/C	1	4850100	CC	CC	CC	CC	CC	AA	CC	CC	CC	CC	CC	CC	CC	CC	CC	CC	NN	CC	CC	CC	CC	CC	CC	CC	CC	CC	CC	CC	CC	CC	CC	CC	CC	CC	CC	CC	CC	CC	CC	CC	CC	CC	CC	CC	CC	CC
SCRI_RS_163127	A/C	1	4850200	CC	CC	CC	CC	CC	CC	CC	CC	AA	CC	CC	CC	CC	CC	CC	CC	CC	CC	CC	CC	CC	CC	CC	CC	CC	AA	CC	CC	CC	AA	CC	CC	CC	CC	CC	CC	CC	CC	CC	CC	AA	CC	CC	CC	CC	CC
SCRI_RS_116685	A/C	1	4850300	AA	AA	AA	AA	AA	AA	AA	AA	CC	AA	AA	AA	AA	AA	AA	AA	AA	AA	AA	AA	AA	AA	AA	AA	AA	CC	AA	AA	AA	CC	AA	AA	AA	AA	AA	AA	AA	AA	AA	AA	CC	AA	AA	AA	AA	AA
BOPA2_12_31134	A/C	1	4850400	AA	AA	AA	AA	AA	AA	AA	AA	CC	AA	AA	AA	AA	AA	AA	AA	AA	AA	AA	AA	AA	AA	AA	AA	AA	CC	AA	AA	AA	CC	AA	AA	AA	AA	AA	AA	AA	AA	AA	AA	CC	AA	AA	AA	AA	AA
SCRI_RS_158003	A/C	1	4850500	CC	CC	CC	CC	CC	CC	CC	CC	AA	CC	CC	CC	CC	CC	CC	CC	CC	CC	CC	CC	CC	CC	CC	CC	CC	AA	CC	CC	CC	AA	CC	CC	CC	CC	CC	CC	CC	CC	CC	CC	AA	CC	CC	CC	CC	CC
SCRI_RS_122889	A/C	1	4850600	AA	AA	AA	AA	AA	CC	AA	AA	AA	AA	AA	AA	AA	AA	AA	AA	AA	AA	AA	AA	AA	AA	AA	AA	AA	AA	AA	AA	AA	AA	AA	AA	AA	AA	AA	AA	AA	AA	AA	AA	AA	AA	AA	AA	AA	AA
SCRI_RS_189898	A/C	1	4850700	CC	CC	CC	CC	CC	AA	CC	CC	CC	CC	CC	CC	CC	CC	CC	CC	CC	CC	CC	CC	CC	CC	CC	CC	CC	CC	CC	CC	CC	CC	CC	CC	CC	CC	CC	CC	CC	CC	CC	CC	CC	CC	CC	CC	CC	CC
SCRI_RS_219043	A/C	1	4850800	CC	CC	CC	CC	CC	AA	CC	CC	CC	CC	CC	CC	CC	CC	CC	CC	CC	CC	CC	CC	CC	CC	CC	CC	CC	CC	CC	CC	CC	CC	CC	CC	CC	CC	CC	CC	CC	CC	CC	CC	CC	CC	CC	CC	CC	CC
SCRI_RS_229932	A/C	1	4850900	CC	CC	CC	CC	CC	AA	CC	CC	CC	CC	CC	CC	CC	CC	CC	CC	CC	CC	CC	CC	CC	CC	CC	CC	CC	CC	CC	CC	CC	CC	CC	CC	CC	CC	CC	CC	CC	CC	CC	CC	CC	CC	CC	CC	CC	CC
SCRI_RS_125407	A/C	1	4860000	CC	CC	CC	CC	CC	AA	CC	CC	CC	CC	CC	CC	CC	CC	CC	CC	CC	CC	CC	CC	CC	CC	CC	CC	CC	CC	CC	CC	CC	CC	CC	CC	CC	CC	CC	CC	CC	CC	CC	CC	CC	CC	CC	CC	CC	CC
BOPA1_4793-777	A/C	1	4860100	CC	CC	CC	CC	CC	AA	CC	CC	CC	CC	CC	CC	CC	CC	CC	CC	CC	CC	CC	CC	CC	AA	CC	AA	CC	CC	CC	CC	CC	CC	CC	CC	CC	CC	CC	CC	CC	CC	CC	CC	CC	CC	CC	CC	CC	CC
BOPA2_12_30350	A/C	1	4880000	CC	CC	CC	CC	CC	CC	CC	CC	CC	CC	CC	CC	CC	CC	CC	CC	CC	CC	CC	CC	CC	AA	CC	AA	CC	CC	CC	CC	CC	CC	CC	CC	CC	CC	CC	CC	CC	CC	CC	CC	CC	CC	CC	CC	CC	CC
SCRI_RS_204810	A/C	1	4880100	AA	AA	AA	AA	AA	AA	AA	AA	AA	AA	AA	AA	AA	AA	AA	AA	AA	AA	AA	AA	AA	CC	AA	CC	AA	AA	AA	AA	AA	AA	AA	AA	AA	AA	AA	AA	AA	AA	AA	AA	AA	AA	AA	AA	AA	AA
BOPA2_12_30110	A/C	1	4890000	CC	CC	CC	CC	CC	AA	CC	CC	CC	CC	CC	CC	CC	CC	CC	CC	CC	CC	CC	CC	CC	AA	CC	AA	CC	CC	CC	CC	CC	CC	CC	CC	CC	CC	CC	CC	CC	CC	CC	CC	CC	CC	CC	CC	CC	CC
BOPA2_12_30694	A/C	1	4890100	CC	CC	CC	CC	CC	AA	CC	CC	CC	CC	CC	CC	CC	CC	CC	CC	CC	CC	CC	CC	CC	AA	CC	AA	CC	CC	CC	CC	CC	CC	CC	CC	CC	CC	CC	CC	CC	CC	CC	CC	CC	CC	CC	CC	CC	CC
BOPA1_4716-1205	A/C	1	4890200	CC	CC	CC	CC	CC	AA	CC	CC	CC	CC	CC	CC	CC	CC	CC	CC	CC	CC	CC	CC	CC	AA	CC	AA	CC	CC	CC	CC	CC	CC	CC	CC	CC	CC	CC	CC	CC	CC	CC	CC	CC	CC	CC	CC	CC	CC
BOPA1_3689-1101	A/C	1	4910000	CC	CC	CC	CC	CC	AA	CC	CC	CC	CC	CC	CC	CC	CC	CC	CC	CC	CC	CC	CC	CC	AA	CC	AA	CC	CC	CC	CC	CC	CC	CC	CC	CC	CC	CC	CC	CC	CC	CC	CC	CC	CC	CC	CC	CC	CC
SCRI_RS_17256	A/C	1	4910100	CC	CC	CC	CC	CC	AA	CC	CC	CC	CC	CC	CC	CC	CC	CC	CC	CC	CC	CC	CC	CC	AA	CC	AA	CC	CC	CC	CC	CC	CC	CC	CC	CC	CC	CC	CC	CC	CC	CC	CC	CC	CC	CC	CC	CC	CC
BOPA2_12_30406	A/C	1	4910200	CC	CC	CC	CC	CC	AA	CC	CC	CC	CC	CC	CC	CC	CC	CC	CC	CC	CC	CC	CC	CC	AA	CC	AA	CC	CC	CC	CC	CC	CC	CC	CC	CC	CC	CC	CC	CC	CC	CC	CC	CC	CC	CC	CC	CC	CC
SCRI_RS_118168	A/C	1	4910300	CC	CC	CC	CC	CC	AA	CC	CC	CC	CC	CC	CC	CC	CC	CC	CC	CC	AA	CC	CC	CC	AA	CC	AA	AA	CC	CC	CC	CC	CC	CC	CC	CC	CC	CC	CC	CC	CC	CC	CC	CC	CC	CC	CC	CC	CC
SCRI_RS_109060	A/C	1	4940000	CC	CC	CC	AA	AA	AA	CC	CC	AA	CC	CC	CC	CC	AA	CC	CC	CC	CC	CC	CC	CC	AA	CC	AA	AA	CC	CC	CC	CC	CC	CC	CC	CC	CC	CC	CC	CC	CC	CC	CC	AA	CC	CC	CC	CC	CC
BOPA1_7284-710	A/C	1	4960000	CC	CC	CC	AA	AA	AA	CC	CC	AA	CC	CC	CC	CC	AA	CC	CC	CC	CC	CC	CC	CC	AA	CC	AA	AA	CC	CC	CC	CC	CC	CC	CC	CC	CC	CC	CC	CC	CC	CC	CC	AA	CC	CC	CC	CC	CC
BOPA1_ABC13652-1-2-156	A/C	1	4960100	CC	AA	AA	CC	CC	CC	AA	AA	CC	CC	AA	AA	AA	CC	AA	AA	CC	CC	AA	AA	AA	CC	CC	CC	CC	CC	AA	AA	AA	AA	AA	AA	AA	AA	AA	AA	AA	AA	AA	AA	CC	AA	AA	AA	AA	AA
SCRI_RS_119743	A/C	1	5040000	CC	AA	AA	AA	AA	AA	AA	AA	CC	CC	AA	AA	AA	CC	AA	AA	CC	AA	AA	AA	AA	AA	CC	AA	AA	AA	AA	AA	CC	AA	AA	AA	AA	AA	AA	AA	AA	AA	AA	AA	CC	AA	CC	AA	AA	AA
BOPA2_12_30499	A/C	1	5040100	AA	CC	CC	AA	AA	CC	AA	CC	AA	AA	CC	CC	CC	AA	CC	CC	AA	AA	CC	CC	CC	CC	AA	CC	AA	CC	CC	CC	AA	CC	CC	CC	CC	CC	CC	CC	CC	CC	CC	CC	AA	CC	AA	CC	CC	CC
BOPA2_12_30478	A/C	1	5040200	AA	CC	CC	AA	AA	CC	AA	CC	AA	AA	CC	CC	CC	AA	CC	CC	AA	AA	CC	CC	CC	CC	AA	CC	AA	CC	CC	CC	AA	CC	CC	CC	CC	CC	CC	CC	CC	CC	CC	CC	AA	CC	AA	CC	CC	CC
SCRI_RS_148600	A/C	1	5040300	AA	CC	CC	AA	AA	CC	AA	CC	AA	AA	CC	CC	CC	AA	CC	CC	AA	AA	CC	CC	CC	CC	AA	CC	AA	CC	CC	CC	AA	CC	CC	CC	CC	CC	CC	CC	CC	CC	CC	CC	AA	CC	AA	CC	CC	CC
BOPA1_8743-197	A/C	1	5040400	CC	AA	AA	CC	CC	AA	CC	AA	CC	CC	AA	AA	AA	CC	AA	AA	CC	CC	AA	AA	AA	CC	CC	CC	CC	AA	AA	AA	CC	AA	AA	AA	AA	AA	AA	AA	AA	AA	AA	AA	CC	CC	CC	AA	AA	AA
BOPA2_12_30750	A/C	1	5040500	CC	AA	AA	CC	CC	AA	CC	AA	CC	CC	AA	AA	AA	CC	AA	AA	CC	CC	AA	AA	AA	CC	CC	CC	CC	AA	AA	AA	CC	AA	AA	AA	AA	AA	AA	AA	AA	AA	AA	AA	CC	CC	CC	AA	AA	AA
BOPA2_12_30672	A/C	1	5040600	CC	AA	AA	AA	AA	AA	AA	AA	CC	CC	AA	AA	AA	CC	AA	AA	CC	AA	AA	AA	AA	AA	CC	AA	AA	AA	AA	AA	CC	AA	AA	AA	AA	AA	AA	AA	AA	AA	AA	AA	CC	AA	CC	AA	AA	AA
BOPA2_12_30786	A/C	1	5040700	AA	CC	CC	CC	CC	CC	CC	CC	AA	AA	CC	CC	CC	AA	CC	CC	AA	CC	CC	CC	CC	CC	AA	CC	CC	CC	CC	CC	AA	CC	CC	CC	CC	CC	CC	CC	CC	CC	CC	CC	AA	CC	AA	CC	CC	CC
SCRI_RS_198546	A/C	1	5060000	AA	CC	CC	AA	AA	CC	AA	CC	AA	AA	CC	CC	CC	AA	CC	CC	AA	AA	CC	CC	CC	CC	AA	CC	AA	CC	CC	CC	AA	CC	CC	CC	CC	CC	CC	CC	CC	CC	CC	CC	AA	CC	AA	CC	CC	CC
BOPA1_7800-594	A/C	1	5060100	AA	CC	CC	AA	AA	CC	AA	CC	AA	AA	CC	CC	CC	AA	CC	CC	AA	AA	CC	CC	CC	CC	AA	CC	AA	CC	CC	CC	AA	CC	CC	CC	CC	CC	CC	CC	CC	CC	CC	CC	AA	CC	AA	CC	CC	CC
SCRI_RS_14834	A/C	1	5060200	CC	AA	AA	CC	CC	AA	AA	AA	CC	CC	AA	AA	AA	AA	AA	AA	CC	CC	AA	AA	AA	AA	CC	AA	CC	AA	AA	AA	CC	AA	AA	AA	AA	AA	AA	AA	AA	AA	AA	AA	CC	AA	CC	AA	AA	AA
SCRI_RS_167877	A/C	1	5080000	CC	CC	CC	CC	CC	AA	CC	CC	CC	CC	CC	CC	CC	CC	CC	CC	CC	CC	CC	CC	CC	CC	CC	CC	CC	CC	CC	CC	CC	CC	CC	CC	CC	CC	CC	CC	CC	CC	CC	CC	CC	CC	CC	CC	CC	CC
SCRI_RS_161643	A/C	1	5080100	CC	CC	CC	CC	CC	CC	CC	CC	AA	CC	CC	CC	CC	AA	CC	CC	CC	AA	CC	CC	CC	CC	CC	CC	CC	AA	CC	CC	AA	AA	CC	CC	CC	CC	CC	CC	CC	CC	CC	CC	AA	CC	CC	CC	CC	CC
BOPA2_12_30710	A/C	1	5080200	AA	AA	AA	AA	AA	AA	AA	AA	AA	AA	AA	AA	AA	AA	CC	AA	AA	CC	AA	AA	AA	AA	AA	AA	AA	CC	AA	AA	CC	AA	AA	AA	AA	AA	AA	AA	AA	AA	AA	AA	AA	AA	AA	AA	AA	AA
BOPA2_12_10198	A/C	1	5140000	CC	CC	CC	AA	AA	CC	AA	CC	AA	CC	CC	CC	CC	CC	AA	CC	CC	AA	CC	CC	CC	CC	CC	CC	CC	AA	CC	CC	AA	CC	CC	CC	CC	CC	CC	CC	CC	CC	CC	CC	AA	CC	CC	CC	CC	CC
BOPA1_6118-595	A/C	1	5160000	CC	CC	CC	AA	AA	CC	AA	CC	AA	CC	CC	CC	CC	AA	CC	CC	CC	AA	CC	CC	CC	CC	CC	CC	CC	CC	CC	CC	AA	CC	CC	CC	CC	CC	CC	CC	CC	CC	CC	CC	AA	CC	CC	CC	CC	CC
BOPA2_12_30343	A/C	1	5160100	CC	AA	AA	AA	AA	AA	AA	AA	AA	CC	AA	AA	AA	AA	AA	AA	CC	AA	AA	AA	AA	AA	CC	AA	CC	AA	AA	AA	AA	AA	AA	AA	AA	AA	AA	AA	AA	AA	AA	AA	AA	AA	CC	AA	AA	AA
SCRI_RS_56976	A/C	1	5230000	CC	AA	AA	AA	AA	CC	CC	AA	CC	CC	AA	AA	AA	AA	AA	AA	CC	CC	AA	AA	AA	CC	CC	CC	CC	AA	AA	AA	AA	AA	AA	AA	AA	AA	AA	AA	AA	AA	AA	AA	CC	AA	CC	AA	AA	AA
BOPA1_5402-929	A/C	1	5230100	AA	AA	CC	CC	CC	AA	AA	AA	AA	AA	AA	CC	AA	AA	AA	AA	AA	AA	AA	CC	CC	AA	AA	AA	AA	AA	CC	CC	AA	AA	AA	AA	AA	AA	CC	AA	AA	AA	CC	AA	AA	CC	AA	CC	AA	AA
SCRI_RS_156506	A/C	1	5250000	AA	AA	AA	CC	CC	AA	AA	AA	AA	AA	AA	AA	AA	AA	CC	AA	AA	CC	CC	AA	AA	AA	AA	AA	AA	AA	AA	AA	AA	AA	AA	AA	AA	AA	AA	AA	AA	AA	AA	AA	AA	AA	AA	AA	AA	AA
BOPA1_8486-1964	A/C	1	5250100	CC	CC	CC	AA	AA	CC	CC	CC	CC	CC	CC	CC	CC	CC	CC	CC	CC	AA	CC	CC	CC	CC	CC	CC	CC	CC	CC	CC	CC	CC	CC	CC	CC	CC	CC	CC	CC	CC	CC	CC	CC	CC	CC	CC	CC	CC
SCRI_RS_207335	A/C	1	5270000	AA	AA	AA	AA	AA	AA	CC	AA	CC	AA	AA	AA	AA	AA	CC	AA	AA	CC	CC	AA	AA	AA	AA	AA	AA	AA	AA	AA	AA	AA	AA	AA	AA	AA	AA	AA	AA	AA	AA	AA	CC	AA	CC	AA	AA	AA
SCRI_RS_1445	A/C	1	5270100	AA	AA	AA	CC	CC	AA	CC	AA	CC	AA	AA	AA	AA	AA	AA	AA	AA	CC	CC	AA	AA	AA	AA	AA	AA	CC	AA	AA	CC	CC	AA	AA	AA	AA	AA	AA	AA	AA	AA	AA	CC	AA	CC	AA	AA	AA
SCRI_RS_193401	A/C	1	5270200	AA	AA	AA	CC	CC	AA	CC	AA	CC	AA	AA	AA	AA	AA	CC	AA	AA	CC	CC	AA	AA	AA	AA	AA	AA	CC	AA	AA	CC	CC	AA	AA	AA	AA	AA	AA	AA	AA	AA	AA	CC	AA	CC	AA	AA	AA
SCRI_RS_100503	A/C	1	5330000	AA	AA	CC	AA	AA	CC	AA	AA	AA	AA	AA	CC	AA	AA	AA	AA	AA	AA	AA	CC	CC	CC	AA	CC	AA	AA	CC	CC	AA	AA	AA	CC	AA	AA	CC	AA	AA	AA	CC	AA	AA	CC	AA	CC	CC	AA
SCRI_RS_201072	A/C	1	5350000	CC	CC	AA	CC	CC	CC	CC	CC	CC	CC	CC	AA	CC	CC	CC	CC	CC	CC	AA	AA	AA	CC	CC	CC	CC	AA	AA	AA	CC	AA	CC	AA	CC	CC	AA	CC	CC	CC	AA	CC	CC	AA	CC	AA	CC	CC
SCRI_RS_165072	A/C	1	5350100	CC	CC	AA	CC	CC	CC	CC	CC	CC	CC	CC	AA	CC	CC	CC	CC	CC	CC	AA	AA	AA	CC	CC	CC	CC	AA	AA	AA	CC	AA	CC	AA	CC	CC	AA	CC	CC	CC	AA	CC	CC	AA	CC	AA	CC	CC
SCRI_RS_138118	A/C	1	5350200	CC	CC	AA	CC	CC	CC	CC	CC	CC	CC	CC	AA	CC	CC	CC	CC	CC	CC	AA	AA	AA	CC	CC	CC	CC	AA	AA	AA	CC	AA	CC	AA	CC	CC	AA	CC	CC	CC	AA	CC	CC	AA	CC	AA	CC	CC
SCRI_RS_229636	A/C	1	5370000	AA	AA	AA	AA	AA	CC	AA	AA	AA	AA	AA	AA	AA	AA	AA	AA	AA	AA	AA	AA	AA	AA	AA	AA	AA	AA	AA	AA	AA	AA	AA	AA	AA	AA	AA	AA	AA	AA	AA	AA	AA	AA	AA	AA	AA	AA
SCRI_RS_907	A/C	1	5370100	CC	CC	AA	CC	CC	CC	CC	CC	CC	CC	CC	AA	CC	CC	CC	CC	CC	CC	AA	AA	AA	CC	CC	CC	CC	AA	AA	AA	CC	AA	CC	AA	CC	CC	AA	CC	CC	CC	AA	CC	CC	AA	CC	AA	CC	CC
SCRI_RS_207081	A/C	1	5370200	CC	CC	AA	CC	CC	CC	CC	CC	CC	CC	CC	AA	CC	CC	CC	CC	CC	CC	AA	AA	AA	CC	CC	CC	CC	AA	AA	AA	CC	AA	CC	AA	CC	CC	AA	CC	CC	CC	AA	CC	CC	AA	CC	AA	CC	CC
SCRI_RS_213455	A/C	1	5370300	AA	AA	AA	AA	AA	CC	AA	AA	AA	AA	AA	AA	AA	AA	AA	AA	AA	AA	AA	AA	AA	AA	AA	AA	AA	AA	AA	AA	AA	AA	AA	AA	AA	AA	AA	AA	AA	AA	AA	AA	AA	AA	AA	AA	AA	AA
SCRI_RS_145305	A/C	1	5370400	AA	AA	AA	AA	AA	CC	AA	AA	AA	AA	AA	AA	AA	AA	AA	AA	AA	AA	AA	AA	AA	AA	AA	AA	AA	AA	AA	AA	AA	AA	AA	AA	AA	AA	AA	AA	AA	AA	AA	AA	AA	AA	AA	AA	AA	AA
SCRI_RS_225107	A/C	1	5370500	CC	CC	CC	CC	CC	AA	CC	CC	CC	CC	CC	CC	CC	CC	CC	CC	CC	CC	CC	CC	CC	CC	CC	CC	CC	CC	CC	CC	CC	CC	CC	CC	CC	CC	CC	CC	CC	CC	CC	CC	CC	CC	CC	CC	CC	CC
SCRI_RS_121978	A/C	1	5440000	AA	AA	CC	AA	AA	CC	AA	AA	AA	AA	AA	CC	AA	AA	CC	AA	AA	AA	AA	CC	CC	AA	AA	AA	AA	CC	CC	CC	AA	CC	AA	CC	AA	AA	CC	AA	AA	AA	CC	AA	AA	CC	AA	CC	CC	AA
SCRI_RS_211274	A/C	1	5450000	CC	CC	AA	CC	CC	AA	CC	CC	CC	CC	CC	AA	CC	CC	AA	CC	CC	CC	CC	AA	AA	CC	CC	CC	CC	AA	AA	AA	CC	AA	CC	AA	CC	CC	AA	CC	CC	CC	AA	CC	CC	AA	CC	AA	AA	CC
BOPA2_12_30821	A/C	1	5450100	AA	AA	CC	AA	AA	CC	AA	AA	AA	AA	AA	CC	AA	AA	CC	AA	AA	AA	AA	CC	CC	AA	AA	AA	AA	CC	CC	CC	AA	CC	AA	CC	AA	AA	CC	AA	AA	AA	CC	AA	AA	CC	AA	CC	CC	AA
SCRI_RS_152795	A/C	1	5490000	AA	AA	CC	AA	AA	CC	AA	AA	AA	AA	AA	CC	AA	AA	CC	AA	AA	AA	AA	CC	CC	AA	AA	AA	AA	CC	CC	CC	AA	CC	AA	CC	AA	AA	CC	AA	AA	AA	CC	AA	AA	CC	AA	CC	CC	AA
SCRI_RS_192779	A/C	1	5540000	CC	CC	CC	CC	CC	AA	CC	CC	CC	CC	CC	CC	CC	CC	CC	CC	CC	CC	AA	CC	CC	CC	CC	CC	CC	CC	CC	CC	CC	AA	CC	CC	CC	CC	CC	CC	CC	CC	CC	CC	CC	CC	CC	CC	CC	CC
SCRI_RS_21483	A/C	1	5550000	AA	AA	AA	AA	AA	CC	AA	AA	AA	AA	AA	AA	AA	AA	CC	AA	AA	AA	CC	AA	AA	AA	AA	AA	AA	NN	AA	AA	CC	CC	AA	AA	AA	AA	AA	AA	AA	AA	AA	AA	AA	AA	AA	AA	AA	AA
SCRI_RS_236104	A/C	1	5550100	AA	AA	AA	AA	AA	CC	AA	AA	AA	AA	AA	AA	AA	AA	CC	AA	AA	AA	CC	AA	AA	AA	AA	AA	AA	AA	NN	AA	AA	CC	AA	AA	AA	AA	AA	AA	AA	AA	AA	AA	AA	AA	AA	AA	AA	AA
SCRI_RS_130666	A/C	1	5550200	AA	AA	AA	AA	AA	CC	AA	AA	AA	AA	AA	AA	AA	AA	AA	AA	AA	AA	CC	AA	AA	AA	AA	AA	AA	AA	AA	AA	AA	CC	AA	AA	AA	AA	AA	AA	AA	AA	AA	AA	AA	AA	AA	AA	AA	AA
SCRI_RS_182431	A/C	1	5570000	AA	AA	AA	AA	AA	CC	AA	AA	AA	AA	AA	AA	AA	AA	CC	AA	AA	AA	CC	AA	AA	AA	AA	AA	AA	AA	AA	AA	AA	CC	AA	AA	AA	AA	AA	AA	AA	AA	AA	AA	AA	AA	AA	AA	AA	AA
BOPA2_12_10201	A/C	1	5590000	CC	AA	AA	AA	AA	CC	AA	CC	AA	CC	AA	AA	CC	AA	CC	CC	CC	AA	CC	AA	AA	AA	CC	AA	AA	CC	AA	AA	CC	CC	CC	AA	AA	AA	AA	CC	AA	AA	AA	AA	AA	AA	AA	AA	AA	AA
BOPA1_1190-86	A/C	1	5590100	CC	AA	AA	AA	AA	CC	AA	AA	AA	CC	AA	AA	AA	AA	CC	AA	AA	AA	CC	AA	AA	AA	CC	AA	AA	CC	AA	AA	CC	CC	AA	AA	AA	AA	AA	AA	AA	AA	AA	AA	AA	AA	AA	AA	AA	AA
SCRI_RS_237999	A/C	1	5600000	AA	AA	AA	AA	AA	CC	AA	AA	AA	AA	AA	AA	AA	AA	AA	AA	AA	AA	AA	AA	AA	AA	AA	AA	AA	AA	AA	AA	AA	AA	AA	AA	AA	AA	AA	AA	AA	AA	AA	AA	AA	AA	AA	AA	AA	AA
SCRI_RS_12873	A/C	1	5730000	CC	CC	CC	CC	CC	CC	CC	CC	CC	CC	CC	CC	CC	AA	CC	CC	AA	CC	CC	CC	CC	CC	CC	CC	AA	CC	CC	CC	CC	CC	CC	CC	CC	CC	CC	CC	CC	CC	CC	CC	CC	CC	AA	CC	CC	CC
BOPA1_4178-1592	A/C	1	5730100	AA	CC	CC	CC	CC	CC	CC	CC	CC	AA	CC	CC	CC	AA	CC	CC	AA	CC	CC	CC	CC	CC	AA	CC	AA	CC	CC	CC	CC	CC	CC	CC	CC	CC	CC	CC	CC	CC	CC	CC	CC	CC	AA	CC	CC	CC
BOPA2_12_30304	A/C	1	5730200	CC	AA	AA	CC	CC	AA	AA	AA	AA	CC	AA	AA	AA	CC	AA	AA	CC	CC	AA	AA	AA	AA	CC	AA	CC	AA	AA	AA	AA	AA	AA	AA	AA	AA	AA	AA	AA	AA	AA	AA	AA	AA	AA	AA	AA	AA
BOPA1_5768-469	A/C	1	5730300	CC	AA	AA	AA	AA	AA	AA	AA	AA	CC	AA	AA	AA	CC	AA	AA	CC	CC	AA	AA	AA	AA	CC	AA	CC	AA	AA	AA	AA	AA	AA	AA	AA	AA	AA	AA	AA	AA	AA	AA	AA	AA	CC	AA	AA	AA
BOPA1_ABC01838-2-2-322	A/C	1	5730400	CC	AA	AA	AA	AA	AA	AA	AA	NN	CC	AA	NN	AA	CC	AA	AA	CC	CC	NN	AA	NN	AA	CC	NN	CC	AA	AA	AA	AA	AA	AA	AA	NN	AA	AA	AA	AA	AA	NN	AA	AA	AA	CC	AA	AA	AA
BOPA2_12_31179	A/C	1	5840000	CC	AA	AA	CC	CC	AA	AA	AA	AA	CC	AA	AA	AA	AA	AA	AA	CC	CC	AA	AA	AA	AA	CC	AA	AA	AA	AA	AA	AA	AA	AA	AA	AA	AA	AA	AA	AA	AA	AA	AA	AA	AA	AA	AA	AA	AA
SCRI_RS_236551	A/C	1	5840100	CC	AA	AA	CC	CC	AA	AA	AA	AA	CC	AA	AA	AA	AA	AA	AA	CC	CC	AA	AA	AA	AA	CC	AA	AA	CC	AA	AA	AA	AA	AA	AA	AA	AA	AA	AA	AA	AA	AA	AA	AA	AA	AA	AA	AA	AA
SCRI_RS_194015	A/C	1	5910000	AA	AA	AA	CC	CC	CC	CC	AA	CC	AA	AA	AA	AA	CC	AA	AA	AA	CC	AA	AA	AA	AA	AA	AA	CC	CC	NN	AA	CC	AA	AA	AA	AA	AA	AA	AA	AA	AA	AA	AA	CC	AA	CC	AA	AA	AA
BOPA1_2877-867	A/C	1	5910100	AA	AA	AA	CC	CC	CC	CC	AA	CC	AA	AA	AA	AA	CC	AA	AA	AA	CC	AA	AA	AA	AA	AA	AA	CC	CC	AA	AA	CC	AA	AA	AA	AA	AA	AA	AA	AA	AA	AA	AA	CC	AA	CC	AA	AA	AA
BOPA1_9638-619	A/C	1	5940000	AA	AA	AA	CC	CC	CC	CC	AA	CC	AA	AA	AA	AA	CC	AA	AA	AA	CC	AA	AA	AA	AA	AA	AA	CC	CC	AA	AA	CC	AA	AA	AA	AA	AA	AA	AA	AA	AA	AA	AA	CC	AA	CC	AA	AA	AA
SCRI_RS_85391	A/C	1	6080000	CC	CC	CC	CC	CC	CC	CC	CC	CC	CC	CC	CC	CC	CC	CC	CC	CC	AA	CC	CC	CC	CC	CC	CC	CC	CC	CC	CC	CC	CC	CC	CC	CC	CC	CC	CC	CC	CC	CC	CC	CC	CC	CC	CC	CC	CC
SCRI_RS_180349	A/C	1	6080100	CC	CC	CC	CC	CC	CC	CC	CC	CC	CC	CC	CC	CC	CC	CC	CC	CC	AA	CC	CC	CC	AA	CC	AA	CC	CC	CC	CC	CC	CC	CC	CC	CC	CC	CC	CC	CC	CC	CC	CC	CC	CC	CC	CC	CC	CC
SCRI_RS_219685	A/C	1	6080200	AA	CC	CC	CC	CC	CC	CC	CC	CC	AA	CC	CC	CC	CC	CC	CC	CC	AA	CC	CC	CC	AA	AA	AA	CC	AA	CC	CC	CC	CC	CC	CC	CC	CC	CC	CC	CC	CC	CC	CC	CC	CC	CC	CC	CC	CC
BOPA1_11603-445	A/C	1	6080300	CC	CC	CC	CC	CC	CC	CC	CC	CC	CC	CC	CC	CC	CC	CC	CC	CC	AA	CC	CC	CC	AA	CC	AA	CC	CC	CC	CC	CC	CC	CC	CC	CC	CC	CC	CC	CC	CC	CC	CC	CC	CC	CC	CC	CC	CC
BOPA2_12_31464	A/C	1	6150000	CC	CC	CC	AA	AA	CC	AA	CC	CC	CC	CC	CC	CC	AA	CC	CC	AA	CC	CC	CC	CC	CC	CC	CC	AA	CC	CC	CC	CC	CC	CC	CC	CC	CC	CC	CC	CC	CC	CC	CC	CC	CC	AA	CC	CC	CC
SCRI_RS_120605	A/C	1	6150100	AA	AA	AA	CC	CC	AA	CC	AA	CC	AA	AA	AA	AA	CC	AA	AA	CC	AA	AA	AA	AA	AA	AA	AA	CC	AA	AA	AA	AA	AA	AA	AA	AA	AA	AA	AA	AA	AA	AA	AA	CC	AA	CC	AA	AA	AA
BOPA1_7299-183	A/C	1	6150200	CC	AC	AA	CC	CC	AA	CC	NN	CC	CC	AA	NN	AA	CC	AA	AA	CC	AA	AA	AA	AA	AA	CC	NN	CC	CC	AC	AA	CC	AA	AA	AA	NN	AA	AA	AA	AC	NN	NN	AA	CC	AA	CC	AA	AA	AA
BOPA1_10070-1435	A/C	1	6150300	CC	AA	AA	CC	CC	AA	CC	AA	AA	CC	AA	AA	AA	CC	AA	AA	CC	AA	AA	AA	AA	AA	CC	AA	CC	CC	AA	AA	CC	AA	AA	AA	AA	AA	AA	AA	AA	AA	AA	AA	AA	AA	CC	AA	AA	AA
BOPA1_ABC16273-1-1-48	A/C	1	6180000	AA	CC	CC	AA	AA	CC	AA	CC	AA	AA	AA	CC	CC	AA	CC	CC	AA	AA	CC	CC	CC	CC	AA	CC	AA	AA	CC	CC	AA	CC	CC	CC	CC	CC	CC	CC	AA	CC	CC	CC	AA	CC	AA	CC	CC	AA
SCRI_RS_133886	A/C	1	6230000	AA	AA	AA	AA	AA	CC	AA	AA	AA	AA	AA	AA	AA	AA	AA	AA	AA	CC	AA	AA	AA	AA	AA	AA	AA	AA	AA	AA	CC	AA	AA	AA	AA	AA	AA	AA	AA	AA	AA	AA	AA	AA	AA	AA	AA	AA
SCRI_RS_157039	A/C	1	6280000	CC	CC	CC	CC	CC	AA	CC	CC	CC	CC	CC	CC	CC	CC	CC	CC	CC	CC	CC	CC	CC	CC	CC	CC	CC	CC	CC	CC	CC	CC	CC	CC	CC	CC	CC	CC	CC	CC	CC	CC	CC	CC	CC	CC	CC	CC
BOPA2_12_10166	A/C	1	6520000	CC	CC	CC	CC	CC	AA	CC	CC	AA	CC	CC	CC	CC	AA	CC	CC	CC	CC	CC	CC	CC	CC	CC	CC	CC	AA	CC	CC	CC	AA	CC	CC	CC	CC	CC	CC	CC	CC	CC	CC	AA	CC	CC	CC	CC	CC
BOPA1_2036-1027	A/C	1	6630000	CC	CC	CC	CC	CC	AA	CC	CC	AA	CC	CC	CC	CC	CC	CC	CC	CC	CC	CC	CC	CC	CC	CC	CC	CC	CC	CC	CC	CC	CC	CC	CC	CC	CC	CC	CC	CC	CC	CC	CC	CC	CC	CC	CC	CC	CC
SCRI_RS_195238	A/C	1	6630100	CC	AA	AA	NN	NN	AA	CC	AA	CC	CC	AA	AA	AA	CC	AA	AA	NN	CC	AA	AA	AA	AA	CC	AA	CC	AA	NN	AA	CC	AA	AA	AA	AA	AA	AA	AA	AA	AA	AA	AA	CC	AA	CC	AA	AA	AA
BOPA2_12_30505	A/C	1	6630200	CC	AA	AA	AA	AA	AA	CC	AA	CC	CC	AA	AA	AA	CC	AA	AA	CC	AA	AA	AA	AA	AA	CC	AA	CC	AA	AA	AA	CC	AA	AA	AA	AA	AA	AA	AA	AA	AA	AA	AA	CC	AA	CC	AA	AA	AA
BOPA2_12_30742	A/C	1	6690000	AA	CC	CC	CC	CC	CC	AA	CC	CC	AA	CC	CC	CC	AA	CC	CC	AA	AA	CC	CC	CC	CC	AA	CC	AA	CC	CC	CC	AA	CC	CC	CC	CC	CC	CC	CC	CC	CC	CC	CC	AA	CC	AA	CC	CC	CC
BOPA1_4665-882	A/C	1	6790000	CC	CC	CC	CC	CC	AA	CC	CC	CC	CC	CC	CC	CC	CC	CC	CC	CC	CC	CC	CC	CC	CC	CC	CC	CC	AA	CC	CC	CC	CC	CC	CC	CC	CC	CC	CC	CC	CC	CC	CC	CC	CC	CC	CC	CC	CC
SCRI_RS_188360	A/C	1	7030000	CC	CC	CC	CC	CC	CC	AA	CC	CC	CC	CC	CC	CC	CC	CC	CC	AA	CC	CC	CC	CC	CC	CC	CC	CC	CC	CC	CC	AA	CC	CC	CC	CC	CC	CC	CC	CC	CC	CC	CC	CC	CC	CC	CC	CC	CC
SCRI_RS_138527	A/C	1	7040000	CC	CC	CC	AA	AA	AA	CC	CC	AA	CC	CC	CC	CC	AA	CC	CC	NN	AA	CC	CC	CC	CC	CC	CC	CC	AA	CC	CC	CC	AA	CC	CC	CC	CC	CC	CC	CC	CC	CC	CC	CC	CC	AA	CC	CC	CC
SCRI_RS_160234	A/C	1	7050000	AA	CC	CC	AA	AA	AA	CC	CC	AA	AA	CC	CC	CC	AA	AA	CC	AC	AA	AA	CC	CC	CC	AA	CC	AA	AA	AC	AA	CC	AA	CC	CC	CC	CC	CC	CC	NN	CC	CC	CC	AA	CC	AA	AA	CC	CC
BOPA1_6655-978	A/C	1	7090000	AA	AA	AA	CC	CC	CC	AA	AA	CC	AA	AA	AA	AA	CC	AA	AA	AA	AA	AA	AA	AA	AA	AA	AA	AA	AA	AA	AA	AA	AA	AA	AA	AA	AA	AA	AA	AA	AA	AA	AA	AA	AA	CC	AA	AA	AA
BOPA1_1016-376	A/C	1	7100000	AA	AA	AA	AA	AA	CC	AA	AA	AA	AA	AA	AA	AA	AA	CC	AA	CC	AA	CC	AA	AA	AA	AA	AA	AA	AA	AC	CC	AA	AA	AA	AA	AA	AA	AA	AA	AA	AA	AA	AA	AA	AA	AA	CC	AA	AA
SCRI_RS_156208	A/C	1	7240000	CC	CC	CC	CC	CC	CC	CC	CC	CC	CC	CC	CC	CC	CC	CC	CC	CC	CC	CC	CC	CC	CC	CC	CC	AA	AA	CC	CC	AA	AA	CC	CC	CC	AA	CC	CC	CC	CC	CC	CC	CC	CC	CC	CC	CC	CC
BOPA1_12492-541	A/C	1	7250000	AA	AA	AA	AA	AA	AA	AA	AA	AA	AA	AA	AA	AA	AA	AA	AA	AA	CC	AA	AA	AA	AA	AA	AA	CC	AA	AA	AA	CC	AA	AA	AA	AA	AA	AA	AA	AA	AA	AA	AA	AA	AA	CC	AA	AA	AA
BOPA1_5772-1176	A/C	1	7260000	AA	AA	AA	AA	AA	CC	AA	AA	CC	AA	AA	AA	AA	AA	AA	AA	AA	AA	AA	AA	AA	AA	AA	AA	AA	CC	AA	AA	AA	AA	AA	AA	AA	AA	AA	AA	AA	AA	AA	AA	AA	AA	AA	AA	AA	AA
SCRI_RS_181353	A/C	1	7680000	AA	AA	AA	AA	AA	CC	AA	AA	AA	AA	AA	AA	AA	AA	AA	AA	CC	AA	AA	AA	AA	AA	AA	AA	AA	AA	AA	AA	AA	AA	AA	AA	AA	AA	AA	AA	AA	AA	AA	AA	AA	AA	AA	AA	AA	AA
SCRI_RS_9158	A/C	1	8100000	AA	AA	AA	CC	CC	AA	AA	AA	AA	AA	AA	AA	AA	AA	AA	AA	AA	AA	AA	AA	AA	AA	AA	AA	CC	AA	AA	AA	CC	AA	AA	AA	AA	AA	AA	AA	AA	AA	AA	AA	AA	AA	AA	AA	AA	AA
BOPA1_3404-2470	A/C	1	8250000	AA	AA	AA	CC	CC	AA	AA	AA	AA	AA	AA	AA	AA	CC	AA	AA	NN	AA	AA	AA	AA	AA	AA	AA	AA	AA	AA	AA	CC	CC	AA	AA	AA	AA	AA	AA	AA	AA	AA	AA	AA	AA	AA	AA	AA	AA
SCRI_RS_225431	A/C	1	8250100	CC	CC	CC	AA	AA	CC	CC	CC	CC	CC	CC	CC	CC	AA	CC	CC	CC	CC	CC	CC	CC	CC	CC	CC	CC	CC	CC	CC	AA	AA	CC	CC	CC	CC	CC	CC	CC	CC	CC	CC	CC	CC	CC	CC	CC	CC
SCRI_RS_154140	A/C	1	8300000	AA	CC	CC	AA	AA	CC	AA	CC	AA	AA	CC	CC	CC	AA	AA	CC	AA	AA	CC	CC	CC	CC	AA	CC	AA	CC	CC	CC	CC	CC	CC	CC	CC	AA	CC	CC	CC	CC	CC	CC	AA	CC	AA	CC	CC	CC
SCRI_RS_236576	A/C	1	8370000	AA	CC	CC	AA	AA	CC	AA	CC	AA	AA	CC	CC	CC	AA	AA	CC	AA	AA	CC	CC	CC	CC	AA	CC	AA	CC	CC	CC	CC	CC	CC	CC	CC	CC	CC	CC	CC	CC	CC	CC	AA	CC	AA	CC	CC	CC
SCRI_RS_144315	A/C	1	8580000	CC	CC	CC	CC	CC	CC	CC	CC	CC	CC	CC	CC	CC	AA	AA	CC	CC	CC	CC	CC	CC	CC	AA	CC	AA	CC	CC	CC	AA	CC	CC	CC	CC	CC	CC	CC	CC	CC	CC	CC	AA	CC	CC	CC	CC	CC
SCRI_RS_236623	A/C	1	8600000	CC	AA	AA	AA	AA	AA	CC	AA	CC	CC	AA	AA	AA	CC	AA	AA	AA	AA	AA	AA	AA	AA	AA	AA	CC	AA	AA	AA	AA	AA	AA	AA	AA	AA	AA	AA	AA	AA	AA	AA	AA	AA	AA	AA	AA	AA
SCRI_RS_166168	A/C	1	8600100	AA	CC	CC	AA	AA	CC	AA	CC	AA	AA	CC	CC	CC	CC	CC	CC	CC	AA	CC	CC	CC	CC	CC	CC	CC	AA	CC	CC	CC	AA	CC	CC	CC	CC	CC	CC	CC	CC	CC	CC	CC	CC	AA	CC	CC	CC
SCRI_RS_170389	A/C	1	8650000	CC	CC	CC	CC	CC	CC	CC	CC	CC	CC	CC	CC	CC	AA	CC	CC	CC	CC	CC	CC	CC	CC	CC	CC	AA	CC	CC	CC	AA	CC	CC	CC	CC	CC	CC	CC	CC	CC	CC	CC	CC	CC	CC	CC	CC	CC
SCRI_RS_195200	A/C	1	8650100	CC	AA	AA	AA	AA	AA	CC	AA	CC	CC	AA	AA	AA	CC	AA	AA	AA	AA	AA	AA	AA	AA	CC	AA	CC	AA	AA	AA	CC	AA	AA	AA	AA	AA	AA	AA	AA	AA	AA	AA	CC	AA	AA	AA	AA	AA
SCRI_RS_121048	A/C	1	8650200	CC	CC	CC	CC	CC	CC	AA	CC	CC	CC	CC	CC	CC	AA	CC	CC	CC	CC	CC	CC	CC	CC	CC	CC	AA	CC	CC	CC	AA	CC	CC	CC	CC	CC	CC	CC	CC	CC	CC	CC	CC	CC	CC	CC	CC	CC
BOPA1_3087-1763	A/C	1	8680000	AA	AA	AA	CC	CC	AA	CC	AA	AA	AA	AA	AA	AA	CC	CC	AA	CC	CC	AA	AA	AA	AA	AA	AA	CC	CC	AA	AA	CC	CC	AA	AA	AA	AA	AA	AA	AA	AA	AA	AA	AA	AA	CC	AA	AA	AA
SCRI_RS_209524	A/C	1	8680100	AA	AA	AA	CC	CC	AA	CC	AA	AA	AA	AA	AA	AA	CC	CC	AA	CC	CC	AA	AA	AA	AA	AA	AA	CC	CC	AA	AA	CC	CC	AA	AA	AA	AA	AA	AA	AA	AA	AA	AA	AA	AA	CC	AA	AA	AA
SCRI_RS_17486	A/C	1	8680200	CC	CC	CC	AA	AA	CC	AA	CC	CC	CC	CC	CC	CC	AA	AA	CC	CA	AA	CC	CC	CC	CC	CC	CC	AA	AA	CC	CC	AA	AA	CC	CC	CC	CC	CC	CC	CC	CC	CC	CC	CC	CC	AA	CC	CC	CC
BOPA2_12_30546	A/C	1	8680300	AA	AA	AA	CC	CC	AA	AA	AA	AA	AA	AA	AA	AA	AA	CC	AA	CC	CC	AA	AA	AA	AA	AA	AA	AA	CC	AA	AA	AA	CC	AA	AA	AA	AA	AA	AA	AA	AA	AA	AA	AA	AA	CC	AA	AA	AA
BOPA1_3201-603	A/C	1	8700000	CC	AA	AA	CC	CC	AA	CC	AA	CC	CC	AA	AA	AA	CC	CC	AA	CC	CC	AA	AA	AA	AA	CC	AA	CC	CC	AA	AA	CC	CC	AA	AA	AA	AA	AA	AA	AA	AA	AA	AA	CC	AA	CC	AA	AA	AA
SCRI_RS_189168	A/C	1	8750000	AA	AA	AA	AA	AA	AA	CC	AA	CC	CC	AA	AA	AA	CC	AA	AA	AA	AA	AA	AA	AA	AA	AA	AA	AA	AA	AA	AA	AA	AA	AA	AA	AA	AA	AA	AA	AA	AA	AA	AA	AA	AA	CC	AA	AA	AA
BOPA2_12_31163	A/C	1	8900000	CC	CC	CC	AA	AA	CC	AA	CC	CC	CC	CC	CC	CC	AA	CC	CC	CC	CC	CC	CC	CC	CC	CC	CC	CC	AA	CC	CC	AA	AA	CC	CC	CC	CC	CC	CC	CC	CC	CC	CC	CC	CC	CC	CC	CC	CC
SCRI_RS_213675	A/C	1	9020000	AA	CC	CC	AA	AA	AA	CC	CC	CC	CC	CC	CC	CC	AA	CC	CC	CC	CC	CC	CC	CC	CC	AA	CC	CC	CC	CC	CC	CC	CC	CC	CC	CC	CC	CC	CC	CC	CC	CC	CC	AA	CC	CC	CC	CC	CC
BOPA1_2935-1634	A/C	1	9030000	CC	AA	AA	CC	CC	AA	CC	AA	CC	CC	AA	AA	AA	CC	AA	AA	CC	CC	AA	AA	AA	AA	CC	AA	CC	CC	AA	AA	CC	CC	AA	AA	AA	AA	AA	AA	AA	AA	AA	AA	CC	AA	CC	AA	AA	AA
BOPA1_ABC11290-sfp44-06	A/C	1	9210000	AA	AA	AA	AA	AA	CC	AA	AA	AA	AA	AA	AA	AA	AA	AA	AA	AA	AA	AA	AA	AA	AA	AA	AA	AA	AA	AA	AA	CC	AC	AA	AA	AA	AA	AA	AA	AA	AA	AA	AA	AA	AA	AA	AA	AA	AA
SCRI_RS_194371	A/C	1	9220000	AA	AA	AA	AA	AA	CC	AA	AA	AA	AA	AA	AA	AA	AA	AA	AA	CC	AA	AA	AA	AA	CC	AA	CC	CC	AA	AA	AA	CC	AA	AA	AA	AA	AA	AA	AA	AA	AA	AA	AA	AA	AA	AA	AA	AA	AA
SCRI_RS_138010	A/C	1	9220100	AA	AA	AA	CC	CC	CC	AA	AA	CC	CC	AA	AA	AA	CC	CC	AA	CC	CC	CC	AA	AA	CC	AA	CC	CC	CC	AA	AA	CC	CC	AA	AA	AA	AA	AA	AA	AA	AA	AA	AA	AA	AA	CC	AA	AA	AA
BOPA2_12_31319	A/C	1	9240000	CC	CC	CC	CC	CC	AA	CC	CC	AA	AA	CC	CC	CC	AA	AA	CC	CC	AA	AA	CC	CC	AA	CC	AA	CC	AA	CC	CC	AA	CC	CC	CC	CC	CC	CC	CC	CC	CC	CC	CC	CC	CC	AA	CC	CC	CC
SCRI_RS_199689	A/C	1	9250000	CC	CC	CC	CC	CC	AA	CC	CC	CC	CC	CC	CC	CC	CC	CC	CC	CC	CC	CC	CC	CC	CC	CC	CC	CC	CC	CC	CC	AA	CC	CC	CC	CC	CC	CC	CC	CC	CC	CC	CC	CC	CC	CC	CC	CC	CC
SCRI_RS_130139	A/C	1	9310000	AA	AA	AA	AA	AA	AA	CC	AA	AA	AA	AA	AA	AA	CC	AA	AA	AA	AA	AA	AA	AA	AA	AA	AA	AA	AA	AA	AA	CC	CC	AA	AA	AA	AA	AA	AA	AA	AA	AA	AA	AA	AA	AA	AA	AA	AA
SCRI_RS_145026	A/C	1	9310100	AA	CC	CC	AA	AA	AA	CC	CC	AA	AA	CC	CC	CC	CC	CC	CC	AA	AA	CC	CC	CC	AA	AA	AA	AA	CC	CC	CC	CC	CC	CC	CC	CC	CC	CC	CC	CC	CC	CC	CC	AA	CC	AA	CC	CC	CC
SCRI_RS_142282	A/C	1	9310200	AA	AA	AA	AA	AA	CC	AA	AA	CC	CC	AA	AA	AA	AA	AA	AA	CC	AA	AA	AA	AA	CC	AA	CC	AA	AA	AA	AA	AA	AA	AA	AA	AA	AA	AA	AA	AA	AA	AA	AA	AA	AA	CC	AA	AA	AA
SCRI_RS_188909	A/C	1	9490000	CC	CC	CC	AA	AA	AA	CC	CC	AA	AA	CC	CC	CC	AA	CC	CC	CC	CC	CC	CC	CC	CC	CC	CC	AA	CC	CC	CC	AA	AA	CC	CC	CC	CC	CC	CC	CC	CC	CC	CC	CC	CC	CC	CC	CC	CC
SCRI_RS_235968	A/C	1	9520000	CC	AA	AA	AA	AA	AA	CC	AA	AA	AA	AA	AA	AA	AA	AA	AA	CC	CC	AA	AA	AA	AA	CC	AA	AA	AA	AA	AA	CC	AA	AA	AA	AA	AA	AA	AA	AA	AA	AA	AA	CC	AA	CC	AA	AA	AA
SCRI_RS_136856	A/C	1	9560000	AA	CC	CC	CC	CC	CC	AA	CC	CC	CC	CC	CC	CC	CC	CC	CC	AA	AA	CC	CC	CC	CC	AA	CC	CC	CC	CC	CC	CC	CC	CC	CC	CC	CC	CC	CC	CC	CC	CC	CC	AA	CC	AA	CC	CC	CC
SCRI_RS_235724	A/C	1	9580000	CC	CC	CC	CC	CC	CC	AA	CC	CC	CC	CC	CC	CC	CC	CC	CC	AA	CC	CC	CC	CC	CC	CC	CC	AA	CC	CC	CC	CC	CC	CC	CC	CC	CC	CC	CC	CC	CC	CC	CC	CC	CC	AA	CC	CC	CC
BOPA1_2711-234	A/C	1	9590000	CC	CC	AA	AA	AA	AA	CC	CC	AA	AA	CC	AA	CC	CC	AA	CC	CC	AA	AA	AA	AA	AA	CC	AA	CC	AA	CC	AA	CC	CC	CC	CC	CC	CC	AA	AA	CC	CC	AA	CC	CC	CC	CC	AA	CC	CC
SCRI_RS_143810	A/C	1	9670000	AA	AA	CC	CC	CC	CC	AA	AA	AA	AA	AA	CC	AA	CC	AA	AA	CC	CC	CC	CC	CC	CC	AA	CC	AA	CC	AA	CC	CC	AA	AA	AA	AA	AA	CC	CC	AA	AA	CC	AA	AA	AA	AA	CC	NN	AA
SCRI_RS_171501	A/C	1	9770000	CC	CC	AA	CC	CC	CC	CC	CC	CC	CC	CC	AA	CC	CC	CC	CC	CC	CC	AA	AA	AA	AA	CC	AA	CC	AA	CC	AA	CC	CC	CC	CC	CC	CC	AA	AA	CC	CC	AA	CC	CC	CC	CC	AA	CC	CC
SCRI_RS_106754	A/C	1	10010000	AA	AA	AA	AA	AA	CC	CC	AA	AA	AA	AA	AA	AA	AA	CC	AA	CC	AA	CC	AA	AA	CC	AA	CC	AA	CC	AA	AA	CC	CC	AA	CC	AA	CC	AA	AA	AA	AA	AA	AA	AA	AA	AA	AA	CC	AA
BOPA1_1625-303	A/C	1	10080000	CC	CC	CC	CC	CC	AA	AA	CC	CC	CC	CC	CC	CC	CC	CC	CC	CC	CC	CC	CC	CC	CC	CC	CC	CC	CC	CC	CC	CC	CC	CC	CC	CC	CC	CC	CC	CC	CC	CC	CC	CC	CC	CC	CC	CC	CC
BOPA1_4962-1295	A/C	1	10080100	CC	AA	AA	CC	CC	AA	AA	CC	CC	CC	AA	AA	CC	CC	CC	CC	CC	CC	AA	AA	AA	CC	CC	CC	CC	CC	CC	AA	CC	CC	CC	AA	AA	AA	AA	AA	AA	AA	AA	AA	CC	CC	CC	AA	AA	AA
SCRI_RS_197337	A/C	1	10080200	AA	AA	AA	AA	AA	CC	CC	AA	AA	AA	AA	AA	AA	AA	AA	AA	AA	AA	AA	AA	AA	AA	AA	AA	AA	AA	AA	AA	AA	AA	AA	AA	AA	AA	AA	AA	AA	AA	AA	AA	AA	AA	AA	AA	AA	AA
SCRI_RS_192730	A/C	1	10090000	AA	CC	CC	AA	AA	CC	CC	AA	CC	AA	CC	CC	AA	CC	AA	AA	AA	CC	CC	CC	CC	AA	AA	AA	CC	AA	AA	CC	AA	AA	AA	AA	CC	CC	CC	CC	CC	CC	CC	CC	AA	AA	CC	CC	AA	CC
SCRI_RS_173813	A/C	1	10110000	CC	AA	AA	CC	CC	AA	CC	AA	CC	CC	AA	AA	AA	CC	AA	AA	AA	CC	CC	AA	AA	AA	CC	AA	CC	AA	AA	AA	AA	CC	AA	AA	AA	AA	AA	AA	AA	AA	AA	AA	CC	AA	CC	AA	AA	AA
SCRI_RS_206896	A/C	1	10110100	CC	AA	AA	CC	CC	AA	CC	AA	CC	CC	AA	AA	AA	CC	AA	AA	AA	CC	CC	AA	AA	AA	CC	AA	CC	AA	AA	AA	AA	CC	AA	AA	AA	AA	AA	AA	AA	AA	AA	AA	CC	AA	CC	AA	AA	AA
BOPA1_10360-563	A/C	1	10110200	CC	AA	AA	CC	CC	AA	CC	AA	CC	CC	AA	AA	AA	CC	AA	AA	AA	CC	AA	AA	AA	AA	CC	AA	CC	AA	AA	AA	AA	AA	AA	AA	AA	AA	AA	AA	AA	AA	AA	AA	CC	AA	CC	AA	AA	AA
BOPA1_9105-497	A/C	1	10380000	CC	AA	CC	CC	CC	CC	CC	AA	CC	CC	CC	CC	AA	CC	CC	AA	CC	CC	CC	CC	CC	CC	CC	CC	CC	CC	AA	AA	CC	CC	AA	CC	AA	CC	CC	CC	CC	AA	CC	CC	CC	AA	CC	AA	CC	CC
SCRI_RS_139733	A/C	1	10380100	AA	AA	CC	AA	AA	CC	CC	AA	AA	AA	CC	CC	AA	CC	CC	AA	CC	AA	CC	CC	CC	CC	AA	CC	AA	CC	AA	AA	AA	CC	AA	CC	AA	CC	CC	CC	CC	AA	CC	CC	AA	AA	AA	AA	CC	CC
SCRI_RS_219889	A/C	1	10380200	CC	AA	AA	CC	CC	AA	CC	AA	CC	CC	AA	AA	AA	CC	AA	AA	CC	CC	AA	AA	AA	AA	CC	AA	CC	AA	AA	AA	CC	AA	AA	AA	AA	AA	AA	AA	AA	AA	AA	AA	CC	AA	CC	AA	AA	AA
SCRI_RS_91596	A/C	1	10380300	AA	CC	AA	AA	AA	AA	AA	CC	AA	AA	AA	AA	CC	AA	AA	CC	AA	AA	AA	AA	AA	AA	AA	AA	AA	AA	CC	CC	AA	AA	CC	AA	CC	AA	AA	AA	AA	CC	AA	AA	AA	CC	AA	CC	AA	AA
SCRI_RS_218473	A/C	1	10380400	AA	CC	AC	AA	AA	NN	AA	CC	AA	AA	AC	AC	CC	AA	AC	CC	AA	AA	AC	AC	AC	AA	AA	AA	AA	AC	NN	CC	AA	AC	CC	AC	CC	AC	AC	AC	AC	CC	AC	AC	AA	CC	AA	CC	AC	AC
SCRI_RS_238125	A/C	1	10420000	AA	CC	CC	CC	CC	CC	AA	CC	CC	AA	CC	CC	CC	AA	CC	CC	AA	CC	CC	CC	CC	CC	AA	CC	CC	CC	CC	CC	CC	CC	CC	CC	CC	CC	CC	CC	CC	CC	CC	CC	AA	CC	CC	CC	CC	CC
SCRI_RS_155997	A/C	1	10470000	AA	CC	CC	AA	AA	CC	AA	CC	AA	AA	CC	CC	CC	AA	CC	CC	CC	AA	CC	CC	CC	CC	AA	CC	AA	AA	CC	CC	AA	AA	CC	CC	CC	CC	CC	CC	CC	CC	CC	CC	AA	CC	AA	CC	AA	CC
BOPA2_12_10905	A/C	1	10620000	CC	CC	CC	AA	AA	CC	CC	CC	AA	CC	CC	CC	CC	AA	CC	CC	CC	CC	CC	CC	CC	CC	CC	CC	CC	CC	CC	CC	AA	CC	CC	CC	CC	CC	CC	CC	CC	CC	CC	CC	CC	CC	CC	CC	CC	CC
SCRI_RS_157953	A/C	1	10620100	AA	CC	CC	AA	AA	CC	AA	CC	AA	AA	CC	CC	CC	AA	CC	CC	AA	AA	CC	CC	CC	CC	AA	CC	AA	AA	CC	CC	AA	AA	CC	CC	CC	CC	CC	CC	CC	CC	CC	CC	AA	CC	AA	CC	CC	CC
BOPA1_6547-1363	A/C	1	11180000	AA	AA	AA	CC	CC	AA	AA	AA	CC	AA	AA	AA	AA	CC	AA	AA	CC	CC	AA	AA	AA	AA	AA	AA	CC	AA	AA	AA	AA	AA	AA	AA	AA	AA	AA	AA	AA	AA	AA	AA	AA	AA	CC	AA	AA	AA
SCRI_RS_224392	A/C	1	11230000	AA	CC	CC	AA	AA	CC	CC	CC	AA	AA	CC	CC	CC	CC	CC	CC	CC	AA	CC	CC	CC	CC	AA	CC	CC	CC	CC	CC	CC	CC	CC	CC	CC	CC	CC	CC	CC	CC	CC	CC	AA	CC	AA	CC	CC	CC
SCRI_RS_127646	A/C	1	11630000	CC	CC	CC	CC	CC	AA	CC	CC	CC	CC	CC	CC	CC	CC	CC	CC	CC	CC	CC	CC	CC	CC	CC	CC	CC	CC	CC	CC	CC	CC	CC	CC	CC	CC	CC	CC	CC	CC	CC	CC	CC	CC	CC	CC	CC	CC
BOPA1_ConsensusGBS0687-3	A/C	1	11650000	CC	AA	AA	CC	CC	CC	AA	CC	CC	CC	AA	AA	CC	AA	CC	CC	CC	CC	CC	AA	CC	AA	CC	AA	CC	CC	AA	CC	CC	CC	CC	CC	AA	CC	AA	AA	AA	AA	CC	AA	CC	AA	CC	CC	CC	AA
BOPA1_6026-1949	A/C	1	11660000	CC	CC	CC	AA	AA	CC	CC	CC	CC	CC	CC	CC	CC	CC	CC	CC	AA	AA	CC	CC	CC	CC	CC	CC	AA	CC	CC	CC	CC	CC	CC	CC	CC	CC	CC	CC	CC	CC	CC	CC	CC	CC	AA	CC	CC	CC
SCRI_RS_170110	A/C	1	11680000	CC	CC	CC	CC	CC	CC	CC	CC	CC	CC	CC	CC	CC	CC	CC	CC	CC	CC	CC	CC	CC	CC	CC	CC	CC	CC	CC	CC	CC	CC	CC	CC	CC	CC	CC	CC	CC	CC	CC	CC	CC	CC	CC	CC	CC	CC
SCRI_RS_201865	A/C	1	11680100	AA	CC	CC	AA	AA	AA	CC	CC	AA	AA	CC	CC	CC	AA	CC	CC	CC	CC	AA	CC	CC	CC	AA	CC	CC	AA	CC	CC	AA	AA	CC	CC	CC	CC	CC	CC	CC	CC	CC	CC	AA	CC	CC	CC	CC	CC
BOPA1_4027-1814	A/C	1	11750000	CC	AA	AA	AA	AA	AA	AA	AA	CC	CC	AA	AA	AA	AA	AA	AA	AA	CC	AA	AA	AA	AA	CC	AA	AA	AA	AA	AA	AA	AA	AA	AA	AA	AA	AA	AA	AA	AA	AA	AA	CC	AA	CC	AA	AA	AA
BOPA2_12_11443	A/C	1	11780000	AA	CC	CC	AA	AA	CC	AA	CC	AA	AA	CC	CC	CC	AA	CC	CC	CC	CC	CC	CC	CC	CC	AA	CC	CC	CC	CC	CC	CC	CC	CC	CC	CC	CC	CC	CC	CC	CC	CC	CC	AA	CC	CC	CC	CC	CC
SCRI_RS_159031	A/C	1	11810000	CC	CC	CC	CC	CC	CC	CC	CC	CC	CC	CC	CC	CC	CC	CC	CC	CC	AA	CC	CC	CC	CC	CC	CC	CC	CC	CC	CC	CC	CC	CC	CC	CC	CC	CC	CC	CC	CC	CC	CC	CC	CC	AA	CC	CC	CC
SCRI_RS_147611	A/C	1	11830000	AA	AA	AA	AA	AA	CC	AA	AA	AA	AA	AA	AA	AA	AA	AA	AA	AA	AA	AA	AA	AA	AA	AA	AA	CC	CC	AA	AA	AA	CC	AA	AA	AA	AA	AA	AA	AA	AA	AA	AA	AA	AA	AA	AA	AA	AA
SCRI_RS_155758	A/C	1	11850000	AA	AA	AA	AA	AA	AA	AA	AA	AA	AA	AA	AA	AA	AA	AA	AA	AA	AA	AA	AA	AA	AA	AA	AA	AA	CC	AA	AA	CC	CC	AA	AA	AA	AA	AA	AA	AA	AA	AA	AA	AA	AA	AA	AA	AA	AA
BOPA1_4978-1030	A/C	1	11860000	CC	CC	CC	CC	CC	AA	CC	CC	CC	CC	CC	CC	CC	CC	CC	CC	CC	CC	CC	CC	CC	CC	CC	CC	CC	CC	CC	CC	CC	CC	CC	CC	CC	CC	CC	CC	CC	CC	CC	CC	CC	CC	CC	CC	CC	CC
SCRI_RS_165588	A/C	1	11900000	AA	AA	AA	AA	AA	CC	AA	AA	AA	AA	AA	AA	AA	AA	AA	AA	NN	AA	AA	AA	AA	AA	AA	AA	CC	CC	AA	AA	CC	CC	AA	AA	AA	AA	AA	AA	AA	AA	AA	AA	AA	AA	AA	AA	AA	AA
SCRI_RS_189967	A/C	1	11910000	AA	AA	AA	AA	AA	CC	AA	AA	AA	AA	AA	AA	AA	AA	AA	AA	AA	AA	AA	AA	AA	AA	AA	AA	CC	CC	AA	AA	CC	CC	AA	AA	AA	AA	AA	AA	AA	AA	AA	AA	AA	AA	AA	AA	AA	AA
BOPA2_12_30403	A/C	1	11910100	AA	AA	AA	AA	AA	AA	AA	AA	AA	AA	AA	AA	AA	AA	AA	AA	AA	AA	AA	AA	AA	AA	AA	AA	AA	CC	AA	AA	CC	CC	AA	AA	AA	AA	AA	AA	AA	AA	AA	AA	AA	AA	AA	AA	AA	AA
BOPA2_12_31377	A/C	1	11910200	CC	CC	CC	CC	CC	CC	CC	CC	CC	CC	CC	CC	CC	CC	CC	CC	CC	CC	CC	CC	CC	CC	CC	CC	CC	AA	CC	CC	AA	AA	CC	CC	CC	CC	CC	CC	CC	CC	CC	CC	CC	CC	CC	CC	CC	CC
SCRI_RS_169881	A/C	1	12210000	CC	AA	AA	CC	CC	AA	CC	AA	CC	CC	AA	AA	AA	AA	AA	AA	AA	CC	AA	AA	AA	AA	CC	AA	CC	CC	AA	AA	AA	AA	AA	AA	AA	AA	AA	AA	AA	AA	AA	AA	CC	AA	CC	AA	AA	AA
SCRI_RS_216088	A/C	1	12220000	CC	CC	AA	CC	CC	CC	CC	AA	CC	CC	CC	AA	AA	AA	AA	AA	AA	CC	AA	AA	AA	AA	CC	AA	AA	CC	AA	AA	CC	AA	AA	AA	CC	CC	AA	AA	CC	CC	AA	AA	CC	AA	CC	AA	AA	CC
BOPA1_2572-986	A/C	1	12600000	CC	AA	AA	CC	CC	AA	AA	AA	CC	CC	AA	AA	AA	AA	AA	AA	CC	CC	AA	AA	AA	AA	CC	AA	CC	AA	CC	AA	AA	CC	AA	AA	AA	AA	AA	CC	AA	AA	AA	AA	CC	AA	CC	AA	AA	AA
SCRI_RS_207416	A/C	1	12600100	AA	CC	CC	AA	AA	CC	CC	CC	AA	AA	CC	CC	CC	CC	CC	CC	AA	AA	CC	CC	CC	CC	AA	CC	AA	CC	CC	CC	CC	AA	CC	CC	CC	CC	CC	CC	CC	CC	CC	CC	AA	CC	AA	CC	CC	CC
SCRI_RS_196025	A/C	1	12610000	AA	AA	AA	AA	AA	AA	CC	CC	AA	AA	AA	AA	CC	AA	CC	CC	AA	AA	AA	AA	CC	AA	AA	AA	AA	AA	AA	CC	AA	AA	CC	AA	AA	AA	AA	AA	AA	AA	CC	CC	AA	CC	AA	CC	AA	AA
SCRI_RS_182206	A/C	1	12800000	AA	CC	AA	AA	AA	CC	AA	CC	AA	AA	CC	AA	CC	AA	CC	CC	AA	AA	AA	AA	CC	AA	AA	AA	AA	CC	CC	CC	AA	CC	CC	AA	CC	CC	CC	CC	CC	CC	CC	CC	AA	CC	AA	CC	CC	CC
SCRI_RS_184058	A/C	1	12800100	AA	AA	AA	AA	AA	CC	AA	AA	AA	AA	AA	AA	AA	AA	AA	AA	AA	AA	AA	AA	AA	AA	AA	AA	AA	CC	CC	AA	AA	CC	AA	AA	AA	AA	AA	CC	AA	AA	AA	AA	AA	AA	AA	AA	AA	AA
SCRI_RS_10956	A/C	1	12830000	AA	CC	AA	AA	AA	CC	AA	CC	AA	AA	CC	AA	CC	AA	CC	CC	AA	AA	AA	AA	CC	AA	AA	AA	AA	CC	CC	CC	AA	CC	CC	AA	CC	CC	CC	CC	CC	CC	CC	CC	AA	CC	AA	CC	CC	CC
SCRI_RS_187051	A/C	1	13070000	CC	CC	CC	CC	CC	CC	CC	CC	CC	CC	CC	CC	CC	CC	CC	CC	AA	CC	AA	CC	CC	CC	AA	CC	CC	CC	CC	CC	CC	CC	CC	CC	CC	CC	CC	CC	CC	CC	CC	CC	CC	CC	CC	CC	CC	CC
SCRI_RS_163142	A/C	1	13070100	AA	AA	AA	AA	AA	AA	AA	AA	AA	AA	AA	AA	AA	AA	AA	AA	CC	AA	CC	AA	AA	CC	CC	CC	AA	AA	NN	AA	AA	AA	AA	AA	AA	AA	AA	AA	NN	AA	AA	AA	AA	AA	AA	AA	AA	AA
SCRI_RS_236175	A/C	1	13070200	CC	CC	CC	CC	CC	CC	CC	CC	CC	CC	CC	CC	CC	AA	CC	CC	AA	CC	AA	CC	CC	CC	AA	CC	AA	CC	CC	CC	CC	CC	CC	CC	CC	CC	CC	CC	CC	CC	CC	CC	CC	CC	CC	CC	CC	CC
BOPA1_ConsensusGBS0554-4	A/C	1	13080000	AA	AA	AA	AA	AA	AA	AA	AA	AA	AA	AA	AA	AA	CC	AA	AA	CC	AA	CC	AA	AA	AA	CC	AA	CC	AA	AA	AA	AA	AA	AA	AA	AA	AA	AA	AA	AA	AA	AA	AA	AA	AA	AA	AA	AA	AA
SCRI_RS_206337	A/C	1	13080100	CC	CC	CC	NN	CA	CC	CC	CC	CC	CC	CC	CC	CC	AA	CC	CC	AA	CC	AA	CC	CC	CC	AA	CC	AA	CC	CA	CC	CC	CC	CC	CC	CC	CC	CC	CC	CC	CC	CC	CC	CC	CC	CC	CC	CC	CC
BOPA1_13095-187	A/C	1	13190000	CC	CC	CC	AA	AA	CC	AA	CC	CC	CC	CC	CC	CC	CC	CC	CC	CC	AA	CC	CC	CC	CC	CC	CC	CC	CC	CC	CC	CC	CC	CC	CC	CC	CC	CC	CC	CC	CC	CC	CC	CC	CC	CC	CC	CC	CC
SCRI_RS_4928	A/C	1	13190100	AA	CC	AA	CC	CC	CC	CC	AA	AA	AA	CC	AA	AA	AA	CC	AA	AA	CC	AA	AA	AA	CC	AA	CC	AA	CC	AA	CC	CC	CC	AA	CC	CC	CC	CC	AA	CC	CC	CC	AA	AA	CC	AA	CC	CC	CC
SCRI_RS_143790	A/C	1	13190200	CC	CC	CC	CC	CC	CC	CC	AA	CC	CC	CC	CC	AA	CC	CC	AA	AA	CC	AA	CC	AA	CC	AA	CC	CC	CC	AA	CC	CC	CC	AA	CC	CC	CC	CC	AA	CC	CC	CC	AA	CC	CC	AA	CC	CC	CC
SCRI_RS_176006	A/C	1	13210000	AA	CC	CC	CC	CC	CC	CC	AA	AA	AA	CC	CC	AA	CC	CC	AA	AA	CC	AA	CC	AA	AA	AA	AA	CC	CC	AA	CC	CC	CC	AA	CC	CC	CC	AA	AA	CC	CC	CC	AA	AA	CC	AA	CC	CC	CC
BOPA1_5316-739	A/C	1	13240000	CC	CC	CC	AA	AA	CC	CC	CC	CC	CC	CC	CC	CC	CC	CC	CC	CC	AA	CC	CC	CC	CC	CC	CC	CC	CC	CC	CC	CC	CC	CC	CC	CC	CC	CC	CC	CC	CC	CC	CC	CC	CC	CC	CC	CC	CC
BOPA1_4927-1340	A/C	1	13240100	CC	CC	CC	CC	CC	CC	CC	CC	CC	CC	CC	CC	CC	CC	CC	CC	CC	CC	AA	CC	CC	CC	CC	CC	CC	AA	CC	CC	AA	AA	CC	CC	CC	CC	CC	CC	CC	CC	CC	CC	CC	CC	CC	CC	CC	CC
SCRI_RS_153896	A/C	1	13240200	CC	AA	AA	AA	AA	AA	AA	AA	CC	CC	AA	AA	AA	AA	AA	AA	AA	AA	CC	AA	AA	AA	AA	AA	AA	CC	AA	AA	CC	CC	AA	AA	AA	AA	AA	AA	AA	AA	AA	AA	CC	AA	AA	AA	AA	AA
SCRI_RS_158298	A/C	1	13240300	AA	AA	AA	AA	AA	AA	AA	AA	AA	AA	AA	AA	AA	AA	AA	AA	AA	AA	CC	AA	AA	AA	AA	AA	AA	CC	AA	AA	CC	CC	AA	AA	AA	AA	AA	AA	AA	AA	AA	AA	AA	AA	AA	AA	AA	AA
BOPA2_12_30231	A/C	1	13250000	AA	CC	CC	AA	AA	CC	CC	CC	AA	AA	CC	CC	CC	CC	CC	CC	AA	CC	CC	CC	CC	CC	AA	CC	CC	CC	CC	CC	CC	CC	CC	CC	CC	CC	CC	CC	CC	CC	CC	CC	AA	CC	CC	CC	CC	CC
SCRI_RS_150935	A/C	1	13250100	AA	AA	AA	AA	AA	AA	CC	AA	AA	AA	AA	AA	AA	CC	AA	AA	AA	CC	AA	AA	AA	CC	AA	CC	CC	AA	AA	AA	AA	AA	AA	AA	AA	AA	AA	AA	AA	AA	AA	AA	AA	AA	AA	AA	AA	AA
BOPA2_12_10746	A/C	1	13250200	CC	AA	AA	CC	CC	AA	CC	AA	CC	CC	AA	AA	AA	CC	AA	AA	CC	CC	AA	AA	AA	CC	CC	CC	CC	AA	AA	AA	AA	AA	AA	AA	AA	AA	AA	AA	AA	AA	AA	AA	CC	AA	AA	AA	AA	AA
SCRI_RS_117283	A/C	1	13250300	AA	CA	CA	CC	CC	CA	AA	CA	AA	AA	CA	CA	CA	AA	CA	CA	AA	AA	CC	CA	CA	AA	AA	AA	AA	CC	CA	CA	CC	CC	CA	CA	CA	CA	CA	CA	CA	CA	CA	CA	AA	CA	CA	CA	CA	CA
BOPA1_4057-2114	A/C	1	13250400	AA	AA	AA	CC	CC	AA	AA	AA	AA	AA	AA	AA	AA	AA	AA	AA	AA	CC	AA	AA	AA	AA	AA	AA	AA	AA	AA	AA	AA	AA	AA	AA	AA	AA	AA	AA	AA	AA	AA	AA	AA	AA	AA	AA	AA	AA
SCRI_RS_175218	A/C	1	13260000	AA	CC	CC	CC	CC	CC	AA	CC	AA	AA	CC	CC	CC	AA	CC	CC	AA	CC	AA	CC	CC	CC	AA	CC	CC	CC	CC	CC	CC	CC	CC	CC	CC	CC	CC	CC	CC	CC	CC	CC	AA	CC	CC	CC	CC	CC
BOPA1_4592-118	A/C	1	13270000	CC	AA	AA	AA	AA	AA	AA	AA	CC	CC	AA	AA	AA	CC	AA	AA	CC	AA	CC	AA	AA	AA	CC	AA	AA	AA	AA	AA	AA	AA	AA	AA	AA	AA	AA	AA	AA	AA	AA	AA	CC	AA	AA	AA	AA	AA
SCRI_RS_195067	A/C	1	13270100	CC	CC	CC	CC	CC	CC	CC	CC	CC	CC	CC	CC	CC	AA	CC	CC	CC	CC	CC	CC	CC	CC	CC	CC	CC	CC	CC	CC	CC	CC	CC	CC	CC	CC	CC	CC	CC	CC	CC	CC	CC	CC	CC	CC	CC	CC
BOPA1_3263-2865	A/C	1	13300000	CC	CC	CC	AA	AA	CC	CC	CC	CC	CC	CC	CC	CC	CC	CC	CC	AA	AA	AA	CC	CC	AA	AA	AA	CC	CC	CC	CC	AA	CC	CC	CC	CC	CC	CC	CC	CC	CC	CC	CC	CC	CC	CC	CC	CC	CC
BOPA2_12_30934	A/C	1	13310000	CC	CC	CC	AA	AA	CC	CC	CC	CC	CC	CC	CC	CC	CC	CC	CC	AA	AA	AA	CC	CC	AA	AA	AA	CC	CC	CC	CC	AA	CC	CC	CC	CC	CC	CC	CC	CC	CC	CC	CC	CC	CC	CC	CC	CC	CC
SCRI_RS_166806	A/C	2	1000	AA	CC	CC	CC	CC	CC	CC	CC	AA	AA	CC	CC	CC	CC	CC	CC	CC	CC	AA	CC	CC	CC	AA	CC	CC	CC	CC	CC	AA	AA	CC	CC	CC	CC	CC	CC	CC	CC	CC	CC	AA	CC	CC	CC	CC	CC
SCRI_RS_225720	A/C	2	1100	CC	AA	AA	AA	AA	AA	AA	AA	CC	CC	AA	AA	AA	AA	AA	AA	AA	CC	AA	AA	AA	AA	CC	AA	AA	AA	AA	AA	CC	CC	AA	AA	AA	AA	AA	AA	AA	AA	AA	AA	CC	AA	AA	AA	AA	AA
SCRI_RS_187638	A/C	2	1200	AA	AA	AA	CC	CC	CC	AA	AA	AA	AA	AA	AA	AA	AA	AA	AA	AA	CC	AA	AA	AA	CC	AA	CC	CC	AA	AA	AA	AA	AA	AA	AA	AA	AA	AA	AA	AA	AA	AA	AA	AA	AA	CC	AA	AA	AA
SCRI_RS_219333	A/C	2	1300	AA	AA	AA	CC	CC	CC	CC	CC	AA	AA	AA	AA	CC	AA	CC	CC	AA	CC	AA	AA	AA	CC	AA	CC	CC	CC	CC	AA	AA	AA	CC	AA	AA	AA	CC	AA	AA	AA	AA	CC	AA	CC	CC	CC	AA	AA
SCRI_RS_165171	A/C	2	200000	AA	AA	CC	AA	AA	CC	CC	CC	CC	CC	CC	CC	CC	CC	CC	CC	CC	CC	CC	CC	CC	CC	CC	CC	AA	CC	CC	CC	CC	CC	CC	CC	CC	CC	CC	CC	CC	AA	CC	CC	CC	CC	AA	CC	CC	CC
SCRI_RS_166816	A/C	2	200100	CC	AA	AA	CC	CC	AA	AA	AA	AA	AA	AA	AA	AA	AA	AA	AA	NN	AA	AA	AA	AA	AA	AA	AA	CC	AA	AA	AA	AA	AA	AA	AA	AA	AA	AA	AA	AA	AA	AA	AA	AA	AA	CC	AA	AA	AA
SCRI_RS_135585	A/C	2	210000	AA	AA	AA	AA	AA	AA	AA	AA	AA	AA	AA	AA	AA	AA	AA	AA	AA	CC	AA	AA	AA	AA	AA	AA	AA	AA	AA	AA	AA	AA	AA	AA	AA	AA	AA	AA	AA	AA	AA	AA	AA	AA	CC	AA	AA	AA
SCRI_RS_139708	A/C	2	220000	AA	CC	AA	AA	AA	AA	AA	AA	AA	AA	AA	AA	AA	AA	AA	AA	AA	CC	AA	AA	AA	CC	AA	CC	AA	AA	AA	AA	AA	AA	AA	AA	AA	AA	AA	AA	AA	CC	AA	CC	AA	CC	CC	CC	AA	AA
SCRI_RS_175550	A/C	2	230000	AA	CC	CC	AA	AA	CC	CC	CC	CC	CC	CC	CC	CC	CC	CC	CC	CC	CC	CC	CC	CC	CC	CC	CC	CC	CC	CC	CC	CC	CC	CC	CC	CC	CC	CC	CC	CC	CC	CC	CC	CC	CC	AA	CC	CC	CC
SCRI_RS_136200	A/C	2	230100	CC	AA	AA	CC	CC	AA	AA	AA	AA	AA	AA	AA	AA	AA	AA	AA	AA	AA	AA	AA	AA	CC	AA	CC	AA	AA	AA	AA	CC	AA	AA	AA	AA	AA	AA	AA	AA	AA	AA	AA	AA	AA	CC	AA	AA	AA
SCRI_RS_163314	A/C	2	230200	CC	CC	CC	CC	CC	CC	CC	CC	CC	CC	CC	CC	CC	CC	CC	CC	CC	AA	CC	CC	CC	CC	CC	CC	CC	CC	CC	CC	CC	CC	CC	CC	CC	CC	CC	CC	CC	CC	CC	CC	CC	CC	AA	CC	CC	CC
SCRI_RS_173486	A/C	2	230300	CC	CC	CC	CC	CC	AA	AA	CC	CC	CC	CC	CC	CC	CC	CC	CC	CC	CC	CC	CC	CC	CC	CC	CC	CC	CC	CC	CC	CC	CC	CC	CC	CC	CC	CC	CC	CC	CC	CC	CC	CC	CC	CC	CC	CC	CC
SCRI_RS_10642	A/C	2	380000	AA	CC	CC	CC	CC	AA	AA	CC	CC	CC	CC	CC	CC	AA	CC	CC	AA	CC	CC	CC	CC	CC	CC	CC	CC	CC	CC	CC	CC	CC	CC	CC	CC	CC	CC	CC	CC	CC	CC	CC	CC	CC	CC	CC	CC	CC
SCRI_RS_184395	A/C	2	450000	AA	AA	AA	AA	AA	CC	AA	AA	AA	AA	AA	AA	AA	AA	AA	AA	AA	AA	CC	AA	AA	AA	AA	AA	AA	CC	AA	AA	CC	AA	AA	AA	AA	AA	AA	AA	AA	AA	AA	AA	AA	AA	AA	AA	AA	AA
SCRI_RS_192440	A/C	2	540000	AA	CC	CC	CC	CC	AA	CC	CC	AA	AA	CC	CC	CC	CC	CC	CC	CC	CC	AA	CC	CC	AA	AA	AA	AA	AA	CC	CC	CC	CC	CC	CC	CC	CC	CC	CC	CC	CC	CC	CC	AA	CC	CC	CC	CC	CC
SCRI_RS_168604	A/C	2	550000	CC	CC	CC	CC	CC	AA	CC	CC	AA	AA	CC	CC	CC	AA	CC	CC	CC	CC	CC	CC	CC	CC	AA	CC	CC	CC	CC	CC	CC	CC	CC	CC	CC	CC	CC	CC	CC	CC	CC	CC	AA	CC	CC	CC	CC	CC
SCRI_RS_13476	A/C	2	630000	AA	CC	AA	CC	CC	CC	AA	AA	CC	CC	AA	AA	AA	CC	CC	AA	CC	CC	CC	AA	AA	CC	CC	CC	AA	CC	AA	CC	CC	CC	AA	AA	AA	AA	AA	AA	AA	CC	AA	CC	CC	CC	CC	CC	AA	AA
SCRI_RS_169758	A/C	2	640000	AA	AA	AA	CC	CC	CC	CC	AA	AA	AA	AA	AA	AA	CC	CC	AA	AA	CC	AA	AA	AA	AA	AA	AA	AA	AA	AA	AA	AA	AA	AA	AA	AA	AA	AA	AA	AA	AA	AA	AA	AA	AA	CC	AA	AA	AA
SCRI_RS_187012	A/C	2	640100	AA	AA	AA	CC	CC	CC	AA	AA	AA	AA	AA	AA	AA	CC	CC	AA	AA	CC	AA	AA	AA	AA	AA	AA	AA	AA	AA	AA	AA	AA	AA	AA	AA	AA	AA	AA	AA	AA	AA	AA	AA	AA	CC	AA	AA	AA
SCRI_RS_192463	A/C	2	650000	CC	CC	CC	AA	AA	AA	AA	CC	CC	CC	CC	CC	CC	AA	AA	CC	CC	AA	CC	CC	CC	CC	CC	CC	CC	CC	CC	CC	CC	CC	CC	CC	CC	CC	CC	CC	CC	CC	CC	CC	CC	CC	AA	CC	CC	CC
SCRI_RS_88391	A/C	2	660000	CC	AA	CC	AA	AA	AA	AA	AA	AA	AA	CC	CC	AA	AA	AA	AA	AA	AA	AA	CC	CC	AA	AA	AA	CC	AA	CC	AA	AA	AA	AA	CC	CC	AA	CC	CC	CC	AA	CC	AA	AA	AA	AA	AA	CC	CC
BOPA1_8930-370	A/C	2	720000	CC	CC	AA	CC	CC	AA	CC	AA	CC	CC	AA	AA	AA	CC	CC	AA	AA	CC	CC	AA	AA	AA	CC	AA	CC	CC	AA	CC	CC	AA	AA	AA	AA	CC	AA	AA	AA	CC	AA	CC	CC	CC	CC	CC	AA	AA
SCRI_RS_213799	A/C	2	740000	AA	AA	AA	AA	AA	CC	AA	AA	AA	AA	AA	AA	AA	AA	AA	AA	AA	AA	CC	AA	AA	AA	AA	AA	AA	AA	AA	AA	AA	AA	AA	AA	AA	CC	AA	AA	AA	AA	AA	AA	AA	AA	AA	AA	AA	AA
SCRI_RS_159503	A/C	2	830000	CC	CC	CC	CC	CC	AA	CC	CC	AA	AA	CC	CC	CC	CC	CC	CC	NN	CC	CC	CC	CC	CC	AA	CC	CC	CC	CC	CC	CC	CC	CC	CC	CC	CC	CC	CC	CC	CC	CC	CC	AA	CC	CC	CC	CC	CC
SCRI_RS_192552	A/C	2	860000	AA	CC	CC	CC	CC	AA	CC	CC	CC	CC	CC	CC	CC	AA	AA	CC	CC	CC	CC	CC	CC	CC	CC	CC	CC	CC	CC	CC	AA	CC	CC	CC	CC	CC	CC	CC	CC	CC	CC	CC	CC	CC	CC	CC	CC	CC
SCRI_RS_141771	A/C	2	860100	AA	AA	CC	CC	CC	AA	CC	CC	CC	CC	CC	CC	CC	CC	CC	CC	CC	CC	AA	CC	CC	CC	CC	CC	CC	CC	CC	AA	AA	CC	CC	CC	CC	AA	CC	CC	CC	AA	CC	AA	CC	AA	CC	AA	CC	CC
SCRI_RS_173604	A/C	2	890000	CC	CC	AA	CC	CC	CC	CC	AA	CC	CC	AA	AA	AA	CC	CC	AA	CC	CC	CC	AA	AA	CC	CC	CC	CC	CC	AA	CC	AA	CC	AA	CC	AA	CC	AA	AA	AA	CC	AA	CC	CC	CC	CC	CC	CC	AA
SCRI_RS_231057	A/C	2	890100	CC	AA	CC	CC	CC	AA	CC	CC	CC	CC	CC	CC	CC	CC	CC	CC	CC	CC	AA	CC	CC	CC	CC	CC	CC	AA	CC	AA	CC	CC	CC	AA	CC	AA	CC	CC	CC	AA	CC	AA	CC	AA	CC	AA	AA	CC
SCRI_RS_204158	A/C	2	920000	AA	AA	AA	AA	AA	CC	AA	AA	AA	AA	AA	AA	AA	CC	AA	AA	AA	AA	AA	AA	AA	AA	AA	AA	AA	AA	AA	AA	CC	AA	AA	AA	AA	AA	AA	AA	AA	AA	AA	AA	AA	AA	AA	AA	AA	AA
SCRI_RS_157480	A/C	2	960000	CC	AA	AA	AA	AA	AA	CC	AA	AA	AA	AA	AA	AA	AA	AA	AA	AA	AA	AA	AA	AA	AA	AA	AA	CC	AA	AA	AA	AA	AA	AA	AA	AA	AA	AA	AA	AA	AA	AA	AA	AA	AA	AA	AA	AA	AA
BOPA2_12_30155	A/C	2	960100	AA	AA	CC	CC	CC	CC	AA	CC	CC	CC	CC	CC	CC	CC	CC	CC	CC	CC	CC	CC	CC	CC	CC	CC	AA	CC	CC	AA	CC	AA	CC	AA	CC	CC	CC	CC	CC	AA	CC	AA	CC	AA	CC	AA	AA	CC
SCRI_RS_144545	A/C	2	1050000	AA	CC	CC	CC	CC	AA	CC	CC	CC	CC	CC	CC	CC	CC	CC	CC	CC	CC	CC	CC	CC	CC	CC	CC	CC	CC	CC	CC	AA	CC	CC	CC	CC	CC	CC	CC	CC	CC	CC	CC	CC	CC	CC	CC	CC	CC
SCRI_RS_160747	A/C	2	1140000	CC	CC	AA	CC	CC	CC	CC	CC	CC	CC	AA	AA	CC	CC	CC	CC	CC	CC	CC	AA	AA	CC	CC	CC	CC	CC	AA	CC	CC	CC	CC	CC	CC	CC	AA	AA	AA	CC	CC	CC	CC	CC	CC	CC	CC	AA
BOPA1_12224-363	A/C	2	1210000	CC	CC	CC	CC	CC	CC	CC	CC	CC	CC	CC	CC	CC	CC	CC	CC	AA	CC	CC	CC	CC	AA	CC	AA	CC	CC	CC	CC	CC	CC	CC	CC	CC	CC	CC	CC	CC	CC	CC	CC	CC	CC	CC	CC	CC	CC
SCRI_RS_141564	A/C	2	1210100	AA	CC	CC	CC	CC	AA	CC	CC	AA	AA	CC	CC	CC	CC	CC	CC	CC	CC	CC	CC	CC	CC	AA	CC	AA	CC	CC	CC	AA	CC	CC	CC	CC	CC	CC	CC	CC	CC	CC	CC	AA	CC	CC	CC	CC	CC
SCRI_RS_231806	A/C	2	1210200	CC	CC	CC	CC	CC	AA	CC	CC	AA	CC	CC	CC	CC	AA	CC	CC	CC	CC	AA	CC	CC	CC	CC	CC	CC	AA	CC	CC	CC	CC	CC	AA	CC	CC	CC	CC	CC	CC	CC	CC	CC	CC	CC	CC	AA	CC
SCRI_RS_152744	A/C	2	1230000	CC	AA	AC	CC	CC	AA	CC	AA	AA	CC	AA	AC	AA	AA	AA	AA	CC	CC	CC	AC	AA	CC	CC	CC	CC	CC	AC	AA	AA	CC	AA	CC	AA	CC	AA	AC	AA	AA	AA	AA	CC	AA	CC	AA	CC	AA
SCRI_RS_226348	A/C	2	1250000	CC	AA	AA	CC	CC	CC	AA	AA	CC	CC	AA	AA	AA	CC	CC	AA	CC	CC	AA	AA	AA	CC	CC	CC	CC	AA	AA	AA	CC	CC	AA	AA	AA	AA	AA	AA	AA	AA	AA	AA	CC	AA	CC	AA	AA	AA
SCRI_RS_155957	A/C	2	1270000	CC	CC	CC	CC	CC	AA	CC	CC	CC	CC	CC	CC	CC	CC	CC	CC	CC	CC	CC	CC	CC	CC	CC	CC	CC	CC	CC	CC	CC	CC	CC	CC	CC	CC	CC	CC	CC	CC	CC	CC	CC	CC	CC	CC	CC	CC
SCRI_RS_231889	A/C	2	1340000	CC	AA	AA	AA	AA	AA	CC	AA	AA	CC	AA	AA	AA	AA	CC	AA	AA	AA	CC	AA	AA	AA	CC	AA	CC	CC	AA	AA	CC	CC	AA	CC	AA	CC	AA	AA	AA	AA	AA	AA	CC	AA	AA	AA	CC	AA
SCRI_RS_194812	A/C	2	1350000	CC	CC	CC	CC	CC	CC	AA	CC	AA	CC	CC	CC	CC	CC	CC	CC	CC	CC	CC	CC	CC	CC	CC	CC	AA	CC	CC	CC	CC	CC	CC	CC	CC	CC	CC	CC	CC	CC	CC	CC	CC	CC	CC	CC	CC	CC
SCRI_RS_153226	A/C	2	1440000	AA	CC	CC	AA	AA	CC	AA	CC	AA	AA	CC	CC	CC	CC	CC	CC	AA	AA	CC	CC	CC	AA	AA	AA	AA	AA	CC	CC	CC	AA	CC	AA	CC	CC	CC	CC	CC	CC	CC	CC	AA	CC	AA	CC	AA	CC
SCRI_RS_154683	A/C	2	1440100	CC	AA	AA	CC	CC	AA	CC	AA	CC	CC	AA	AA	AA	AA	AA	AA	CC	CC	AA	AA	AA	CC	CC	CC	CC	CC	AA	AA	AA	CC	AA	CC	AA	AA	AA	AA	AA	AA	AA	AA	CC	AA	CC	AA	CC	AA
SCRI_RS_198643	A/C	2	1540000	AA	AA	AA	AA	AA	CC	AA	AA	AA	AA	AA	AA	AA	AA	AA	AA	AA	AA	CC	AA	AA	AA	AA	AA	AA	CC	AA	AA	AA	CC	AA	AA	AA	AA	AA	AA	AA	AA	AA	AA	AA	AA	AA	AA	AA	AA
BOPA2_12_31284	A/C	2	1540100	AA	AA	AA	AA	AA	CC	AA	AA	AA	AA	AA	AA	AA	AA	AA	AA	AA	AA	AA	AA	AA	AA	AA	AA	AA	AA	AA	AA	CC	AA	AA	AA	AA	AA	AA	AA	AA	AA	AA	AA	AA	AA	AA	AA	AA	AA
SCRI_RS_159228	A/C	2	1680000	CC	AA	AA	CC	CC	CC	AA	AA	CC	CC	AA	AA	AA	CC	AA	AA	AA	CC	AA	AA	AA	AA	CC	AA	CC	AA	AA	AA	CC	AA	AA	AA	AA	AA	AA	AA	AA	AA	AA	AA	CC	AA	CC	AA	AA	AA
SCRI_RS_150590	A/C	2	1760000	CC	CC	CC	CC	CC	CC	AA	CC	CC	CC	CC	CC	CC	CC	CC	CC	CC	CC	AA	CC	CC	CC	CC	CC	AA	CC	CC	CC	CC	CC	CC	CC	CC	CC	CC	CC	CC	CC	CC	CC	CC	CC	CC	CC	CC	CC
SCRI_RS_210172	A/C	2	1890000	AA	AA	AA	CC	CC	AA	AA	AA	AA	AA	AA	AA	AA	AA	AA	AA	AA	CC	AA	AA	AA	AA	AA	AA	AA	AA	AA	AA	AA	AA	AA	AA	AA	AA	AA	AA	AA	AA	AA	AA	AA	AA	AA	AA	AA	AA
SCRI_RS_233272	A/C	2	1890100	CC	AA	AA	CC	CC	AA	CC	AA	CC	CC	AA	AA	AA	AA	AA	AA	CC	CC	AA	AA	AA	AA	CC	AA	CC	AA	NN	AA	AA	CC	AA	AA	AA	AA	AA	AA	AA	AA	AA	AA	CC	AA	CC	AA	AA	AA
SCRI_RS_153798	A/C	2	1890200	AA	AA	AA	AA	AA	AA	CC	AA	AA	AA	AA	AA	AA	AA	AA	AA	CC	AA	AA	AA	AA	AA	AA	AA	CC	AA	AA	AA	AA	AA	AA	AA	AA	AA	AA	AA	AA	AA	AA	AA	AA	AA	CC	AA	AA	AA
SCRI_RS_131218	A/C	2	2220000	CC	CC	CC	CC	CC	CC	CC	CC	CC	CC	CC	CC	CC	CC	AA	CC	CC	CC	CC	CC	CC	AA	CC	AA	AA	CC	CC	CC	CC	AA	CC	CC	CC	AA	CC	CC	CC	CC	CC	CC	CC	CC	AA	CC	CC	CC
SCRI_RS_188893	A/C	2	2220100	CC	CC	CC	CC	CC	CC	CC	CC	CC	CC	CC	CC	CC	CC	AA	CC	CC	CC	CC	CC	CC	AA	CC	AA	AA	CC	CC	CC	CC	AA	CC	CC	CC	AA	CC	CC	CC	CC	CC	CC	CC	CC	AA	CC	CC	CC
SCRI_RS_143250	A/C	2	2300000	AA	CC	CC	CC	CC	AA	AA	AA	AA	AA	CC	CC	AA	CC	CC	AA	CC	CC	CC	CC	CC	AA	AA	AA	CC	CC	CC	CC	CC	CC	AA	CC	CC	AA	CC	CC	CC	CC	CC	CC	AA	CC	AA	CC	CC	CC
BOPA1_2646-1277	A/C	2	2320000	CC	CC	CC	CC	CC	CC	AA	CC	CC	CC	CC	CC	CC	CC	CC	CC	CC	CC	CC	CC	CC	CC	CC	CC	AA	CC	CC	CC	CC	CC	CC	CC	CC	CC	CC	CC	CC	CC	CC	CC	CC	CC	AA	CC	CC	CC
SCRI_RS_239882	A/C	2	2320100	CC	CC	CC	CC	CC	CC	AA	CC	CC	CC	CC	CC	CC	CC	CC	CC	CC	CC	CC	CC	CC	CC	CC	CC	AA	CC	CC	CC	CC	CC	CC	CC	CC	CC	CC	CC	CC	CC	CC	CC	CC	CC	AA	CC	CC	CC
BOPA1_5880-2547	A/C	2	2320200	CC	CC	CC	AA	AA	CC	CC	CC	CC	CC	CC	CC	CC	AA	AA	CC	AA	AA	CC	CC	CC	CC	CC	CC	AA	CC	CC	CC	CC	CC	CC	CC	CC	CC	CC	CC	CC	CC	CC	CC	CC	CC	CC	CC	CC	CC
SCRI_RS_192783	A/C	2	2320300	AA	CC	CC	CC	CC	AA	AA	AA	AA	AA	CC	CC	AA	CC	CC	AA	CC	CC	AA	CC	CC	AA	CC	AA	CC	AA	CC	CC	CC	CC	AA	CC	CC	AA	CC	CC	CC	CC	CC	CC	AA	CC	AA	CC	CC	CC
SCRI_RS_120529	A/C	2	2320400	AA	CC	CC	CC	CC	CC	AA	CC	AA	AA	CC	CC	CC	CC	CC	CC	CC	CC	CC	CC	CC	CC	CC	CC	CC	CC	CC	CC	AA	CC	CC	CC	CC	CC	CC	CC	CC	CC	CC	CC	AA	CC	AA	CC	CC	CC
SCRI_RS_186387	A/C	2	2320500	CC	AA	AA	AA	AA	AA	CC	AA	CC	CC	AA	AA	AA	AA	AA	AA	AA	AA	AA	AA	AA	AA	CC	AA	AA	AA	AA	AA	AA	AA	AA	AA	AA	AA	AA	AA	AA	AA	AA	AA	CC	AA	CC	AA	AA	AA
SCRI_RS_183655	A/C	2	2320600	AA	AA	AA	AA	AA	AA	CC	AA	AA	AA	AA	AA	AA	AA	AA	AA	AA	AA	AA	AA	AA	AA	AA	AA	AA	AA	AA	AA	AA	AA	AA	AA	AA	AA	AA	AA	AA	AA	AA	AA	AA	AA	CC	AA	AA	AA
SCRI_RS_12516	A/C	2	2380000	CC	AA	AA	CC	CC	AA	CC	AA	CC	CC	AA	AA	AA	CC	CC	AA	CC	CC	AA	AA	AA	AA	AA	AA	AA	AA	AA	AA	AA	AA	AA	AA	AA	AA	AA	AA	AA	AA	AA	AA	CC	AA	AA	AA	AA	AA
SCRI_RS_186448	A/C	2	2380100	AA	AA	AA	AA	AA	AA	CC	AA	AA	AA	AA	AA	AA	AA	AA	AA	AA	AA	AA	AA	AA	AA	CC	AA	CC	AA	AA	AA	AA	AA	AA	AA	AA	AA	AA	AA	AA	AA	AA	AA	AA	AA	AA	AA	AA	AA
SCRI_RS_153693	A/C	2	2450000	CC	AA	AA	CC	CC	AA	AA	AA	CC	CC	AA	AA	AA	CC	AA	AA	AA	CC	AA	AA	AA	AA	AA	AA	CC	AA	AA	AA	AA	NN	AA	AA	AA	AA	AA	AA	AA	AA	AA	AA	CC	AA	AA	AA	AA	AA
SCRI_RS_155612	A/C	2	2480000	CC	AA	AA	CC	CC	AA	CC	AA	CC	CC	AA	AA	AA	CC	AA	AA	CC	CC	NN	AA	AA	AA	AA	AA	CC	NN	AA	AA	AA	AA	AA	AA	AA	AA	AA	AA	AA	AA	AA	AA	CC	AA	AA	AA	AA	AA
SCRI_RS_115905	A/C	2	2530000	AA	CC	CC	AA	AA	CC	AA	CC	AA	AA	CC	CC	CC	AA	CC	CC	CC	AA	CC	CC	CC	CC	AA	CC	AA	CC	CC	CC	CC	CC	CC	CC	CC	CC	CC	CC	CC	CC	CC	CC	AA	CC	CC	CC	CC	CC
SCRI_RS_115892	A/C	2	2540000	AA	AA	AA	AA	AA	AA	AA	AA	AA	AA	AA	AA	AA	AA	AA	AA	AA	AA	AA	AA	AA	CC	AA	CC	AA	AA	AA	AA	AA	AA	AA	AA	AA	AA	AA	AA	AA	AA	AA	AA	AA	AA	AA	AA	AA	AA
BOPA1_8787-1459	A/C	2	2610000	AA	AA	AA	AA	AA	AA	AA	AA	AA	AA	AA	AA	AA	AA	AA	AA	AA	AA	AA	AA	AA	AA	CC	AA	AA	AA	AA	AA	AA	AA	AA	AA	AA	AA	AA	AA	AA	AA	AA	AA	AA	AA	CC	AA	AA	AA
BOPA1_7747-1056	A/C	2	2620000	CC	CC	CC	CC	CC	CC	CC	CC	CC	CC	CC	CC	CC	CC	CC	CC	AA	CC	AA	CC	CC	CC	AA	CC	CC	AA	AC	CC	AA	AA	CC	CC	CC	AA	CC	CC	CC	CC	CC	CC	CC	CC	CC	CC	CC	CC
SCRI_RS_140819	A/C	2	2770000	AA	CC	CC	AA	AA	AA	CC	AA	AA	AA	CC	CC	AA	CC	AA	AA	CC	AA	CC	CC	CC	AA	AA	AA	AA	AA	CC	CC	CC	AA	AA	CC	CC	AA	CC	CC	CC	CC	CC	CC	AA	CC	AA	CC	CC	CC
BOPA1_7144-973	A/C	2	2870000	AA	CC	CC	CC	CC	CC	AA	AA	AA	AA	CC	CC	AA	AA	AA	AA	AA	CC	CC	CC	CC	AA	CC	AA	AA	CC	CC	CC	AA	AA	AA	CC	CC	AA	CC	CC	CC	CC	CC	CC	AA	CC	AA	CC	CC	CC
SCRI_RS_192657	A/C	2	2940000	AA	AA	AA	AA	AA	CC	AA	AA	AA	AA	AA	AA	AA	AA	AA	AA	AA	AA	AA	AA	AA	AA	AA	AA	AA	AA	AA	AA	CC	CC	AA	AA	AA	AA	AA	AA	AA	AA	AA	AA	AA	AA	AA	AA	AA	AA
SCRI_RS_5552	A/C	2	3390000	CC	AA	AA	AA	AA	AA	CC	AA	CC	CC	AA	AA	AA	CC	AA	AA	AA	AA	AA	AA	AA	AA	CC	AA	AA	AA	AA	AA	AA	AA	AA	AA	AA	AA	AA	AA	AA	AA	AA	AA	CC	AA	AA	AA	AA	AA
SCRI_RS_174935	A/C	2	3780000	AA	CC	AA	AA	AA	CC	AA	AA	AA	AA	AA	AA	AA	AA	AA	AA	AA	AA	AA	AA	AA	CC	AA	CC	CC	AA	AA	AA	AA	AA	AA	AA	AA	AA	AA	AA	AA	CC	AA	AA	AA	AA	AA	AA	AA	AA
BOPA1_1447-464	A/C	2	3810000	CC	AA	AA	CC	CC	CC	CC	AA	CC	CC	AA	AA	AA	AA	CC	AA	AA	CC	AA	AA	AA	AA	CC	AA	CC	AA	AA	AA	CC	AA	AA	AA	AA	AA	AA	AA	AA	AA	AA	AA	CC	AA	CC	AA	AA	AA
BOPA1_3709-716	A/C	2	3880000	AA	CC	CC	CC	CC	CC	CC	CC	AA	AA	CC	CC	CC	CC	CC	CC	CC	AA	CC	CC	CC	CC	CC	CC	NN	CC	CC	CC	CC	CC	CC	CC	CC	CC	CC	CC	CC	CC	CC	CC	AA	CC	AA	CC	CC	CC
SCRI_RS_206586	A/C	2	3880100	CC	AA	AA	CC	CC	AA	AA	AA	CC	CC	AA	AA	AA	AA	AA	AA	AA	CC	AA	AA	AA	AA	AA	AA	CC	CC	AA	AA	CC	AA	AA	AA	AA	AA	AA	AA	AA	AA	AA	AA	CC	AA	CC	AA	AA	AA
SCRI_RS_207244	A/C	2	3940000	AA	AA	AA	CC	CC	AA	AA	AA	AA	AA	AA	AA	AA	AA	AA	AA	AA	AA	AA	AA	AA	AA	AA	AA	CC	CC	AA	AA	AA	AA	AA	AA	AA	AA	AA	AA	AA	AA	AA	AA	AA	AA	AA	AA	AA	AA
SCRI_RS_89851	A/C	2	3940100	CC	AA	CC	CC	CC	AA	AA	CC	CC	CC	CC	CC	CC	AA	CC	CC	AA	CC	CC	CC	CC	AA	AA	AA	CC	CC	CC	CC	AA	AA	CC	CC	CC	CC	CC	CC	CC	AA	CC	CC	CC	CC	CC	CC	CC	CC
BOPA1_ABC03253-1-2-279	A/C	2	3940200	CC	AA	CC	CC	CC	AA	AA	CC	CC	CC	CC	CC	CC	AA	CC	CC	AA	CC	CC	CC	CC	AA	AA	AA	CC	CC	CC	CC	AA	AA	CC	CC	CC	CC	CC	CC	CC	AA	CC	CC	CC	CC	CC	CC	CC	CC
SCRI_RS_158687	A/C	2	3970000	CC	CC	CC	AA	AA	CC	CC	CC	CC	CC	CC	CC	CC	CC	CC	CC	CC	AA	CC	CC	CC	CC	CC	CC	AA	CC	CC	CC	CC	CC	CC	CC	CC	CC	CC	CC	CC	CC	CC	CC	CC	CC	CC	CC	CC	CC
SCRI_RS_81287	A/C	2	3970100	CC	AA	CC	CC	CC	AA	CC	CC	CC	CC	CC	CC	CC	AA	CC	CC	AA	CC	CC	CC	CC	AA	CC	AA	CC	CC	CC	CC	AA	AA	CC	CC	CC	CC	CC	CC	CC	AA	CC	CC	CC	CC	CC	CC	CC	CC
BOPA1_2964-382	A/C	2	3970200	CC	CC	CC	AA	AA	CC	AA	CC	CC	CC	CC	CC	CC	CC	CC	CC	CC	AA	CC	CC	CC	CC	AA	CC	AA	AA	CC	CC	CC	CC	CC	CC	CC	CC	CC	CC	CC	CC	CC	CC	CC	CC	CC	CC	CC	CC
BOPA2_12_30657	A/C	2	3970300	CC	AA	AA	CC	CC	AA	CC	AA	CC	CC	AA	AA	AA	AA	AA	AA	AA	CC	AA	AA	AA	AA	CC	AA	CC	CC	AA	AA	AA	AA	AA	AA	AA	AA	AA	AA	AA	AA	AA	AA	CC	AA	CC	AA	AA	AA
BOPA1_6338-682	A/C	2	4010000	CC	AA	CC	CC	CC	CC	CC	CC	CC	CC	CC	CC	CC	AA	CC	CC	AA	CC	CC	CC	CC	AA	CC	AA	CC	CC	CC	CC	AA	AA	CC	CC	CC	CC	CC	CC	CC	AA	CC	CC	CC	CC	CC	CC	CC	CC
BOPA1_7623-818	A/C	2	4010100	AA	AA	AA	CC	CC	CC	CC	AA	AA	AA	AA	AA	AA	AA	AA	AA	AA	AA	AA	AA	AA	AA	CC	AA	CC	AA	AA	AA	AA	AA	AA	AA	AA	AA	AA	AA	AA	AA	AA	AA	AA	AA	AA	AA	AA	AA
SCRI_RS_137093	A/C	2	4010200	CC	CC	CC	AA	AA	CC	AA	CC	CC	CC	CC	CC	CC	CC	CC	CC	CC	CC	CC	CC	CC	CC	AA	CC	AA	CC	CC	CC	CC	CC	CC	CC	CC	CC	CC	CC	CC	CC	CC	CC	CC	CC	CC	CC	CC	CC
SCRI_RS_212932	A/C	2	4020000	CC	AA	CC	CC	CC	CC	CC	CC	CC	CC	CC	CC	CC	AA	CC	CC	AA	CC	CC	CC	CC	AA	CC	AA	CC	CC	CC	AA	AA	AA	CC	CC	CC	CC	CC	CC	CC	AA	CC	CC	CC	CC	CC	CC	CC	CC
BOPA1_4410-284	A/C	2	4040000	CC	CC	CC	CC	CC	CC	CC	CC	CC	CC	CC	CC	CC	AA	CC	CC	CC	CC	CC	CC	CC	CC	CC	CC	CC	CC	CC	AA	AA	AA	CC	CC	CC	CC	CC	CC	CC	CC	CC	CC	CC	CC	CC	CC	CC	CC
BOPA2_12_30432	A/C	2	4080000	CC	CC	CC	AA	AA	CC	AA	CC	CC	CC	CC	CC	CC	CC	CC	CC	CC	CC	CC	CC	CC	CC	AA	CC	AA	CC	CC	CC	CC	CC	CC	CC	CC	CC	CC	CC	CC	CC	CC	CC	CC	CC	CC	CC	CC	CC
SCRI_RS_125793	A/C	2	4080100	CC	CC	AA	CC	CC	CC	CC	AA	CC	CC	AA	AA	AA	AA	AA	AA	CC	CC	AA	AA	AA	CC	CC	CC	CC	CC	CA	AA	AA	AA	AA	AA	AA	AA	AA	AA	AA	CC	AA	AA	CC	AA	CC	AA	AA	AA
SCRI_RS_177405	A/C	2	4080200	CC	CC	CC	AA	AA	CC	AA	CC	CC	CC	CC	CC	CC	CC	CC	CC	CC	CC	CC	CC	CC	CC	AA	CC	AA	CC	CC	CC	CC	CC	CC	CC	CC	CC	CC	CC	CC	CC	CC	CC	CC	CC	CC	CC	CC	CC
SCRI_RS_154981	A/C	2	4120000	AA	CC	CC	AA	AA	CC	AA	CC	AA	AA	CC	CC	CC	CC	CC	CC	CC	AA	CC	CC	CC	CC	AA	CC	AA	CC	CC	CC	CC	CC	CC	CC	CC	CC	CC	CC	CC	CC	CC	CC	AA	CC	AA	CC	CC	CC
SCRI_RS_141655	A/C	2	4190000	CC	CC	AA	CC	CC	CC	CC	AA	CC	CC	AA	AA	AA	AA	AA	AA	AA	CC	AA	AA	AA	CC	CC	CC	CC	CC	AA	CC	AA	CC	AA	AA	AA	AA	AA	AA	AA	CC	AA	AA	CC	AA	AA	AA	AA	AA
BOPA1_2651-1774	A/C	2	4190100	CC	CC	AA	CC	CC	CC	CC	AA	CC	CC	AA	AA	AA	AA	AA	AA	AA	CC	AA	AA	AA	CC	CC	CC	CC	CC	AA	AA	AA	CC	AA	AA	AA	AA	AA	AA	AA	CC	AA	AA	CC	AA	AA	AA	AA	AA
SCRI_RS_206245	A/C	2	4380000	AA	CC	AA	CC	CC	CC	AA	AA	CC	AA	AA	AA	AA	AA	CC	AA	AA	AA	CC	AA	AA	CC	AA	CC	CC	AA	AA	AA	AA	AA	AA	AA	AA	AA	AA	AA	AA	CC	AA	AA	AA	AA	AA	AA	AA	AA
SCRI_RS_171029	A/C	2	4380100	AA	CC	AA	AA	AA	CC	AA	AA	AA	AA	AA	AA	AA	AA	CC	AA	AA	AA	CC	AA	AA	CC	AA	CC	AA	AA	AA	AA	AA	AA	AA	AA	AA	AA	AA	AA	AA	CC	AA	AA	AA	AA	AA	AA	AA	AA
SCRI_RS_152206	A/C	2	4640000	CC	CC	CC	CC	CC	AA	CC	CC	CC	CC	CC	CC	CC	AA	CC	CC	CC	CC	CC	CC	CC	CC	CC	CC	CC	CC	CC	CC	AA	CC	CC	CC	CC	CC	CC	CC	CC	CC	CC	CC	CC	CC	CC	CC	CC	CC
SCRI_RS_14801	A/C	2	4840000	CC	CC	CC	CC	CC	CC	CC	CC	CC	CC	CC	CC	CC	CC	AA	CC	AA	CC	AA	CC	CC	AA	CC	AA	CC	CC	CC	CC	AA	AA	CC	CC	CC	CC	CC	CC	CC	CC	CC	AA	CC	CC	CC	CC	AA	CC
SCRI_RS_201800	A/C	2	4840100	AA	AA	AA	AA	AA	AA	AA	AA	AA	AA	AA	AA	AA	AA	CC	AA	AC	AA	CC	AA	AA	CC	AA	CC	AA	AA	AA	AA	AA	CC	AA	AA	AA	AA	AA	AA	AA	AA	AA	CC	AA	AA	AA	AA	CC	AA
SCRI_RS_237094	A/C	2	4860000	AA	AA	AA	AA	AA	AA	AA	AA	AA	AA	AA	AA	AA	AA	CC	AA	CC	AA	AA	AA	AA	AA	AA	AA	AA	AA	AA	AA	CC	AA	AA	AA	AA	AA	AA	AA	AA	AA	AA	AA	AA	AA	AA	AA	AA	AA
SCRI_RS_239231	A/C	2	4920000	AA	CC	CC	AA	AA	AA	AA	CC	AA	AA	AA	CC	CC	AA	CC	CC	CC	AA	CC	CC	CC	CC	AA	CC	AA	AA	CC	AA	CC	CC	CC	CC	CC	AA	CC	CC	AA	CC	CC	CC	AA	CC	AA	AA	CC	AA
SCRI_RS_221843	A/C	2	4940000	AA	AA	AA	AA	AA	AA	AA	AA	AA	AA	CC	AA	AA	AA	AA	AA	AA	AA	AA	AA	AA	AA	AA	AA	AA	AA	AA	CC	AA	AA	AA	AA	AA	CC	AA	AA	CC	AA	AA	AA	AA	AA	AA	CC	AA	CC
BOPA2_12_31169	A/C	2	5010000	AA	AA	AA	AA	AA	CC	AA	AA	AA	AA	AA	AA	AA	AA	NN	AA	AA	AA	NN	AA	AA	AA	AA	AA	AA	AA	AA	AA	AA	AA	AA	AA	AA	CC	AA	AA	AA	AA	AA	AA	AA	AA	AA	AA	AA	AA
SCRI_RS_198148	A/C	2	5040000	CC	CC	CC	CC	CC	CC	AA	CC	CC	CC	AA	CC	CC	AA	CC	CC	AA	CC	CC	CC	CC	CC	CC	CC	AA	AA	CC	AA	AA	AA	CC	CC	CC	AA	CC	CC	AA	CC	CC	CC	CC	CC	CC	AA	CC	AA
SCRI_RS_198460	A/C	2	5050000	AA	AA	AA	AA	AA	AA	CC	AA	AA	AA	CC	AA	AA	AA	AA	AA	CC	AA	AA	AA	AA	AA	AA	AA	CC	AA	AA	CC	AA	AA	AA	AA	AA	AA	AA	AA	CC	AA	AA	AA	AA	AA	AA	CC	AA	CC
SCRI_RS_173531	A/C	2	5050100	AA	CC	CC	AA	AA	AA	CC	CC	AA	AA	CC	CC	CC	AA	AA	CC	CC	AA	AA	CC	CC	CC	AA	CC	CC	AA	CC	CC	CC	AA	CC	CC	CC	CC	CC	CC	CC	CC	CC	CC	AA	CC	AA	CC	CC	CC
SCRI_RS_158928	A/C	2	5050200	AA	CC	CC	AA	AA	AA	CC	CC	AA	AA	CC	CC	CC	AA	AA	CC	CC	AA	AA	CC	CC	CC	AA	CC	CC	AA	CC	CC	AA	AA	CC	CC	CC	CC	CC	CC	CC	CC	CC	CC	AA	CC	AA	CC	CC	CC
SCRI_RS_126877	A/C	2	5050300	AA	AA	AA	AA	AA	AA	CC	AA	AA	AA	CC	AA	AA	CC	AA	AA	CC	AA	AA	AA	AA	AA	AA	AA	CC	CC	AA	CC	AA	CC	AA	AA	AA	AA	AA	AA	CC	AA	AA	AA	AA	AA	AA	CC	AA	CC
SCRI_RS_212484	A/C	2	5050400	AA	AA	AA	AA	AA	AA	CC	AA	AA	AA	CC	AA	AA	AA	AA	AA	CC	AA	AA	AA	AA	AA	AA	AA	CC	AA	AA	CC	CC	AA	AA	AA	AA	CC	AA	AA	CC	AA	AA	AA	AA	AA	AA	CC	AA	CC
SCRI_RS_231782	A/C	2	5080000	CC	AA	AA	CC	CC	CC	AA	AA	CC	CC	AA	AA	AA	CC	CC	AA	CC	CC	CC	AA	AA	AA	CC	AA	AA	CC	NN	AA	CC	CC	AA	AA	AA	CC	AA	AA	AA	AA	AA	AA	CC	AA	CC	AA	AA	AA
BOPA1_3598-489	A/C	2	5090000	CC	CC	CC	CC	CC	AA	CC	CC	CC	CC	CC	CC	CC	CC	CC	CC	CC	CC	CC	CC	CC	CC	CC	CC	CC	CC	CC	CC	CC	CC	CC	CC	CC	CC	CC	CC	CC	CC	CC	CC	CC	CC	CC	CC	CC	CC
BOPA1_2128-874	A/C	2	5090100	AA	CC	CC	AA	AA	AA	CC	CC	AA	AA	CC	CC	CC	AA	AA	CC	AA	AA	AA	CC	CC	CC	AA	CC	CC	CC	CC	CC	AA	CC	CC	CC	CC	CC	CC	CC	CC	CC	CC	CC	AA	CC	AA	CC	CC	CC
SCRI_RS_158649	A/C	2	5090200	CC	AA	AA	CC	CC	CC	AA	AA	CC	CC	AA	AA	AA	AA	CC	AA	CC	CC	CC	AA	AA	AA	CC	AA	CC	AA	NN	AA	CC	AA	AA	AA	AA	AA	AA	AA	NN	AA	AA	AA	CC	AA	CC	AA	AA	AA
BOPA1_5823-1073	A/C	2	5090300	CC	AA	AA	CC	CC	CC	AA	AA	CC	CC	AA	AA	AA	AA	CC	AA	CC	CC	CC	AA	AA	AA	CC	AA	CC	AA	AA	AA	CC	AA	AA	AA	AA	AA	AA	AA	AA	AA	AA	AA	CC	AA	CC	AA	AA	AA
SCRI_RS_151576	A/C	2	5090400	AA	CC	CC	AA	AA	AA	CC	CC	AA	AA	CC	CC	CC	CC	CC	CC	CC	AA	CC	CC	CC	CC	AA	CC	CC	CC	CC	CC	CC	CC	CC	CC	CC	CC	CC	CC	CC	CC	CC	CC	AA	CC	AA	CC	CC	CC
BOPA2_12_30691	A/C	2	5150000	AA	CC	CC	AA	AA	AA	CC	CC	AA	AA	CC	CC	CC	CC	CC	CC	CC	AA	CC	CC	CC	CC	AA	CC	AA	CC	CC	CC	CC	CC	CC	CC	CC	CC	CC	CC	CC	CC	CC	CC	AA	CC	AA	CC	CC	CC
BOPA1_4065-397	A/C	2	5180000	CC	CC	CC	CC	CC	CC	AA	CC	CC	CC	CC	CC	CC	CC	AA	CC	AA	CC	AA	CC	CC	CC	CC	CC	CC	AA	CC	CC	CC	AA	CC	CC	CC	AA	CC	CC	CC	CC	CC	CC	CC	CC	CC	CC	CC	CC
SCRI_RS_182050	A/C	2	5190000	AA	CC	CC	AA	AA	AA	CC	CC	AA	AA	CC	CC	CC	CC	CC	CC	CC	AA	CC	CC	CC	CC	AA	CC	AA	CC	CC	CC	CC	CC	CC	CC	CC	CC	CC	CC	CC	CC	CC	CC	AA	CC	AA	CC	CC	CC
SCRI_RS_151535	A/C	2	5280000	CC	CC	CC	CC	CC	AA	CC	CC	CC	CC	CC	CC	CC	CC	CC	CC	CC	CC	CC	CC	CC	CC	CC	CC	CC	CC	CC	CC	CC	CC	CC	CC	CC	CC	CC	CC	CC	CC	CC	CC	CC	CC	CC	CC	CC	CC
BOPA2_12_30259	A/C	2	5320000	CC	CC	CC	CC	CC	AA	CC	CC	CC	CC	CC	CC	CC	CC	CC	CC	CC	CC	CC	CC	CC	CC	CC	CC	CC	CC	CC	CC	CC	CC	CC	CC	CC	CC	CC	CC	CC	CC	CC	CC	CC	CC	CC	CC	CC	CC
BOPA2_12_31474	A/C	2	5330000	AA	AA	AA	AA	AA	CC	CC	AA	AA	AA	AA	AA	AA	AA	AA	AA	AA	AA	AA	AA	AA	AA	AA	AA	AA	AA	AA	CC	CC	AA	AA	AA	AA	AA	AA	AA	AA	AA	AA	AA	AA	AA	AA	CC	AA	AA
BOPA1_9060-471	A/C	2	5330100	AA	CC	CC	AA	AA	AA	AA	CC	AA	AA	AA	CC	CC	AA	AA	CC	AA	AA	AA	CC	CC	CC	AA	CC	AA	AA	CC	AA	AA	AA	CC	CC	CC	CC	CC	CC	AA	CC	CC	CC	AA	CC	AA	AA	CC	AA
SCRI_RS_199897	A/C	2	5330200	CC	AA	AA	CC	CC	CC	CC	AA	CC	CC	CC	AA	AA	CC	CC	AA	CC	CC	CC	AA	AA	AA	CC	AA	CC	CC	AA	CC	CC	CC	AA	AA	AA	AA	AA	AA	CC	AA	AA	AA	CC	AA	CC	CC	AA	CC
SCRI_RS_199898	A/C	2	5330300	CC	AA	AA	CC	CC	CC	CC	AA	CC	CC	CC	AA	AA	CC	CC	AA	CC	CC	CC	AA	AA	AA	CC	AA	CC	AA	AA	CC	CC	CC	AA	AA	AA	AA	AA	AA	CC	AA	AA	AA	CC	AA	CC	CC	AA	CC
SCRI_RS_155546	A/C	2	5370000	AA	AA	AA	AA	AA	CC	AA	AA	AA	AA	AA	AA	AA	CC	AA	AA	CC	AA	AA	AA	AA	CC	AA	CC	AA	AA	AA	AA	AA	AA	AA	CC	AA	AA	AA	AA	AA	AA	AA	AA	AA	AA	AA	AA	AA	AA
SCRI_RS_6792	A/C	2	5380000	NN	NN	AA	NN	NN	NN	NN	AA	NN	NN	AA	NN	NN	NN	AA	NN	NN	NN	AA	AA	NN	CC	NN	CC	AA	AA	AA	AA	AA	AA	AA	CC	AA	AA	AA	AA	AA	AA	AA	AA	AA	AA	AA	AA	AA	AA
SCRI_RS_10398	A/C	2	5380100	CC	CC	AA	CC	CC	CC	AA	CC	CC	CC	AA	AA	AA	AA	CC	AA	CC	CC	CC	AA	AA	AA	CC	AA	CC	AA	AA	CC	CC	CC	AA	AA	AA	AA	AA	AA	AA	CC	AA	CC	CC	AA	CC	CC	CC	AA
BOPA1_946-2500	A/C	2	5420000	CC	AA	CC	CC	CC	AA	CC	AA	CC	CC	CC	CC	CC	AA	CC	CC	CC	CC	CC	CC	CC	AA	CC	AA	CC	CC	CC	CC	CC	CC	CC	AA	CC	CC	CC	CC	CC	AA	CC	AA	CC	CC	CC	CC	AA	CC
SCRI_RS_144592	A/C	2	5420100	CC	AA	CC	CC	CC	AA	CC	AA	CC	CC	CC	CC	CC	AA	CC	CC	CC	CC	CC	CC	CC	AA	CC	AA	CC	CC	CC	CC	CC	CC	CC	AA	CC	CC	CC	CC	CC	AA	CC	AA	CC	CC	CC	CC	AA	CC
BOPA1_411-495	A/C	2	5550000	CC	CC	CC	CC	CC	AA	AA	CC	CC	CC	CC	CC	CC	CC	CC	CC	CC	CC	CC	CC	CC	CC	CC	CC	CC	CC	CC	CC	CC	CC	CC	CC	CC	CC	CC	CC	CC	CC	CC	CC	CC	CC	CC	CC	CC	CC
SCRI_RS_141874	A/C	2	5550100	CC	CC	CC	CC	CC	AA	AA	CC	CC	CC	CC	CC	CC	CC	CC	CC	CC	CC	CC	CC	CC	CC	CC	CC	CC	CC	CC	CC	CC	CC	CC	CC	CC	CC	CC	CC	CC	CC	CC	CC	CC	CC	CC	CC	CC	CC
SCRI_RS_151459	A/C	2	5550200	CC	CC	CC	CC	CC	AA	AA	CC	CC	CC	CC	CC	CC	CC	CC	CC	CC	CC	CC	CC	CC	CC	CC	CC	CC	CC	CC	CC	CC	CC	CC	CC	CC	CC	CC	CC	CC	CC	CC	CC	CC	CC	CC	CC	CC	CC
SCRI_RS_219675	A/C	2	5550300	CC	CC	CC	CC	CC	AA	AA	CC	CC	CC	CC	CC	CC	CC	CC	CC	CC	CC	CC	CC	CC	CC	CC	CC	CC	CC	CC	CC	AA	CC	CC	CC	CC	CC	CC	CC	CC	CC	CC	CC	CC	CC	CC	CC	CC	CC
SCRI_RS_144891	A/C	2	5550400	CC	CC	CC	CC	CC	AA	AA	CC	CC	CC	CC	CC	CC	CC	CC	CC	CC	CC	CC	CC	CC	CC	CC	CC	CC	CC	CC	CC	NN	CC	CC	CC	CC	CC	CC	CC	CC	CC	CC	CC	CC	CC	CC	CC	CC	CC
SCRI_RS_186840	A/C	2	5550500	AA	CC	CC	AA	AA	CC	CC	CC	AA	AA	CC	CC	CC	AA	CC	CC	AA	AA	CC	CC	CC	CC	AA	CC	AA	CC	CC	CC	AA	CC	CC	CC	CC	CC	CC	CC	CC	CC	CC	CC	AA	CC	AA	CC	CC	CC
SCRI_RS_151430	A/C	2	5550600	AA	CC	CC	AA	AA	CC	CC	AA	AA	AA	CC	CC	CC	AA	CC	CC	AA	AA	CC	CC	CC	CC	AA	CC	AA	AA	CC	AA	AA	CC	CC	CC	CC	CC	CC	CC	CC	CC	CC	AA	AA	CC	AA	AA	AA	CC
BOPA1_ABC01644-1-3-379	A/C	2	5550700	CC	AA	AA	CC	CC	AA	AA	AA	CC	CC	AA	AA	AA	CC	CC	AA	CC	CC	CC	AA	AA	AA	CC	AA	AA	CC	AA	AA	CC	CC	AA	AA	AA	CC	AA	AA	AA	AA	AA	AA	CC	AA	CC	AA	AA	AA
SCRI_RS_204254	A/C	2	5550800	CC	AA	AA	CC	CC	CC	CC	AA	CC	CC	AA	AA	AA	CC	AA	AA	CC	CC	AA	AA	AA	AA	CC	AA	CC	AA	AA	AA	AA	AA	AA	AA	AA	AA	AA	AA	AA	AA	AA	AA	CC	AA	CC	AA	AA	AA
SCRI_RS_131936	A/C	2	5550900	AA	AA	AA	AA	AA	AA	AA	CC	AA	AA	AA	AA	AA	AA	AA	AA	CC	AA	AA	AA	AA	AA	AA	AA	AA	CC	AA	CC	AA	CC	AA	AA	AA	AA	AA	AA	AA	AA	AA	CC	AA	AA	AA	CC	CC	AA
SCRI_RS_180032	A/C	2	5551000	AA	AA	AA	AA	AA	CC	CC	AA	AA	AA	AA	AA	AA	AA	AA	AA	AA	AA	AA	AA	AA	AA	AA	AA	AA	CC	AA	AA	CC	AA	AA	AA	AA	AA	AA	AA	AA	AA	AA	AA	AA	AA	AA	AA	AA	AA
BOPA1_5254-1845	A/C	2	5551100	AA	AA	AA	AA	AA	AA	AA	CC	AA	AA	AA	AA	AA	AA	AA	AA	AA	AA	AA	AA	AA	AA	AA	AA	AA	AA	AA	CC	AA	AA	AA	AA	AA	CC	AA	AA	AA	AA	AA	CC	AA	AA	AA	CC	CC	AA
SCRI_RS_136233	A/C	2	5551200	AA	AA	AA	AA	AA	CC	CC	AA	AA	AA	AA	AA	AA	AA	AA	AA	AA	AA	AA	AA	AA	AA	AA	AA	AA	CC	AA	AA	AA	AA	AA	AA	AA	AA	AA	AA	AA	AA	AA	AA	AA	AA	AA	AA	AA	AA
SCRI_RS_164343	A/C	2	5551300	CC	CC	CC	CC	CC	AA	AA	CC	CC	CC	CC	CC	CC	CC	CC	CC	CC	CC	CC	CC	CC	CC	CC	CC	CC	CC	CC	CC	CC	CC	CC	CC	CC	CC	CC	CC	CC	CC	CC	CC	CC	CC	CC	CC	CC	CC
BOPA2_12_10330	A/C	2	5551400	AA	AA	AA	AA	AA	AA	AA	CC	AA	AA	AA	AA	AA	AA	AA	AA	AA	AA	AA	AA	AA	AA	AA	AA	AA	AA	AA	CC	AA	AA	AA	AA	AA	AA	AA	AA	AA	AA	AA	CC	AA	AA	AA	CC	CC	AA
SCRI_RS_196323	A/C	2	5551500	AA	AA	AA	AA	AA	CC	CC	AA	AA	AA	AA	AA	AA	AA	AA	AA	AA	AA	AA	AA	AA	AA	AA	AA	AA	AA	AA	AA	AA	CC	AA	AA	AA	AA	AA	AA	AA	AA	AA	AA	AA	AA	AA	AA	AA	AA
BOPA1_5759-478	A/C	2	5551600	AA	AA	AA	AA	AA	CC	CC	AA	AA	AA	AA	AA	AA	AA	AA	AA	AA	AA	AA	AA	AA	AA	AA	AA	AA	AA	AA	AA	AA	AA	AA	AA	AA	AA	AA	AA	AA	AA	AA	AA	AA	AA	AA	AA	AA	AA
BOPA1_1275-734	A/C	2	5560000	AA	CC	CC	NN	NN	AA	AA	AA	AA	AA	CC	CC	CC	AA	CC	CC	NN	AA	CC	CC	CC	CC	AA	CC	AA	CC	AC	AA	CC	CC	CC	CC	CC	CC	CC	CC	CC	CC	CC	AA	AA	CC	AA	AA	AA	CC
SCRI_RS_135633	A/C	2	5570000	AA	AA	AA	AA	AA	AA	AA	AA	AA	AA	AA	AA	AA	AA	AA	AA	CC	AA	AA	AA	AA	AA	AA	AA	AA	CC	AA	AA	CC	AA	AA	AA	AA	AA	AA	AA	AA	AA	AA	AA	AA	AA	AA	AA	AA	AA
SCRI_RS_146010	A/C	2	5570100	AA	AA	AA	AA	AA	CC	CC	AA	AA	AA	AA	AA	AA	AA	AA	AA	AA	AA	AA	AA	AA	AA	AA	AA	AA	AA	AA	AA	AA	AA	AA	AA	AA	AA	AA	AA	AA	AA	AA	AA	AA	AA	AA	AA	AA	AA
SCRI_RS_122871	A/C	2	5570200	CC	CC	CC	CC	CC	AA	AA	CC	CC	CC	CC	CC	CC	CC	CC	CC	CC	CC	CC	CC	CC	CC	CC	CC	CC	CC	CC	CC	CC	CC	CC	CC	CC	CC	CC	CC	CC	CC	CC	CC	CC	CC	CC	CC	CC	CC
SCRI_RS_109192	A/C	2	5570300	CC	CC	CC	CC	CC	CC	CC	AA	CC	CC	CC	CC	CC	CC	CC	CC	CC	CC	CC	CC	CC	CC	CC	CC	CC	CC	CC	AA	AA	CC	CC	CC	CC	AA	CC	CC	CC	CC	CC	AA	CC	CC	CC	AA	AA	CC
BOPA1_ABC06091-1-1-187	A/C	2	5570400	CC	AA	AA	CC	CC	AA	AA	CC	CC	CC	AA	AA	AA	CC	AA	AA	CC	CC	AA	AA	AA	AA	CC	AA	CC	CC	AA	CC	CC	AA	AA	AA	AA	AA	AA	AA	AA	AA	AA	CC	CC	AA	CC	CC	CC	AA
SCRI_RS_138888	A/C	2	5570500	AA	AA	AA	AA	AA	AA	AA	AA	AA	AA	AA	AA	AA	AA	CC	AA	AA	AA	CC	AA	AA	AA	AA	AA	AA	CC	AA	AA	CC	AA	AA	AA	AA	CC	AA	AA	AA	AA	AA	AA	AA	AA	AA	AA	AA	AA
SCRI_RS_167882	A/C	2	5570600	CC	CC	CC	CC	CC	AA	AA	CC	CC	CC	CC	CC	CC	CC	CC	CC	CC	CC	CC	CC	CC	CC	CC	CC	CC	AA	CC	CC	CC	CC	CC	CC	CC	CC	CC	CC	CC	CC	CC	CC	CC	CC	CC	CC	CC	CC
SCRI_RS_171237	A/C	2	5570700	CC	CC	CC	CC	CC	CC	CC	CC	CC	CC	CC	CC	CC	CC	AA	CC	CC	CC	AA	CC	CC	CC	CC	CC	CC	AA	CC	CC	AA	CC	CC	CC	CC	AA	CC	CC	CC	CC	CC	CC	CC	CC	CC	CC	CC	CC
SCRI_RS_192676	A/C	2	5570800	CC	CC	CC	CC	CC	AA	AA	CC	CC	CC	CC	CC	CC	CC	CC	CC	CC	CC	CC	CC	CC	CC	CC	CC	CC	CC	CC	CC	CC	CC	CC	CC	CC	CC	CC	CC	CC	CC	CC	CC	CC	CC	CC	CC	CC	CC
BOPA1_1040-279	A/C	2	5590000	CC	CC	CC	CC	CC	AA	AA	CC	CC	CC	CC	CC	CC	CC	CC	CC	CC	CC	CC	CC	CC	CC	CC	CC	CC	CC	CC	CC	CC	CC	CC	CC	CC	CC	CC	CC	CC	CC	CC	CC	CC	CC	CC	CC	CC	CC
SCRI_RS_198865	A/C	2	5590100	CC	CC	CC	CC	CC	AA	AA	CC	CC	CC	CC	CC	CC	CC	CC	CC	CC	CC	CC	CC	CC	CC	CC	CC	CC	AA	CC	CC	CC	AA	CC	CC	CC	CC	CC	CC	CC	CC	CC	CC	CC	CC	CC	CC	CC	CC
BOPA1_4233-63	A/C	2	5590200	AA	AA	AA	AA	AA	CC	CC	AA	AA	AA	AA	AA	AA	AA	AA	AA	AA	AA	AA	AA	AA	AA	AA	AA	AA	CC	AA	AA	AA	CC	AA	AA	AA	AA	AA	AA	AA	AA	AA	AA	AA	AA	AA	AA	AA	AA
BOPA1_10719-459	A/C	2	5590300	CC	AA	AA	AA	AA	CC	CC	AA	CC	CC	AA	AA	AA	AA	AA	AA	AA	AA	AA	AA	AA	AA	CC	AA	AA	CC	AA	AA	AA	CC	AA	AA	AA	AA	AA	AA	AA	AA	AA	AA	CC	AA	AA	AA	AA	AA
SCRI_RS_173145	A/C	2	5620000	CC	CC	CA	CC	CC	CC	CC	NN	CC	CC	CC	CC	NN	CC	NN	CC	AA	CC	CC	CC	NN	CC	CC	CC	CC	CC	NN	CC	AA	CC	CC	CC	NN	CC	CC	CC	CC	CC	CC	CC	CC	CC	CC	CC	CC	CC
SCRI_RS_236995	A/C	2	5640000	CC	CC	CC	CC	CC	CC	CC	CC	CC	CC	CC	CC	CC	CC	CC	CC	AA	CC	CC	CC	CC	CC	CC	CC	CC	CC	CC	CC	AA	CC	CC	CC	CC	CC	CC	CC	CC	CC	CC	CC	CC	CC	CC	CC	CC	CC
SCRI_RS_137018	A/C	2	5640100	AA	AA	AA	AA	AA	AA	AA	AA	AA	AA	AA	AA	AA	AA	AA	AA	CC	AA	AA	AA	AA	AA	AA	AA	AA	AA	AA	AA	CC	AA	AA	AA	AA	AA	AA	AA	AA	AA	AA	AA	AA	AA	AA	AA	AA	AA
BOPA1_ABC14943-1-2-466	A/C	2	5640200	AA	AA	AA	AA	AA	AA	AA	AA	AA	AA	AA	AA	AA	AA	AA	AA	CC	AA	AA	AA	AA	AA	AA	AA	AA	AA	AA	AA	CC	AA	AA	AA	AA	AA	AA	AA	AA	AA	AA	AA	AA	AA	AA	AA	AA	AA
SCRI_RS_87934	A/C	2	5640300	CC	CC	CC	CC	CC	CC	CC	CC	CC	CC	CC	CC	CC	CC	CC	CC	AA	CC	CC	CC	CC	CC	CC	CC	CC	CC	CC	CC	AA	CC	CC	CC	CC	CC	CC	CC	CC	CC	CC	CC	CC	CC	CC	CC	CC	CC
BOPA1_13926-531	A/C	2	5640400	CC	CC	CC	NN	CC	CC	CC	CC	CC	CC	CC	CC	CC	CC	CC	CC	AA	CC	CC	CC	CC	CC	CC	CC	CC	CC	AC	CC	AA	CC	CC	CC	CC	CC	CC	CC	CC	CC	CC	CC	CC	CC	CC	CC	CC	CC
SCRI_RS_175300	A/C	2	5650000	AA	AA	AA	AA	AA	AA	CC	AA	AA	AA	AA	AA	AA	AA	AA	AA	AA	AA	AA	AA	AA	AA	AA	AA	AA	AA	AA	AA	CC	AA	AA	AA	AA	AA	AA	AA	AA	AA	AA	AA	AA	AA	AA	AA	AA	AA
SCRI_RS_135468	A/C	2	5650100	CC	CC	CC	CC	CC	AA	AA	CC	CC	CC	CC	CC	CC	CC	AA	CC	CC	CC	CC	CC	CC	CC	CC	CC	CC	AA	CC	CC	CC	AA	CC	CC	CC	CC	CC	CC	CC	CC	CC	CC	CC	CC	CC	CC	CC	CC
SCRI_RS_155067	A/C	2	5650200	CC	CC	CC	CC	CC	AA	AA	CC	CC	CC	CC	CC	CC	CC	CC	CC	AA	CC	CC	CC	CC	CC	CC	CC	CC	CC	CC	CC	AA	AA	CC	CC	CC	CC	CC	CC	CC	CC	CC	CC	CC	CC	CC	CC	CC	CC
SCRI_RS_157207	A/C	2	5650300	CC	CC	CC	CC	CC	AA	AA	CC	CC	CC	CC	CC	CC	CC	CC	CC	AA	CC	CC	CC	CC	CC	CC	CC	CC	CC	CC	CC	AA	AA	CC	CC	CC	CC	CC	CC	CC	CC	CC	CC	CC	CC	CC	CC	CC	CC
SCRI_RS_130072	A/C	2	5650400	AA	CC	CC	AA	AA	CC	AA	CC	AA	AA	CC	CC	CC	AA	CC	CC	AA	AA	CC	CC	CC	AA	AA	AA	AA	CC	CC	CC	AA	CC	CC	CC	CC	AA	CC	CC	CC	CC	CC	CC	AA	CC	AA	CC	CC	CC
BOPA2_12_31175	A/C	2	5650500	CC	AA	AA	CC	CC	AA	CC	AA	CC	CC	AA	AA	AA	CC	AA	AA	CC	CC	AA	AA	AA	AA	CC	AA	CC	AA	AA	AA	AA	AA	AA	AA	AA	AA	AA	AA	AA	AA	AA	AA	CC	AA	CC	AA	AA	AA
BOPA1_4049-233	A/C	2	5650600	AA	AA	AA	AA	AA	CC	CC	AA	AA	AA	AA	AA	AA	AA	AA	AA	CC	AA	AA	AA	AA	AA	AA	AA	AA	CC	AA	AA	AA	CC	AA	AA	AA	AA	AA	AA	AA	AA	AA	AA	AA	AA	AA	AA	AA	AA
SCRI_RS_194640	A/C	2	5650700	AA	AA	AA	AA	AA	CC	CC	AA	AA	AA	AA	AA	AA	AA	AA	AA	AA	AA	AA	AA	AA	AA	AA	AA	AA	CC	AA	AA	AA	CC	AA	AA	AA	AA	AA	AA	AA	AA	AA	AA	AA	AA	AA	AA	AA	AA
SCRI_RS_4969	A/C	2	5700000	CC	CC	CC	CC	CC	CC	AA	CC	CC	CC	CC	CC	CC	CC	AA	CC	CC	CC	CC	CC	CC	CC	CC	CC	CC	AA	CC	CC	CC	AA	CC	CC	CC	CC	CC	CC	CC	CC	CC	CC	CC	CC	CC	CC	CC	CC
SCRI_RS_100054	A/C	2	5700100	CC	AA	AA	CC	CC	AA	AA	AA	CC	CC	AA	AA	AA	CC	AA	AA	CC	CC	AA	AA	AA	AA	CC	AA	CC	AA	AA	AA	CC	AA	AA	AA	AA	AA	AA	AA	AA	AA	AA	AA	CC	AA	CC	AA	AA	AA
SCRI_RS_116920	A/C	2	5700200	AA	CC	CC	AA	AA	AA	CC	AA	AA	AA	AA	CC	CC	AA	CC	CC	AA	AA	AA	CC	CC	AA	AA	AA	AA	CC	CC	AA	AA	CC	CC	AA	CC	CC	CC	CC	AA	CC	CC	AA	AA	CC	AA	AA	AA	AA
SCRI_RS_134925	A/C	2	5700300	CC	CC	AA	CC	CC	AA	AA	CC	CC	CC	CC	AA	AA	CC	AA	AA	CC	CC	CC	AA	AA	CC	CC	CC	CC	AA	AA	CC	CC	AA	AA	CC	CC	CC	AA	AA	CC	CC	AA	CC	CC	AA	CC	CC	CC	CC
SCRI_RS_127347	A/C	2	5700400	AA	CC	CC	AA	AA	CC	CC	CC	AA	AA	CC	CC	CC	AA	CC	CC	AA	AA	CC	CC	CC	CC	AA	CC	AA	CC	CC	CC	AA	CC	CC	CC	CC	CC	CC	CC	CC	CC	CC	CC	AA	CC	AA	CC	CC	CC
BOPA1_4659-1261	A/C	2	5700500	AA	AA	AA	AA	AA	AA	CC	AA	AA	AA	AA	AA	AA	AA	CC	AA	AA	AA	AA	AA	AA	AA	AA	AA	AA	CC	AA	AA	AA	CC	AA	AA	AA	AA	AA	AA	AA	AA	AA	AA	AA	AA	AA	AA	AA	AA
SCRI_RS_177375	A/C	2	5700600	CC	CC	CC	CC	CC	CC	AA	CC	CC	CC	CC	CC	CC	CC	AA	CC	CC	CC	CC	CC	CC	CC	CC	CC	CC	AA	CC	CC	CC	AA	CC	CC	CC	CC	CC	CC	CC	CC	CC	CC	CC	CC	CC	CC	CC	CC
SCRI_RS_237688	A/C	2	5710000	CC	AA	AA	CC	CC	AA	AA	AA	CC	CC	AA	AA	AA	CC	AA	AA	CC	CC	AA	AA	AA	AA	CC	AA	CC	AA	AA	AA	CC	AA	AA	AA	AA	AA	AA	AA	AA	AA	AA	AA	CC	AA	CC	AA	AA	AA
BOPA1_3355-605	A/C	2	5710100	AA	CC	AA	AA	AA	AA	AA	CC	AA	AA	CC	AA	AA	AA	AA	AA	AA	AA	CC	AA	AA	CC	AA	CC	AA	AA	AA	CC	AA	AA	AA	CC	CC	CC	AA	AA	CC	CC	AA	CC	AA	AA	AA	CC	CC	CC
SCRI_RS_222769	A/C	2	5720000	CC	CC	CC	CC	CC	CC	AA	CC	CC	CC	CC	CC	CC	CC	AA	CC	CC	CC	CC	CC	CC	CC	CC	CC	CC	AA	CC	CC	CC	AA	CC	CC	CC	CC	CC	CC	CC	CC	CC	CC	CC	CC	CC	CC	CC	CC
BOPA1_3576-2715	A/C	2	5720100	CC	AA	AA	CC	CC	AA	AA	AA	CC	CC	AA	AA	AA	CC	AA	AA	AA	CC	AA	AA	AA	AA	CC	AA	CC	AA	AA	AA	CC	AA	AA	AA	AA	AA	AA	AA	AA	AA	AA	AA	CC	AA	CC	AA	AA	AA
SCRI_RS_1502	A/C	2	5720200	CC	CC	CC	CC	CC	CC	AA	CC	CC	CC	CC	CC	CC	CC	AA	CC	CC	CC	CC	CC	CC	CC	CC	CC	CC	AA	CC	CC	CC	AA	CC	CC	CC	CC	CC	CC	CC	CC	CC	CC	CC	CC	CC	CC	CC	CC
BOPA2_12_30265	A/C	2	5740000	AA	CC	CC	AA	AA	AA	CC	CC	AA	AA	CC	CC	CC	AA	CC	CC	AA	AA	AA	CC	CC	CC	AA	CC	AA	CC	CC	CC	AA	CC	CC	CC	CC	CC	CC	CC	CC	CC	CC	CC	AA	CC	AA	CC	CC	CC
SCRI_RS_235063	A/C	2	5740100	AA	CC	CC	AA	AA	AA	CC	CC	AA	AA	CC	CC	CC	AA	CC	CC	AA	AA	AA	CC	CC	CC	AA	CC	AA	CC	CC	CC	AA	CC	CC	CC	CC	CC	CC	CC	CC	CC	CC	CC	AA	CC	AA	CC	CC	CC
SCRI_RS_208320	A/C	2	5740200	CC	AA	AA	CC	CC	CC	AA	AA	CC	CC	AA	AA	AA	CC	AA	AA	CC	CC	CC	AA	AA	AA	CC	AA	CC	AA	AA	AA	CC	AA	AA	AA	AA	AA	AA	AA	AA	AA	AA	AA	CC	AA	CC	AA	AA	AA
SCRI_RS_196026	A/C	2	5740300	CC	AA	AA	CC	CC	CC	AA	AA	CC	CC	AA	AA	AA	CC	AA	AA	NN	CC	CC	AA	AA	AA	CC	AA	CC	AA	AA	AA	CC	AA	AA	AA	AA	AA	AA	AA	AA	AA	AA	AA	CC	AA	CC	AA	AA	AA
SCRI_RS_167594	A/C	2	5740400	CC	AA	AA	CC	CC	CC	AA	AA	CC	CC	AA	AA	AA	CC	AA	AA	CC	CC	CC	AA	AA	AA	CC	AA	CC	AA	AA	AA	CC	AA	AA	AA	AA	AA	AA	AA	AA	AA	AA	AA	CC	AA	CC	AA	AA	AA
BOPA1_1917-848	A/C	2	5740500	CC	AA	AA	CC	CC	AA	AA	AA	CC	CC	AA	AA	AA	CC	AA	AA	CC	CC	CC	AA	AA	AA	CC	AA	CC	AA	AA	AA	CC	AA	AA	AA	AA	AA	AA	AA	AA	AA	AA	AA	CC	AA	CC	AA	AA	AA
SCRI_RS_231725	A/C	2	5770000	CC	CC	CC	CC	CC	CC	AA	CC	CC	CC	CC	CC	CC	CC	AA	CC	CC	CC	CC	CC	CC	CC	CC	CC	CC	AA	CC	CC	CC	AA	CC	CC	CC	CC	CC	CC	CC	CC	CC	CC	CC	CC	CC	CC	CC	CC
BOPA1_9191-263	A/C	2	5770100	AA	AA	AA	AA	AA	AA	CC	AA	AA	AA	AA	AA	AA	AA	CC	AA	AA	AA	AA	AA	AA	AA	AA	AA	AA	CC	AA	AA	AA	CC	AA	AA	AA	AA	AA	AA	AA	AA	AA	AA	AA	AA	AA	AA	AA	AA
BOPA1_2895-1064	A/C	2	5790000	CC	CC	CC	CC	CC	CC	AA	CC	CC	CC	CC	CC	CC	CC	AA	CC	CC	CC	CC	CC	CC	CC	CC	CC	CC	AA	CC	CC	CC	AA	CC	CC	CC	CC	CC	CC	CC	CC	CC	CC	CC	CC	CC	CC	CC	CC
SCRI_RS_125516	A/C	2	5860000	CC	CC	CC	CC	CC	CC	AA	CC	CC	CC	CC	CC	CC	CC	CC	CC	CC	CC	AA	CC	CC	CC	CC	CC	CC	CC	CC	CC	CC	CC	CC	CC	CC	CC	CC	CC	CC	CC	CC	CC	CC	CC	CC	CC	CC	CC
BOPA1_2517-487	A/C	2	5880000	AA	CC	CC	AA	AA	CC	AA	CC	AA	AA	CC	CC	CC	AA	CC	CC	CC	AA	CC	CC	CC	CC	AA	CC	AA	CC	CC	CC	AA	AA	CC	CC	CC	CC	CC	CC	CC	CC	CC	CC	AA	CC	AA	CC	CC	CC
BOPA2_12_31256	A/C	2	5890000	AA	CC	CC	AA	AA	CC	AA	CC	AA	AA	CC	CC	CC	AA	CC	CC	AA	AA	AA	CC	CC	CC	AA	CC	AA	CC	CC	CC	AA	AA	CC	CC	CC	CC	CC	CC	CC	CC	CC	CC	AA	CC	AA	CC	CC	CC
SCRI_RS_188255	A/C	2	5910000	AA	CC	CC	AA	AA	CC	AA	CC	AA	AA	CC	CC	CC	AA	CC	CC	CC	AA	CC	CC	CC	CC	AA	CC	AA	CC	CC	CC	AA	AA	CC	CC	CC	CC	CC	CC	CC	CC	CC	CC	AA	CC	AA	CC	CC	CC
BOPA1_4280-295	A/C	2	5910100	CC	AA	AA	CC	CC	AA	CC	AA	CC	CC	AA	AA	AA	CC	AA	AA	AA	CC	AA	AA	AA	AA	CC	AA	CC	AA	AA	AA	CC	CC	AA	AA	AA	AA	AA	AA	AA	AA	AA	AA	CC	AA	CC	AA	AA	AA
SCRI_RS_12492	A/C	2	5910200	CC	AA	AA	CC	CC	AA	AA	AA	CC	CC	AA	AA	AA	CC	AA	AA	AA	CC	AA	AA	AA	AA	CC	AA	CC	AA	AA	AA	CC	CC	AA	AA	AA	AA	AA	AA	AA	AA	AA	AA	CC	AA	CC	AA	AA	AA
SCRI_RS_171045	A/C	2	5910300	AA	AA	AA	CC	CC	AA	AA	AA	AA	AA	AA	AA	AA	AA	AA	AA	AC	CC	AA	AA	AA	AA	AA	AA	AA	AA	NN	CC	AA	AA	AA	AA	AA	AA	AA	AA	AA	AA	AA	AA	AA	AA	AA	CC	AA	AA
BOPA1_2910-1085	A/C	2	5910400	AA	AA	AA	AA	AA	AA	AA	AA	AA	AA	AA	AA	AA	AA	AC	AA	CC	AA	CC	AA	AA	AA	AA	AA	AA	AA	AA	AA	AA	AA	AA	AA	AA	AA	AA	AA	AA	AA	AA	AA	AA	AA	AA	AA	AA	AA
SCRI_RS_171203	A/C	2	5950000	CC	CC	CC	CC	CC	CC	CC	CC	CC	CC	CC	CC	CC	CC	CC	CC	CC	CC	CC	CC	CC	CC	CC	CC	CC	CC	CC	CC	AA	CC	CC	CC	CC	CC	CC	CC	CC	CC	CC	CC	CC	CC	CC	CC	CC	CC
SCRI_RS_213826	A/C	2	5950100	CC	AA	AA	CC	CC	AA	CC	AA	CC	CC	AA	AA	AA	CC	CC	AA	CC	CC	AA	AA	AA	AA	CC	AA	CC	AA	AA	AA	AA	AA	AA	AA	AA	AA	AA	AA	AA	AA	AA	AA	CC	AA	CC	AA	AA	AA
SCRI_RS_137710	A/C	2	5950200	AA	AA	AA	AA	AA	AA	AA	AA	AA	AA	AA	AA	AA	AA	AA	AA	AA	AA	AA	AA	AA	AA	AA	AA	AA	AA	AA	AA	CC	AA	AA	AA	AA	AA	AA	AA	AA	AA	AA	AA	AA	AA	AA	AA	AA	AA
SCRI_RS_154657	A/C	2	5950300	AA	AA	AA	AA	AA	AA	AA	AA	AA	AA	AA	AA	AA	AA	AA	AA	AA	AA	AA	AA	AA	AA	AA	AA	AA	AA	AA	AA	CC	AA	AA	AA	AA	AA	AA	AA	AA	AA	AA	AA	AA	AA	AA	AA	AA	AA
BOPA2_12_11278	A/C	2	5970000	CC	CC	CC	CC	CC	CC	CC	CC	CC	CC	CC	CC	CC	CC	CC	CC	CC	CC	CC	CC	CC	CC	CC	CC	CC	CC	CC	CC	AA	CC	CC	CC	CC	CC	CC	CC	CC	CC	CC	CC	CC	CC	CC	CC	CC	CC
SCRI_RS_143213	A/C	2	6070000	CC	AA	CC	CC	CC	CC	CC	CC	CC	CC	AA	CC	CC	CC	CC	CC	CC	CC	CC	CC	CC	CC	CC	CC	CC	CC	CC	CC	CC	CC	CC	CC	AA	AA	CC	CC	AA	AA	CC	CC	CC	CC	AA	CC	CC	AA
SCRI_RS_107754	A/C	2	6070100	CC	AA	CC	CC	CC	CC	CC	CC	CC	CC	AA	CC	CC	CC	CC	CC	AA	CC	CC	CC	CC	CC	CC	CC	CC	CC	CC	CC	CC	CC	CC	CC	AA	AA	CC	CC	AA	AA	CC	CC	CC	CC	AA	CC	CC	AA
BOPA1_6510-1430	A/C	2	6080000	CC	AA	CC	CC	CC	CC	CC	CC	CC	CC	AA	CC	CC	CC	AA	CC	AA	CC	CC	CC	CC	AA	CC	AA	CC	AA	CC	CC	AA	AA	CC	CC	AA	AA	CC	CC	AA	AA	CC	CC	CC	AA	CC	CC	CC	AA
BOPA2_12_10545	A/C	2	6200000	AA	CC	CC	AA	AA	CC	CC	CC	AA	AA	CC	CC	CC	AA	CC	CC	CC	AA	CC	CC	CC	CC	AA	CC	AA	CC	CC	CC	CC	CC	CC	CC	CC	CC	CC	CC	CC	CC	CC	CC	AA	CC	CC	CC	CC	CC
SCRI_RS_162413	A/C	2	6250000	CC	AA	AA	AA	AA	AA	CC	AA	CC	CC	AA	AA	AA	CC	AA	AA	AA	CC	AA	AA	AA	AA	CC	AA	CC	AA	AA	AA	AA	AA	AA	AA	AA	AA	AA	AA	AA	AA	AA	AA	CC	AA	CC	AA	AA	AA
BOPA1_6804-1197	A/C	2	6250100	AA	CC	CC	CC	CC	CC	CC	CC	AA	AA	CC	CC	CC	CC	CC	CC	AA	AA	CC	CC	CC	CC	AA	CC	AA	AA	CC	CC	CC	AA	CC	CC	CC	CC	CC	CC	CC	CC	CC	CC	AA	CC	AA	CC	CC	CC
SCRI_RS_202786	A/C	2	6250200	CC	AA	AA	AA	AA	AA	AA	AA	CC	CC	AA	AA	AA	AA	AA	AA	CC	CC	AA	AA	AA	AA	CC	AA	CC	CC	AA	AA	AA	CC	AA	AA	AA	AA	AA	AA	AA	AA	AA	AA	CC	AA	CC	AA	AA	AA
SCRI_RS_163975	A/C	2	6440000	AA	CC	CC	CC	CC	CC	CC	CC	AA	AA	CC	CC	CC	AA	CC	CC	AA	CC	CC	CC	CC	CC	AA	CC	AA	AA	NN	CC	AA	AA	CC	CC	CC	CC	CC	CC	CC	CC	CC	CC	AA	CC	AA	CC	CC	CC
SCRI_RS_59851	A/C	2	6440100	CC	AA	AA	AA	AA	AA	AA	AA	CC	CC	AA	AA	AA	AA	AA	AA	CC	AA	AA	AA	AA	AA	CC	AA	CC	CC	AA	AA	CC	CC	AA	AA	AA	AA	AA	AA	AA	AA	AA	AA	CC	AA	CC	AA	AA	AA
SCRI_RS_198848	A/C	2	6460000	AA	CC	CC	CC	CC	AA	CC	CC	AA	AA	CC	CC	CC	CC	CC	CC	AA	CC	CC	CC	CC	CC	AA	CC	AA	AA	CC	CC	AA	AA	CC	CC	CC	CC	CC	CC	CC	CC	CC	CC	AA	CC	AA	CC	CC	CC
BOPA2_12_31020	A/C	2	6490000	CC	CC	CC	CC	CC	CC	CC	CC	CC	CC	CC	CC	CC	AA	CC	CC	CC	CC	CC	CC	CC	CC	CC	CC	AA	AA	CC	CC	CC	CC	CC	CC	CC	AA	CC	CC	CC	CC	CC	CC	CC	CC	CC	CC	CC	CC
BOPA1_7660-476	A/C	2	6490100	CC	AA	AA	AA	AA	CC	AA	AA	CC	CC	AA	AA	AA	CC	AA	AA	CC	AA	CC	AA	AA	AA	CC	AA	CC	CC	AA	AA	CC	CC	AA	AA	AA	CC	AA	AA	AA	AA	AA	AA	CC	AA	CC	AA	AA	AA
BOPA2_12_10717	A/C	2	6540000	AA	AA	AA	AA	AA	AA	AA	AA	AA	AA	AA	AA	AA	CC	AA	AA	AA	AA	CC	AA	AA	AA	AA	AA	AA	CC	AA	AA	AA	CC	AA	AA	AA	CC	AA	AA	AA	AA	AA	AA	AA	AA	AA	AA	AA	AA
SCRI_RS_150266	A/C	2	6670000	AA	AA	CC	AA	AA	CC	CC	AA	AA	AA	AA	CC	AA	CC	CC	AA	CC	AA	CC	CC	AA	CC	AA	CC	CC	CC	AA	AA	AA	CC	AA	AA	AA	AA	AA	AA	AA	AA	AA	AA	AA	CC	CC	AA	AA	AA
SCRI_RS_6727	A/C	2	6690000	CC	AA	AA	CA	NN	CC	CC	AA	CC	CC	AA	AA	AA	NN	NN	AA	NN	AA	AA	AA	AA	AA	CC	AA	CC	AA	AA	AA	AA	AA	AA	AA	AA	AA	AA	AA	AA	AA	AA	AA	CC	AA	CC	AA	AA	AA
SCRI_RS_16024	A/C	2	6730000	AA	CC	CC	AA	AA	CC	CC	CC	AA	AA	CC	CC	CC	CC	CC	CC	CC	CC	CC	CC	CC	CC	AA	CC	AA	CC	CC	CC	CC	CC	CC	CC	CC	AA	CC	CC	CC	CC	CC	CC	AA	CC	CC	CC	CC	CC
SCRI_RS_16995	A/C	2	6740000	CC	AA	AA	CC	CC	AA	AA	AA	CC	CC	AA	AA	AA	AA	AA	AA	AA	AA	AA	AA	AA	AA	CC	AA	CC	AA	AA	AA	AA	AA	AA	AA	AA	CC	AA	AA	AA	AA	AA	AA	CC	AA	AA	AA	AA	AA
SCRI_RS_221992	A/C	2	6790000	AA	AA	AA	AA	AA	AA	AA	AA	AA	AA	AA	AA	AA	AA	AA	AA	AA	AA	AA	AA	AA	AA	AA	AA	AA	AA	AA	AA	AA	AA	AA	AA	AA	CC	AA	AA	AA	AA	AA	AA	AA	AA	AA	AA	AA	AA
SCRI_RS_73	A/C	2	6790100	CC	CC	CC	CC	CC	CC	CC	CC	CC	CC	CC	CC	CC	CC	CC	CC	CC	CC	CC	CC	CC	CC	CC	CC	CC	CC	CC	CC	CC	CC	CC	CC	CC	AA	CC	CC	CC	CC	CC	CC	CC	CC	CC	CC	CC	CC
SCRI_RS_207224	A/C	2	6790200	AA	CC	CC	AA	AA	CC	CC	CC	AA	AA	CC	CC	CC	CC	AA	CC	CC	AA	AA	CC	CC	CC	AA	CC	AA	AA	CC	CC	CC	AA	CC	CC	CC	CC	CC	CC	CC	CC	CC	CC	AA	CC	CC	CC	CC	CC
BOPA1_6280-1098	A/C	2	6790300	CC	CC	CC	CC	CC	CC	CC	CC	CC	CC	CC	CC	CC	CC	CC	CC	CC	CC	CC	CC	CC	CC	CC	CC	CC	CC	CC	CC	CC	CC	CC	CC	CC	AA	CC	CC	CC	CC	CC	CC	CC	CC	CC	CC	CC	CC
SCRI_RS_156871	A/C	2	6790400	CC	CC	CC	CC	CC	CC	CC	CC	CC	CC	CC	CC	CC	CC	CC	CC	CC	CC	CC	CC	CC	CC	CC	CC	CC	CC	CC	CC	CC	CC	CC	CC	CC	AA	CC	CC	CC	CC	CC	CC	CC	CC	CC	CC	CC	CC
SCRI_RS_206677	A/C	2	6790500	AA	AA	AA	AA	AA	AA	AA	AA	AA	AA	AA	AA	AA	AA	AA	AA	NN	AA	AA	AA	AA	AA	AA	AA	AA	AA	AA	AA	AA	AA	AA	AA	AA	CC	AA	AA	AA	AA	AA	AA	AA	AA	AA	AA	AA	AA
BOPA2_12_30674	A/C	2	6860000	AA	CC	CC	AA	AA	CC	CC	CC	AA	AA	CC	CC	CC	CC	AA	CC	CC	AA	CC	CC	CC	CC	AA	CC	CC	CC	CC	CC	CC	CC	CC	CC	CC	AA	CC	CC	CC	CC	CC	CC	AA	CC	CC	CC	CC	CC
BOPA1_5573-1170	A/C	2	6860100	AA	CC	CC	AA	AA	CC	CC	CC	AA	AA	CC	CC	CC	AA	AA	CC	CC	AA	CC	CC	CC	CC	AA	CC	CC	CC	CC	CC	CC	CC	CC	CC	CC	AA	CC	CC	CC	CC	CC	CC	AA	CC	CC	CC	CC	CC
SCRI_RS_150	A/C	2	6860200	AA	CC	CC	AA	AA	CC	AA	CC	AA	AA	CC	CC	CC	AA	CC	CC	CC	AA	CC	CC	CC	CC	AA	CC	CC	CC	CC	CC	CC	CC	CC	CC	CC	CC	CC	CC	CC	CC	CC	CC	AA	CC	AA	CC	CC	CC
BOPA2_12_31394	A/C	2	6860300	CC	CC	CC	CC	CC	CC	AA	CC	CC	CC	CC	CC	CC	CC	CC	CC	CC	CC	CC	CC	CC	CC	CC	CC	AA	CC	CC	CC	CC	CC	CC	CC	CC	CC	CC	CC	CC	CC	CC	CC	CC	CC	AA	CC	CC	CC
BOPA1_4377-571	A/C	2	6930000	CC	CC	CC	CC	CC	AA	CC	CC	CC	CC	CC	CC	CC	CC	CC	CC	CC	CC	CC	CC	CC	AA	CC	AA	CC	AA	CC	CC	AA	AA	CC	CC	CC	CC	CC	CC	CC	CC	CC	CC	CC	CC	CC	CC	CC	CC
BOPA1_8065-1203	A/C	2	6930100	AA	AA	AA	AA	AA	AA	AA	AA	AA	AA	AA	AA	AA	AA	AA	AA	AA	AA	AA	AA	AA	AA	AA	AA	AA	CC	AA	AA	CC	CC	AA	AA	AA	AA	AA	AA	AA	AA	AA	AA	AA	AA	AA	AA	AA	AA
BOPA1_1946-698	A/C	2	7080000	AA	CC	CC	CC	CC	AA	CC	CC	AA	AA	CC	CC	CC	CC	CC	CC	CC	CC	CC	CC	CC	CC	AA	CC	CC	CC	CC	CC	CC	CC	CC	CC	CC	CC	CC	CC	CC	CC	CC	CC	AA	CC	CC	CC	CC	CC
BOPA2_12_30696	A/C	2	7080100	AA	CC	AA	AA	AA	AA	AA	CC	AA	AA	AA	AA	CC	AA	CC	CC	CC	AA	CC	AA	CC	CC	AA	CC	AA	CC	CC	AA	CC	CC	CC	CC	CC	CC	CC	CC	AA	CC	CC	AA	AA	CC	AA	AA	CC	AA
BOPA1_6023-567	A/C	2	7080200	AA	AA	AA	AA	AA	AA	AA	AA	AA	AA	AA	AA	AA	AA	AA	AA	AA	AA	CC	AA	AA	AA	AA	AA	AA	AA	AA	AA	AA	CC	AA	AA	AA	AA	AA	AA	AA	AA	AA	AA	AA	CC	AA	AA	AA	AA
SCRI_RS_220533	A/C	2	7100000	CC	CC	CC	CC	CC	CC	CC	CC	CC	CC	CC	CC	CC	CC	CC	CC	CC	CC	AA	CC	CC	AA	CC	AA	CC	CC	CC	CC	CC	AA	CC	CC	CC	CC	CC	CC	CC	CC	CC	CC	CC	AA	CC	CC	CC	CC
SCRI_RS_219568	A/C	2	7100100	CC	CC	CC	CC	CC	CC	CC	CC	CC	CC	CC	CC	CC	CC	CC	CC	CC	CC	AA	CC	CC	CC	CC	CC	CC	CC	CC	CC	CC	AA	CC	CC	CC	CC	CC	CC	CC	CC	CC	CC	CC	AA	CC	CC	CC	CC
BOPA2_12_31445	A/C	2	7260000	AA	AA	AA	AA	AA	AA	AA	AA	AA	AA	AA	AA	AA	AA	AA	AA	AA	CC	AA	AA	AA	AA	AA	AA	AA	AA	AA	AA	AA	AA	AA	AA	AA	AA	AA	AA	AA	AA	AA	AA	AA	AA	AA	AA	AA	AA
SCRI_RS_17898	A/C	2	7350000	CC	CC	CC	CC	CC	AA	CC	CC	CC	CC	CC	CC	CC	CC	CC	CC	CC	CC	CC	CC	CC	CC	CC	CC	CC	CC	CC	CC	CC	AA	CC	CC	CC	CC	CC	CC	CC	CC	CC	CC	CC	CC	CC	CC	CC	CC
SCRI_RS_235874	A/C	2	7410000	AA	AA	AA	CC	CC	AA	AA	AA	AA	AA	AA	AA	AA	CC	AA	AA	AA	AA	AA	AA	AA	AA	AA	AA	AA	AA	AA	AA	CC	AA	AA	AA	AA	AA	AA	AA	AA	AA	AA	AA	AA	AA	AA	AA	AA	AA
SCRI_RS_133539	A/C	2	7420000	CC	CC	CC	CC	CC	AA	CC	CC	CC	CC	CC	CC	CC	CC	CC	CC	CC	CC	CC	CC	CC	CC	CC	CC	CC	CC	CC	CC	CC	CC	CC	CC	CC	CC	CC	CC	CC	CC	CC	CC	CC	CC	CC	CC	CC	CC
SCRI_RS_156323	A/C	2	7440000	AA	AA	AA	AA	AA	CC	AA	AA	AA	AA	AA	AA	AA	CC	AA	AA	AA	AA	AA	AA	AA	AA	AA	AA	AA	CC	AA	AA	AA	AA	AA	AA	AA	AA	AA	AA	AA	AA	AA	AA	AA	AA	AA	AA	AA	AA
BOPA1_7549-782	A/C	2	7520000	CC	CC	CC	CC	CC	AA	CC	CC	CC	CC	CC	CC	CC	CC	AA	CC	CC	CC	CC	CC	CC	CC	CC	CC	CC	CC	CC	CC	CC	CC	CC	CC	CC	AA	CC	AA	CC	CC	CC	CC	CC	CC	CC	CC	CC	CC
SCRI_RS_222844	A/C	2	7520100	CC	CC	CC	CC	CC	AA	CC	CC	CC	CC	CC	CC	CC	CC	AA	CC	CC	CC	CC	CC	CC	CC	CC	CC	CC	CC	CC	CC	CC	CC	CC	CC	CC	AA	CC	AA	CC	CC	CC	CC	CC	CC	CC	CC	CC	CC
SCRI_RS_239742	A/C	2	7520200	CC	CC	CC	CC	CC	AA	CC	CC	CC	CC	CC	CC	CC	CC	AA	CC	CC	CC	CC	CC	CC	CC	CC	CC	CC	CC	CC	CC	CC	CC	CC	CC	CC	AA	CC	AA	CC	CC	CC	CC	CC	CC	CC	CC	CC	CC
SCRI_RS_221795	A/C	2	7520300	AA	CC	CC	AA	AA	CC	AA	CC	AA	AA	CC	CC	CC	AA	CC	CC	AA	AA	CC	CC	CC	CC	AA	CC	AA	CC	CC	CC	AA	CC	CC	CC	CC	CC	CC	CC	CC	CC	CC	CC	AA	CC	AA	CC	CC	CC
SCRI_RS_129857	A/C	2	7520400	AA	CC	CC	AA	AA	CC	AA	CC	AA	AA	CC	CC	CC	AA	CC	CC	AA	AA	CC	CC	CC	CC	AA	CC	AA	CC	CC	CC	AA	CC	CC	CC	CC	CC	CC	CC	CC	CC	CC	CC	AA	CC	AA	CC	CC	CC
SCRI_RS_139193	A/C	2	7560000	AA	AC	AC	AA	AA	AC	AA	AC	AA	AA	AC	AC	AC	AA	CC	CC	AA	AA	AC	AC	AC	CC	AA	AC	AA	AC	AA	NN	AA	NN	CC	AC	AC	CC	AC	AC	AC	AC	CC	AC	AA	AC	AA	CC	NN	NN
SCRI_RS_200291	A/C	2	7610000	CC	CC	AA	CC	CC	AA	CC	CC	CC	CC	CC	AA	CC	CC	AA	CC	CC	CC	CC	AA	CC	CC	CC	CC	CC	CC	CC	CC	CC	AA	CC	CC	CC	AA	CC	AA	CC	CC	CC	CC	CC	CC	CC	CC	CC	CC
SCRI_RS_166540	A/C	2	7610100	AA	CC	CC	AA	AA	CC	AA	CC	AA	AA	CC	CC	CC	AA	CC	CC	AA	AA	CC	CC	CC	CC	AA	CC	AA	CC	CC	CC	AA	CC	CC	CC	CC	CC	CC	CC	CC	CC	CC	CC	AA	CC	AA	CC	CC	CC
SCRI_RS_2961	A/C	2	7610200	AA	CC	CC	NN	NN	CC	AA	CC	AA	AA	CC	CC	CC	AA	CC	CC	NN	AA	CC	CC	CC	CC	AA	CC	AA	CC	CA	CC	AA	CC	CC	CC	CC	CC	CC	CC	CC	CC	CC	CC	AA	CC	AA	CC	CC	CC
SCRI_RS_157347	A/C	2	7620000	AA	CC	CC	AA	AA	CC	AA	CC	AA	AA	CC	CC	CC	AA	CC	CC	AA	AA	CC	CC	CC	CC	AA	CC	AA	CC	CC	CC	AA	CC	CC	CC	CC	CC	CC	CC	CC	CC	CC	CC	AA	CC	AA	CC	CC	CC
SCRI_RS_154398	A/C	2	7620100	CC	CC	AA	CC	CC	AA	CC	CC	CC	CC	CC	AA	CC	CC	AA	CC	CC	CC	CC	AA	CC	CC	CC	CC	CC	CC	CC	CC	CC	AA	CC	CC	CC	AA	CC	AA	CC	CC	CC	CC	CC	CC	CC	CC	CC	CC
SCRI_RS_134812	A/C	2	7660000	CC	AA	AA	AA	AA	AA	CC	AA	CC	CC	AA	AA	AA	CC	AA	AA	CC	AA	AA	AA	AA	AA	CC	AA	CC	AA	AA	AA	CC	AA	AA	AA	AA	AA	AA	AA	AA	AA	AA	AA	CC	AA	AA	AA	AA	AA
BOPA1_6117-1507	A/C	2	7680000	AA	CC	CC	AA	AA	CC	AA	CC	AA	AA	CC	CC	CC	AA	CC	CC	AA	AA	CC	CC	CC	CC	AA	CC	AA	AA	CC	CC	AA	CC	CC	CC	CC	CC	CC	CC	CC	CC	CC	CC	AA	CC	AA	CC	CC	CC
BOPA1_ABC09163-1-3-313	A/C	2	7680100	CC	AA	AA	CC	CC	AA	CC	AA	CC	CC	AA	AA	AA	CC	AA	AA	CC	CC	AA	AA	AA	AA	CC	AA	CC	CC	AA	AA	CC	AA	AA	AA	AA	AA	AA	AA	AA	AA	AA	AA	CC	AA	CC	AA	AA	AA
SCRI_RS_235860	A/C	2	7690000	AA	CC	CC	AA	AA	CC	AA	CC	AA	AA	CC	CC	CC	AA	CC	CC	AA	AA	CC	CC	CC	CC	AA	CC	AA	CC	CC	CC	AA	CC	CC	CC	CC	CC	CC	CC	CC	CC	CC	CC	AA	CC	AA	CC	CC	CC
SCRI_RS_4930	A/C	2	7730000	AA	CC	CC	AA	AA	CC	AA	CC	AA	AA	CC	CC	CC	AA	CC	CC	AA	AA	CC	CC	CC	CC	AA	CC	AA	CC	CC	CC	AA	CC	CC	CC	CC	CC	CC	CC	CC	CC	CC	CC	AA	CC	AA	CC	CC	CC
SCRI_RS_171032	A/C	2	7940000	AA	CC	CC	AA	AA	AA	AA	CC	AA	AA	CC	CC	CC	AA	AA	CC	AA	AA	CC	CC	CC	CC	AA	CC	AA	CC	CC	CC	AA	AA	CC	CC	CC	CC	CC	CC	CC	CC	CC	CC	AA	CC	AA	CC	CC	CC
BOPA1_2322-462	A/C	2	7990000	AA	CC	CC	AA	AA	CC	AA	CC	AA	AA	CC	CC	CC	AA	CC	CC	AA	AA	CC	CC	CC	CC	AA	CC	AA	CC	CC	CC	AA	CC	CC	CC	CC	CC	CC	CC	CC	CC	CC	CC	AA	CC	AA	CC	CC	CC
BOPA2_12_30897	A/C	2	8000000	CC	AA	CC	CC	CC	AA	CC	AA	CC	CC	CC	CC	AA	CC	CC	AA	CC	CC	CC	CC	CC	CC	CC	CC	CC	AA	CC	CC	CC	AA	AA	AA	AA	CC	CC	AA	CC	AA	AA	CC	CC	CC	CC	CC	AA	CC
BOPA2_12_30896	A/C	2	8000100	AA	CC	CC	AA	AA	CC	AA	CC	AA	AA	CC	CC	CC	AA	CC	CC	AA	AA	CC	CC	CC	CC	AA	CC	AA	CC	CC	CC	AA	CC	CC	CC	CC	CC	CC	CC	CC	CC	CC	CC	AA	CC	AA	CC	CC	CC
SCRI_RS_196853	A/C	2	8000200	AA	CC	AA	AA	AA	CC	AA	CC	AA	AA	AA	AA	CC	AA	AA	CC	AA	AA	AA	AA	AA	AA	AA	AA	AA	CC	AA	AA	AA	CC	CC	CC	CC	AA	AA	CC	AA	CC	CC	AA	AA	AA	AA	AA	CC	AA
SCRI_RS_88704	A/C	2	8000300	CC	AA	CC	CC	CC	AA	CC	AA	CC	CC	CC	CC	AA	CC	CC	AA	CC	CC	CC	CC	CC	CC	CC	CC	CC	AA	CC	CC	CC	AA	AA	AA	AA	CC	CC	AA	CC	AA	AA	CC	CC	CC	CC	CC	AA	CC
SCRI_RS_171038	A/C	2	8060000	CC	AA	CC	CC	CC	CC	CC	AA	CC	CC	CC	CC	AA	CC	CC	AA	CC	CC	CC	CC	CC	CC	CC	CC	CC	AA	CC	CC	CC	AA	AA	AA	AA	CC	CC	AA	CC	AA	AA	CC	CC	CC	CC	CC	AA	CC
BOPA1_ConsensusGBS0705-1	A/C	2	8090000	CC	CC	CC	CC	CC	CC	CC	CC	CC	CC	CC	CC	CC	CC	CC	CC	CC	CC	CC	CC	CC	CC	CC	CC	CC	AA	CC	CC	CC	AA	CC	CC	CC	CC	CC	CC	CC	CC	CC	CC	CC	CC	CC	CC	CC	CC
SCRI_RS_192398	A/C	2	8090100	CC	CC	CC	CC	CC	CC	CC	CC	CC	CC	CC	CC	CC	CC	CC	CC	CC	CC	CC	CC	CC	CC	CC	CC	CC	AA	CC	CC	CC	AA	CC	CC	CC	CC	CC	CC	CC	CC	CC	CC	CC	CC	CC	CC	CC	CC
SCRI_RS_221886	A/C	2	8090200	AA	CC	CC	AA	AA	AA	AA	CC	AA	AA	CC	CC	CC	AA	CC	CC	AA	AA	CC	CC	CC	CC	AA	CC	AA	CC	CC	CC	AA	CC	CC	CC	CC	CC	CC	CC	CC	CC	CC	CC	AA	CC	AA	CC	CC	CC
BOPA2_12_31205	A/C	2	8090300	CC	AA	CC	CC	CC	CC	CC	AA	CC	CC	AA	CC	AA	CC	CC	AA	CC	CC	AA	CC	AA	AA	CC	AA	CC	AA	AA	AA	CC	AA	AA	AA	AA	CC	CC	AA	AA	AA	AA	AA	CC	AA	CC	AA	AA	AA
SCRI_RS_3376	A/C	2	8090400	CC	AA	CC	CC	CC	CC	CC	AA	CC	CC	AA	CC	AA	CC	CC	AA	CC	CC	AA	CC	AA	AA	CC	AA	CC	AA	AA	AA	CC	AA	AA	AA	AA	CC	CC	AA	AA	AA	AA	AA	CC	AA	CC	AA	AA	AA
SCRI_RS_13565	A/C	2	8090500	AA	AA	CC	AA	AA	CC	AA	AA	AA	AA	AA	CC	AA	AA	CC	AA	AA	AA	AA	CC	AA	AA	AA	AA	AA	AA	AA	AA	AA	AA	AA	AA	AA	CC	CC	AA	AA	AA	AA	AA	AA	AA	AA	AA	AA	AA
SCRI_RS_180028	A/C	2	8120000	AA	CC	CC	CC	CC	AA	AA	CC	AA	AA	CC	CC	CC	CC	CC	CC	AA	AA	CC	CC	CC	CC	AA	CC	AA	CC	CC	CC	AA	CC	CC	CC	CC	CC	CC	CC	CC	CC	CC	CC	AA	CC	AA	CC	CC	CC
SCRI_RS_172648	A/C	2	8150000	AA	CC	CC	CC	CC	AA	AA	CC	AA	AA	CC	CC	CC	AA	CC	CC	CC	CC	CC	CC	CC	CC	AA	CC	AA	CC	CC	CC	AA	CC	CC	CC	CC	CC	CC	CC	CC	CC	CC	CC	AA	CC	AA	CC	CC	CC
SCRI_RS_211281	A/C	2	8150100	CC	AA	AA	AA	AA	CC	CC	AA	CC	CC	AA	AA	AA	CC	AA	AA	AA	AA	AA	AA	AA	AA	CC	AA	CC	AA	AA	AA	CC	AA	AA	AA	AA	AA	AA	AA	AA	AA	AA	AA	CC	AA	CC	AA	AA	AA
SCRI_RS_159462	A/C	2	8150200	AA	CC	CC	CC	CC	AA	AA	CC	AA	AA	CC	CC	CC	AA	CC	CC	CC	AA	CC	CC	CC	CC	AA	CC	AA	CC	CC	CC	AA	CC	CC	CC	CC	CC	CC	CC	CC	CC	CC	CC	AA	CC	AA	CC	CC	CC
BOPA1_3469-1152	A/C	2	8150300	AA	CC	CC	CC	CC	AA	AA	CC	AA	AA	CC	CC	CC	AA	CC	CC	CC	AA	CC	CC	CC	CC	AA	CC	AA	CC	CC	CC	AA	CC	CC	CC	CC	CC	CC	CC	CC	CC	CC	CC	AA	CC	AA	CC	CC	CC
SCRI_RS_10670	A/C	2	8150400	CC	AA	AA	AA	AA	CC	CC	AA	CC	CC	AA	AA	AA	CC	AA	AA	AA	CC	AA	AA	AA	AA	CC	AA	CC	AA	AA	AA	CC	AA	AA	AA	AA	AA	AA	AA	AA	AA	AA	AA	CC	AA	CC	AA	AA	AA
SCRI_RS_128449	A/C	2	8150500	CC	AA	AA	AA	AA	CC	CC	AA	CC	CC	AA	AA	AA	AA	AA	AA	CC	CC	AA	AA	AA	AA	CC	AA	CC	AA	AA	AA	CC	AA	AA	AA	AA	AA	AA	AA	AA	AA	AA	AA	CC	AA	CC	AA	AA	AA
SCRI_RS_198603	A/C	2	8150600	CC	AA	AA	NN	NN	CC	CC	AA	CC	CC	AA	AA	AA	CC	AA	AA	NN	CC	AA	AA	AA	AA	CC	AA	CC	AA	NN	AA	CC	AA	AA	AA	AA	AA	AA	AA	NN	AA	AA	AA	CC	AA	CC	AA	AA	AA
SCRI_RS_185505	A/C	2	8150700	CC	AA	AA	AC	AC	CC	CC	AA	CC	CC	AA	AA	AA	CC	AC	AA	AC	CC	AC	AA	AA	AA	CC	AA	CC	AC	AC	AA	CC	AC	AA	AA	AA	AA	AA	AA	AC	AA	AA	AA	CC	AA	CC	AA	AA	AA
SCRI_RS_235221	A/C	2	8150800	CC	AA	AA	AA	AA	CC	CC	AA	CC	CC	AA	AA	AA	CC	AA	AA	AA	AA	AA	AA	AA	AA	CC	AA	CC	AA	AA	AA	CC	AA	AA	AA	AA	AA	AA	AA	AA	AA	AA	AA	CC	AA	CC	AA	AA	AA
SCRI_RS_160833	A/C	2	8150900	CC	AA	AA	AA	AA	CC	CC	AA	CC	CC	AA	AA	AA	CC	AA	AA	AA	AA	AA	AA	AA	AA	CC	AA	CC	AA	AA	AA	CC	AA	AA	AA	AA	AA	AA	AA	AA	AA	AA	AA	CC	AA	CC	AA	AA	AA
SCRI_RS_198601	A/C	2	8151000	CC	AA	AA	AA	AA	CC	CC	AA	CC	CC	AA	AA	AA	CC	AA	AA	AA	CC	AA	AA	AA	AA	CC	AA	CC	AA	AA	AA	NN	AA	AA	AA	AA	AA	AA	AA	AA	AA	AA	AA	CC	AA	CC	AA	AA	AA
SCRI_RS_156090	A/C	2	8151100	CC	AA	AA	AA	AA	CC	CC	AA	CC	CC	AA	AA	AA	CC	AA	AA	AA	AA	AA	AA	AA	AA	CC	AA	CC	AA	AA	AA	AA	AA	AA	AA	AA	AA	AA	AA	AA	AA	AA	AA	CC	AA	CC	AA	AA	AA
SCRI_RS_160616	A/C	2	8151200	CC	AA	AA	AA	AA	CC	CC	AA	CC	CC	AA	AA	AA	CC	AA	AA	AA	AA	AA	AA	AA	AA	CC	AA	CC	AA	AA	AA	AA	AA	AA	AA	AA	AA	AA	AA	AA	AA	AA	AA	CC	AA	CC	AA	AA	AA
SCRI_RS_188339	A/C	2	8180000	AA	CC	CC	CC	CC	AA	AA	CC	AA	AA	CC	CC	CC	AA	CC	CC	CC	CC	CC	CC	CC	CC	AA	CC	AA	CC	CC	CC	CC	CC	CC	CC	CC	CC	CC	CC	CC	CC	CC	CC	AA	CC	AA	CC	CC	CC
SCRI_RS_179213	A/C	2	8180100	AA	CC	CC	CC	CC	AA	AA	CC	AA	AA	CC	CC	CC	AA	CC	CC	CC	CC	CC	CC	CC	CC	AA	CC	AA	CC	CC	CC	CC	CC	CC	CC	CC	CC	CC	CC	CC	CC	CC	CC	AA	CC	AA	CC	CC	CC
BOPA2_12_31424	A/C	2	8180200	CC	AA	AA	AA	AA	CC	CC	AA	CC	CC	AA	AA	AA	CC	AA	AA	AA	AA	AA	AA	AA	AA	CC	AA	CC	AA	AA	AA	AA	AA	AA	AA	AA	AA	AA	AA	AA	AA	AA	AA	CC	AA	CC	AA	AA	AA
SCRI_RS_208760	A/C	2	8180300	AA	CC	CC	CC	CC	AA	AA	CC	AA	AA	CC	CC	CC	AA	CC	CC	CC	CC	CC	CC	CC	CC	AA	CC	AA	CC	CC	CC	CC	CC	CC	CC	CC	CC	CC	CC	CC	CC	CC	CC	AA	CC	AA	CC	CC	CC
BOPA2_12_10936	A/C	2	8210000	CC	AA	AA	AA	AA	CC	CC	AA	CC	CC	AA	AA	AA	CC	AA	AA	AA	AA	AA	AA	AA	AA	CC	AA	CC	AA	AA	AA	AA	AA	AA	AA	AA	AA	AA	AA	AA	AA	AA	AA	CC	AA	CC	AA	AA	AA
SCRI_RS_211894	A/C	2	8250000	CC	CC	CC	CC	CC	AA	AA	CC	CC	CC	CC	CC	CC	AA	CC	CC	CC	CC	CC	CC	CC	CC	CC	CC	CC	CC	CC	CC	CC	CC	CC	CC	CC	CC	CC	CC	CC	CC	CC	CC	CC	CC	AA	CC	CC	CC
SCRI_RS_237481	A/C	2	8250100	CC	CC	CC	CC	CC	AA	AA	CC	CC	CC	CC	CC	CC	AA	CC	CC	CC	CC	CC	CC	CC	CC	CC	CC	CC	CC	CC	CC	CC	CC	CC	CC	CC	CC	CC	CC	CC	CC	CC	CC	CC	CC	AA	CC	CC	CC
SCRI_RS_155456	A/C	2	8250200	CC	CC	CC	CC	CC	AA	AA	CC	CC	CC	CC	CC	CC	AA	CC	CC	CC	CC	CC	CC	CC	CC	CC	CC	CC	CC	CC	CC	CC	CC	CC	CC	CC	CC	CC	CC	CC	CC	CC	CC	CC	CC	AA	CC	CC	CC
SCRI_RS_157236	A/C	2	8250300	CC	CC	CC	CC	CC	AA	AA	CC	CC	CC	CC	CC	CC	AA	CC	CC	CC	CC	CC	CC	CC	CC	CC	CC	AA	CC	CC	CC	CC	CC	CC	CC	CC	CC	CC	CC	CC	CC	CC	CC	CC	CC	AA	CC	CC	CC
SCRI_RS_182039	A/C	2	8250400	CC	CC	CC	CC	CC	AA	AA	CC	CC	CC	CC	CC	CC	AA	CC	CC	CC	CC	CC	CC	CC	CC	CC	CC	AA	CC	CC	CC	CC	CC	CC	CC	CC	CC	CC	CC	CC	CC	CC	CC	CC	CC	AA	CC	CC	CC
SCRI_RS_174800	A/C	2	8250500	AA	AA	AA	AA	AA	CC	CC	AA	AA	AA	AA	AA	AA	CC	AA	AA	AA	AA	AA	AA	AA	AA	AA	AA	CC	AA	AA	AA	AA	AA	AA	AA	AA	AA	AA	AA	AA	AA	AA	AA	AA	AA	CC	AA	AA	AA
BOPA2_12_10969	A/C	2	8250600	CC	CC	CC	CC	CC	AA	AA	CC	CC	CC	CC	CC	CC	AA	CC	CC	CC	CC	CC	CC	CC	CC	CC	CC	AA	CC	CC	CC	AA	CC	CC	CC	CC	CC	CC	CC	CC	CC	CC	CC	CC	CC	AA	CC	CC	CC
SCRI_RS_183984	A/C	2	8250700	CC	AA	AA	AA	AA	CC	CC	AA	CC	CC	AA	AA	AA	CC	AA	AA	AA	AA	AA	AA	AA	AA	CC	AA	CC	AA	AA	AA	AA	AA	AA	AA	AA	AA	AA	AA	AA	AA	AA	AA	CC	AA	CC	AA	AA	AA
SCRI_RS_162798	A/C	2	8250800	CC	CC	CC	CC	CC	AA	NN	CC	CC	CC	CC	CC	CC	AA	CC	CC	CC	CC	CC	CC	CC	CC	CC	CC	AA	CC	CC	CC	AA	CC	CC	CC	CC	CC	CC	CC	CC	CC	CC	CC	CC	CC	AA	CC	CC	CC
SCRI_RS_119261	A/C	2	8250900	CC	CC	CC	CC	CC	AA	AA	CC	CC	CC	CC	CC	CC	AA	CC	CC	CC	CC	CC	CC	CC	CC	CC	CC	CC	CC	CC	CC	CC	CC	CC	CC	CC	CC	CC	CC	CC	CC	CC	CC	CC	CC	AA	CC	CC	CC
BOPA1_8632-1809	A/C	2	8251000	CC	CC	CC	CC	CC	AA	AA	CC	CC	CC	CC	CC	CC	AA	CC	CC	CC	CC	CC	CC	CC	CC	CC	CC	NN	CC	CC	CC	CC	CC	CC	CC	CC	CC	CC	CC	CC	CC	CC	CC	CC	CC	AA	CC	CC	CC
SCRI_RS_176114	A/C	2	8251100	CC	CC	CC	CC	CC	AA	AA	CC	CC	CC	CC	CC	CC	AA	CC	CC	CC	CC	CC	CC	CC	CC	CC	CC	CC	CC	CC	CC	CC	CC	CC	CC	CC	CC	CC	CC	CC	CC	CC	CC	CC	CC	AA	CC	CC	CC
SCRI_RS_138463	A/C	2	8260000	AA	CC	CC	NN	NN	AA	AA	CC	AA	AA	CC	CC	CC	AA	CC	CC	AA	CC	CC	CC	CC	CC	AA	CC	AA	CC	CC	CC	AA	CC	CC	CC	CC	CC	CC	CC	CC	CC	CC	CC	AA	CC	AA	CC	CC	CC
BOPA1_6024-1095	A/C	2	8280000	AA	CC	CC	CC	CC	AA	CC	CC	AA	AA	CC	CC	CC	CC	CC	CC	AA	CC	CC	CC	CC	CC	AA	CC	CC	CC	CC	CC	CC	CC	CC	CC	CC	CC	CC	CC	CC	CC	CC	CC	AA	CC	CC	CC	CC	CC
SCRI_RS_219074	A/C	2	8280100	NN	CC	CC	CC	CC	NN	CC	CC	AA	AA	CC	CC	CC	CC	CC	CC	NN	CC	CC	CC	CC	CC	AA	CC	AA	CC	CC	CC	CC	CC	CC	CC	CC	CC	CC	CC	CC	CC	CC	CC	AA	CC	CC	CC	CC	CC
SCRI_RS_2911	A/C	2	8660000	AA	CC	CC	AA	AA	CC	AA	CC	AA	AA	CC	CC	CC	AA	AA	CC	AC	CC	AA	CC	CC	CC	CC	CC	AA	CC	CC	CC	CC	CC	CC	CC	CC	CC	CC	CC	CC	CC	CC	CC	AA	CC	CC	CC	CC	CC
BOPA1_2020-539	A/C	2	8660100	AA	CC	CC	AA	AA	CC	CC	CC	AA	AA	CC	CC	CC	CC	CC	CC	CC	CC	AA	CC	CC	CC	CC	CC	CC	AA	CC	CC	AA	AA	CC	CC	CC	CC	CC	CC	CC	CC	CC	CC	AA	CC	CC	CC	CC	CC
SCRI_RS_157140	A/C	2	8660200	AA	CC	CC	AA	AA	AA	AA	AA	AA	AA	CC	CC	AA	CC	AA	AA	AA	CC	CC	CC	CC	AA	AA	AA	AA	AA	CC	CC	AA	AA	AA	AA	CC	CC	AA	CC	CC	CC	CC	CC	AA	CC	CC	CC	AA	CC
SCRI_RS_237763	A/C	2	8660300	AA	CC	CC	AA	AA	AA	AA	AA	AA	AA	CC	CC	AA	AA	AA	AA	NN	AA	AA	CC	CC	AA	AA	AA	AA	AA	CC	CC	AA	AA	AA	AA	CC	CC	AA	CC	CC	CC	CC	CC	AA	CC	AA	CC	AA	CC
SCRI_RS_165795	A/C	2	8680000	AA	CC	CC	AA	AA	AA	AA	CC	AA	AA	CC	CC	CC	CC	AA	CC	AA	CC	CC	CC	CC	CC	AA	CC	AA	AA	NN	CC	AA	AA	CC	CC	CC	CC	CC	CC	CC	CC	CC	CC	AA	CC	CC	CC	CC	CC
BOPA2_12_30216	A/C	2	8980000	CC	CC	CC	CC	CC	CC	CC	CC	CC	CC	CC	CC	CC	CC	CC	CC	CC	CC	AA	CC	CC	CC	CC	CC	CC	CC	CC	CC	CC	CC	CC	CC	CC	CC	CC	CC	CC	CC	CC	CC	CC	CC	CC	CC	CC	CC
BOPA1_1635-691	A/C	2	8980100	AA	CC	CC	CC	CC	CC	AA	CC	AA	AA	CC	CC	CC	CC	AA	CC	CC	AA	CC	CC	CC	CC	AA	CC	AA	CC	CC	CC	AA	CC	CC	CC	CC	CC	CC	CC	CC	CC	CC	CC	AA	CC	CC	CC	CC	CC
BOPA1_ABC12856-1-1-77	A/C	2	9100000	CC	AA	AA	AA	AA	AA	CC	AA	CC	CC	AA	AA	AA	AA	AA	AA	AA	CC	AA	AA	AA	AA	CC	AA	CC	AA	AA	AA	CC	AA	AA	AA	AA	AA	AA	AA	AA	AA	AA	AA	CC	AA	AA	AA	AA	AA
SCRI_RS_172220	A/C	2	9110000	AA	CC	CC	CC	CC	CC	AA	CC	AA	AA	CC	CC	CC	CC	CC	CC	CC	AA	CC	CC	CC	CC	AA	CC	AA	CC	CC	CC	AA	CC	CC	CC	CC	CC	CC	CC	CC	CC	CC	CC	AA	CC	CC	CC	CC	CC
BOPA1_11660-365	A/C	2	9220000	AA	CC	AA	AA	AA	AA	AA	CC	AA	AA	CC	AA	CC	CC	AA	CC	CC	AA	AA	AA	CC	CC	AA	CC	AA	CC	CC	CC	CC	CC	CC	CC	CC	AA	CC	AA	CC	CC	CC	CC	AA	CC	CC	CC	CC	CC
SCRI_RS_160958	A/C	2	9280000	CC	CC	CC	CC	CC	CC	CC	CC	CC	CC	CC	CC	CC	AA	CC	CC	CC	CC	CC	CC	CC	CC	CC	CC	CC	CC	NN	CC	CC	CC	CC	CC	CC	CC	CC	CC	CC	CC	CC	CC	CC	CC	AA	CC	CC	CC
BOPA1_ABC10472-1-2-247	A/C	2	9400000	CC	CC	CC	CC	CC	CC	CC	CC	CC	CC	CC	CC	CC	CC	CC	CC	CC	CC	CC	CC	CC	CC	CC	CC	CC	CC	CC	CC	CC	CC	CC	CC	CC	CC	CC	CC	CC	CC	CC	CC	CC	CC	CC	CC	CC	CC
SCRI_RS_196270	A/C	2	9440000	CC	AA	AA	CC	CC	CC	AA	AA	CC	CC	AA	AA	AA	CC	CC	AA	CC	CC	AA	AA	AA	AA	CC	AA	CC	AA	AA	AA	CC	AA	AA	AA	AA	AA	AA	AA	AA	AA	AA	AA	CC	AA	CC	AA	AA	AA
SCRI_RS_221763	A/C	2	9490000	AA	CC	CC	CC	CC	CC	CC	CC	AA	AA	CC	CC	CC	CC	CC	CC	CC	CC	CC	CC	CC	CC	AA	CC	CC	CC	CC	CC	CC	CC	CC	CC	CC	CC	CC	CC	CC	CC	CC	CC	AA	CC	CC	CC	CC	CC
BOPA1_5347-585	A/C	2	9490100	CC	AA	AA	CC	CC	CC	AA	CC	CC	CC	AA	AA	CC	AA	AA	CC	CC	CC	AA	AA	AA	CC	CC	CC	CC	AA	AA	AA	AA	AA	CC	AA	AA	AA	AA	AA	AA	AA	AA	AA	CC	AA	CC	AA	AA	AA
SCRI_RS_153793	A/C	2	9780000	CC	CC	AA	CC	CC	CC	AA	CC	CC	CC	CC	AA	CC	CC	CC	CC	CC	AA	CC	AA	CC	CC	CC	CC	CC	CC	NN	CC	CC	CC	CC	CC	CC	AA	CC	AA	CC	CC	CC	CC	CC	CC	AA	CC	CC	CC
SCRI_RS_192384	A/C	2	10640000	AA	AA	AA	AA	AA	AA	CC	AA	AA	AA	AA	AA	AA	AA	AA	AA	CC	AA	AA	AA	AA	AA	AA	AA	CC	AA	AA	AA	AA	AA	AA	AA	AA	AA	AA	AA	AA	AA	AA	AA	AA	AA	AA	AA	AA	AA
BOPA1_3180-1771	A/C	2	10640100	AA	AA	CC	AA	AA	CC	AA	AA	AA	AA	AA	CC	AA	AA	AA	AA	CC	AA	AA	CC	AA	AA	AA	AA	AA	CC	AA	AA	CC	CC	AA	AA	AA	CC	AA	AA	AA	AA	CC	AA	AA	AA	AA	AA	AA	AA
SCRI_RS_156045	A/C	2	10640200	AA	AA	AA	AA	AA	AA	CC	AA	AA	AA	AA	AA	AA	AA	AA	AA	AA	AA	AA	AA	AA	AA	AA	AA	CC	AA	AA	AA	CC	AA	AA	AA	AA	AA	AA	AA	AA	AA	AA	AA	AA	AA	AA	AA	AA	AA
BOPA2_12_30459	A/C	2	10680000	CC	AA	AA	CC	CC	CC	AA	AA	CC	CC	AA	AA	AA	CC	AA	AA	CC	AA	AA	AA	AA	AA	CC	AA	CC	CC	AA	CC	CC	CC	AA	AA	AA	AA	AA	AA	AA	AA	CC	AA	CC	AA	CC	CC	AA	AA
SCRI_RS_15711	A/C	2	10680100	AA	CC	CC	AA	AA	AA	CC	CC	AA	AA	CC	CC	CC	AA	CC	CC	AA	CC	AA	CC	CC	CC	AA	CC	AA	AA	CC	AA	AA	AA	CC	CC	CC	CC	CC	CC	CC	CC	AA	CC	AA	CC	AA	AA	CC	CC
SCRI_RS_15050	A/C	2	10680200	CC	AA	AA	CC	CC	CC	AA	AA	CC	CC	AA	AA	AA	CC	AA	AA	CC	AA	AA	AA	AA	AA	CC	AA	CC	CC	AA	CC	CC	CC	AA	AA	AA	AA	AA	AA	AA	AA	CC	AA	CC	AA	CC	CC	AA	AA
SCRI_RS_918	A/C	2	10680300	CC	CC	CC	AA	AA	AA	CC	CC	CC	CC	CC	CC	CC	AA	CC	CC	AA	CC	CC	CC	CC	CC	CC	CC	CC	AA	CC	AA	AA	AA	CC	CC	CC	CC	CC	CC	CC	CC	AA	CC	CC	CC	AA	AA	CC	CC
SCRI_RS_15537	A/C	2	10690000	AA	AA	AA	AA	AA	CC	AA	AA	AA	AA	AA	AA	AA	AA	AA	AA	NN	AA	AA	AA	AA	AA	AA	AA	AA	CC	CA	CC	AA	CC	AA	AA	AA	AA	AA	AA	AA	AA	CC	AA	AA	AA	AA	CC	AA	AA
BOPA1_ABC09941-1-1-100	A/C	2	10700000	AA	AA	CC	CC	CC	CC	AA	AA	AA	AA	AA	CC	AA	CC	AA	AA	CC	AA	AA	CC	AA	AA	AA	AA	AA	CC	AA	CC	CC	CC	AA	AA	AA	CC	AA	AA	AA	AA	CC	AA	AA	AA	CC	CC	AA	AA
BOPA1_868-675	A/C	2	10720000	CC	CC	CC	CC	CC	CC	CC	CC	CC	CC	CC	CC	CC	CC	CC	CC	CC	CC	CC	CC	CC	CC	CC	CC	CC	AA	CC	CC	CC	AA	CC	CC	CC	CC	CC	CC	CC	CC	CC	CC	CC	CC	CC	CC	CC	CC
SCRI_RS_238760	A/C	2	10720100	AA	AA	AA	CC	CC	AA	CC	AA	AA	AA	AA	AA	AA	AA	CC	AA	AA	AA	AA	AA	AA	AA	AA	AA	AA	AA	AA	AA	AA	AA	AA	AA	AA	AA	AA	AA	AA	AA	AA	AA	AA	AA	AA	AA	AA	AA
SCRI_RS_222093	A/C	2	10720200	CC	CC	CC	CC	CC	AA	CC	CC	CC	CC	CC	CC	CC	CC	CC	CC	CC	CC	CC	CC	CC	CC	CC	CC	CC	AA	CC	CC	AA	AA	CC	CC	CC	CC	CC	CC	CC	CC	AA	CC	CC	CC	CC	CC	CC	CC
SCRI_RS_162690	A/C	2	10720300	AA	AA	AA	AA	AA	CC	AA	AA	AA	AA	AA	AA	AA	AA	AA	AA	AA	AA	AA	AA	AA	AA	AA	AA	AA	CC	AA	AA	CC	CC	AA	AA	AA	AA	AA	AA	AA	AA	CC	AA	AA	AA	AA	AA	AA	AA
SCRI_RS_190073	A/C	2	10720400	AA	CC	CC	AA	AA	AA	CC	CC	AA	CC	CC	CC	CC	CC	AA	CC	CC	AA	AA	CC	CC	CC	CC	CC	CC	AA	CC	CC	AA	AA	CC	CC	CC	AA	CC	CC	CC	CC	CC	AA	AA	CC	AA	CC	CC	CC
BOPA1_ABC01334-1-1-55	A/C	2	10720500	CC	AA	AA	AA	AA	CC	AA	AA	CC	CC	AA	AA	AA	CC	CC	AA	CC	CC	CC	AA	AA	AA	CC	AA	CC	CC	AA	AA	AA	CC	AA	AA	AA	AA	AA	AA	AA	AA	AA	AA	CC	AA	CC	AA	AA	AA
BOPA1_5088-59	A/C	2	10720600	CC	AA	AA	AA	AA	CC	AA	AA	CC	CC	AA	AA	AA	CC	AA	AA	CC	CC	AA	AA	AA	AA	CC	AA	CC	AA	AA	AA	AA	AA	AA	AA	AA	AA	AA	AA	AA	AA	AA	AA	CC	AA	CC	AA	AA	AA
BOPA2_12_31402	A/C	2	10720700	CC	AA	AA	AA	AA	CC	AA	AA	CC	CC	AA	AA	AA	AA	NN	AA	CC	AA	AA	AA	AA	AA	CC	AA	AA	AA	AA	AA	AA	AA	AA	AA	AA	AA	AA	AA	AA	AA	AA	AA	CC	AA	AA	AA	AA	AA
SCRI_RS_224624	A/C	2	10720800	CC	CC	CC	CC	CC	CC	AA	CC	CC	CC	CC	CC	CC	AA	CC	CC	CC	CC	CC	CC	CC	CC	CC	CC	AA	CC	CC	CC	AA	CC	CC	CC	CC	CC	CC	CC	CC	CC	CC	CC	CC	CC	AA	CC	CC	CC
SCRI_RS_158091	A/C	2	10790000	AA	AA	AA	AA	AA	CC	AA	AA	AA	AA	AA	AA	AA	AA	AA	AA	CC	AA	CC	AA	AA	AA	AA	AA	CC	CC	AA	CC	CC	CC	AA	AA	AA	AA	AA	AA	AA	AA	CC	AA	AA	AA	CC	CC	AA	AA
SCRI_RS_219799	A/C	2	10800000	AA	AA	AA	AA	AA	CC	AA	AA	AA	AA	AA	AA	AA	AA	AA	AA	CC	AA	CC	AA	AA	AA	AA	AA	CC	CC	AA	CC	CC	CC	AA	AA	AA	AA	AA	AA	AA	AA	CC	AA	AA	AA	CC	CC	AA	AA
SCRI_RS_151617	A/C	2	10810000	CC	CC	CC	CC	CC	AA	CC	CC	CC	CC	CC	CC	CC	CC	CC	CC	AC	CC	CC	CC	CC	CC	CC	CC	AA	AA	CC	AA	AA	AA	CC	CC	CC	CC	CC	CC	CC	CC	AA	CC	CC	CC	AA	AA	CC	CC
SCRI_RS_223905	A/C	2	10820000	CC	CC	CC	CC	CC	AA	CC	CC	CC	CC	CC	CC	CC	CC	CC	CC	NN	CC	AA	CC	CC	CC	CC	CC	AA	AA	CC	AA	AA	AA	CC	CC	CC	CC	CC	CC	CC	CC	AA	CC	CC	CC	AA	AA	CC	CC
SCRI_RS_156220	A/C	2	10880000	AA	CC	CC	CC	CC	AA	CC	CC	AA	AA	CC	CC	CC	CC	CC	CC	AA	CC	AA	CC	CC	CC	AA	CC	AA	AA	CC	CC	AA	AA	CC	CC	CC	AA	CC	CC	CC	CC	CC	CC	AA	CC	AA	CC	AA	CC
BOPA1_4833-420	A/C	2	10930000	CC	AA	AA	AA	AA	CC	AA	AA	CC	CC	AA	AA	AA	AA	AA	AA	CC	AA	CC	AA	AA	AA	CC	AA	CC	CC	AA	AA	CC	CC	AA	AA	AA	CC	AA	AA	AA	AA	AA	AA	CC	AA	CC	AA	CC	AA
SCRI_RS_238606	A/C	2	10930100	AC	AA	AA	AA	AA	CC	AA	AA	AA	AC	AA	AA	AA	AA	AA	AA	AA	AA	AA	AA	AA	AC	AC	AC	AA	AA	AA	AA	AA	AA	AA	AA	AA	AC	AA	AA	AA	AA	AA	AA	AC	AA	AA	AA	AA	AA
BOPA2_12_31095	A/C	2	10940000	CC	AA	AA	CC	CC	CC	AA	AA	CC	CC	AA	AA	AA	CC	AA	AA	CC	CC	CC	AA	AA	AA	CC	AA	CC	CC	AA	AA	CC	CC	AA	AA	AA	CC	AA	AA	AA	AA	AA	AA	CC	AA	CC	AA	CC	AA
BOPA1_3763-595	A/C	2	10940100	AA	AA	AA	AA	AA	CC	AA	AA	AA	AA	AA	AA	AA	AA	AA	AA	AA	CC	AA	AA	AA	AA	AA	AA	CC	AA	AA	AA	AA	AA	AA	AA	AA	AA	AA	AA	AA	AA	AA	AA	AA	AA	CC	AA	AA	AA
SCRI_RS_151349	A/C	2	10940200	AA	AA	AA	NN	AC	CC	AA	AA	AA	AA	AA	AA	AA	AA	AA	AA	AC	AA	AA	AA	AA	AA	AA	AA	AA	AA	AC	AA	AA	AA	AA	AA	AA	AA	AA	AA	NN	AA	AA	AA	AA	AA	AA	AA	AA	AA
SCRI_RS_154176	A/C	2	11020000	CC	AA	AA	AA	AA	CC	AA	AA	CC	CC	AA	AA	AA	AA	AA	AA	AA	AA	AA	AA	AA	AA	CC	AA	AA	AA	AA	AA	AA	AA	AA	AA	AA	AA	AA	AA	AA	AA	AA	AA	CC	AA	AA	AA	CC	AA
BOPA1_7576-818	A/C	2	11050000	AA	CC	CC	AA	AA	AA	CC	CC	AA	AA	CC	CC	CC	AA	CC	CC	CC	AA	CC	CC	CC	CC	AA	CC	CC	CC	CC	CC	CC	CC	CC	CC	CC	CC	CC	CC	CC	CC	CC	CC	AA	CC	AA	CC	AA	CC
SCRI_RS_164608	A/C	2	11110000	CC	CC	CC	CC	CC	AA	CC	CC	CC	CC	CC	CC	CC	CC	CC	CC	CC	CC	CC	CC	CC	CC	CC	CC	CC	AA	CC	CC	CC	AA	CC	CC	CC	CC	CC	CC	CC	CC	CC	CC	CC	CC	CC	CC	CC	CC
SCRI_RS_207327	A/C	2	11130000	AA	AA	AA	AA	AA	CC	AA	AA	AA	AA	AA	AA	AA	CC	AA	AA	CC	AA	AA	AA	AA	AA	AA	AA	AA	CC	AA	AA	AA	CC	AA	AA	AA	AA	AA	AA	AA	AA	AA	AA	AA	AA	AA	AA	AA	AA
SCRI_RS_144379	A/C	2	11130100	CC	CC	CC	CC	CC	AA	CC	CC	CC	CC	CC	CC	CC	AA	CC	CC	AA	CC	CC	CC	CC	CC	CC	CC	CC	AA	CC	CC	AA	AA	CC	CC	CC	CC	CC	CC	CC	CC	CC	CC	CC	CC	CC	CC	CC	CC
SCRI_RS_167694	A/C	2	11130200	AA	AA	AA	AA	AA	CC	AA	AA	AA	AA	AA	AA	AA	CC	AA	AA	CC	AA	AA	AA	AA	AA	AA	AA	AA	CC	AA	AA	AA	CC	AA	AA	AA	AA	AA	AA	AA	AA	AA	AA	AA	AA	AA	AA	AA	AA
SCRI_RS_12444	A/C	2	11130300	CC	CC	CC	CC	CC	AA	CC	CC	CC	CC	CC	CC	CC	CC	CC	CC	CC	CC	CC	CC	CC	CC	CC	CC	CC	AA	CC	CC	CC	AA	CC	CC	CC	CC	CC	CC	CC	CC	CC	CC	CC	CC	CC	CC	CC	CC
SCRI_RS_132586	A/C	2	11200000	CC	CC	CC	CC	CC	AA	CC	CC	CC	CC	CC	CC	CC	CC	CC	CC	CC	CC	CC	CC	CC	CC	CC	CC	CC	CC	CC	CC	AA	CC	CC	CC	CC	CC	CC	CC	CC	CC	CC	CC	CC	CC	CC	CC	CC	CC
SCRI_RS_142593	A/C	2	11230000	AA	CC	CC	AA	AA	CC	AA	CC	AA	AA	CC	CC	CC	AA	AA	CC	CC	AA	AA	CC	CC	CC	AA	CC	AA	CC	CC	CC	CC	CC	CC	CC	CC	CC	CC	CC	CC	CC	CC	CC	AA	CC	AA	CC	AA	CC
BOPA2_12_30598	A/C	2	11260000	NN	AA	AA	AC	AC	CC	AA	AA	AA	AA	AA	AA	AA	AA	AA	AA	CC	AA	AA	AA	AA	AA	AA	AA	AA	AA	AC	AA	AA	AA	AA	AA	AA	AA	AA	AA	NN	AA	AA	AA	AA	AA	AA	AA	AA	AA
SCRI_RS_155161	A/C	2	11350000	AA	CC	CC	AA	AA	CC	CC	CC	AA	AA	CC	CC	CC	AA	CC	CC	AA	CC	CC	CC	CC	CC	AA	CC	AA	CC	CC	CC	CC	CC	CC	CC	CC	CC	CC	CC	CC	CC	CC	CC	AA	CC	CC	CC	CC	CC
SCRI_RS_235261	A/C	2	11350100	CC	AA	AA	CC	CC	AA	AA	AA	CC	CC	AA	AA	AA	CC	CC	AA	CC	AA	CC	AA	AA	AA	CC	AA	CC	AA	AA	CC	AA	AA	AA	AA	AA	AA	AA	AA	AA	AA	CC	AA	CC	AA	CC	AA	CC	AA
BOPA1_1381-547	A/C	2	11350200	AA	CC	CC	AA	AA	CC	CC	CC	AA	AA	CC	CC	CC	AA	AA	CC	AC	CC	AA	CC	CC	CC	AA	CC	AA	CC	CC	AA	AA	CC	CC	CC	CC	CC	CC	CC	CC	CC	AA	CC	AA	CC	AA	CC	AA	CC
BOPA1_3256-1196	A/C	2	11350300	AA	CC	CC	AA	AA	CC	CC	CC	AA	AA	CC	CC	CC	AA	AA	CC	CC	CC	AA	CC	CC	CC	AA	CC	AA	AA	CC	AA	AA	CC	CC	CC	CC	CC	CC	CC	CC	CC	AA	CC	AA	CC	AA	CC	AA	CC
SCRI_RS_174214	A/C	2	11350400	CC	AA	AA	CC	CC	AA	AA	AA	CC	CC	AA	AA	AA	CC	CC	AA	AA	AA	CC	AA	AA	AA	CC	AA	CC	CC	AA	CC	CC	AA	AA	AA	AA	AA	AA	AA	AA	AA	CC	AA	CC	AA	CC	AA	CC	AA
SCRI_RS_200033	A/C	2	11390000	AA	CC	CC	NN	NN	CC	CC	CC	AA	AA	CC	CC	CC	AA	CC	CC	NN	CC	CC	CC	CC	CC	AA	CC	CC	AA	CC	AA	AA	CC	CC	CC	CC	CC	CC	CC	CC	CC	AA	CC	AA	CC	AA	CC	CC	CC
BOPA2_12_30636	A/C	2	11400000	AA	NN	NN	AA	AA	AA	AA	NN	AA	AA	CC	CC	CC	CC	CC	CC	AC	AA	CC	CC	CC	AA	AA	AA	AA	CC	CC	AA	CC	CC	CC	CC	CC	AA	CC	CC	AC	CC	AA	CC	AA	CC	NN	AA	CC	CC
SCRI_RS_205807	A/C	2	11410000	CC	AA	AA	CC	CC	CC	CC	AA	CC	CC	AA	AA	AA	CC	AA	AA	CC	CC	AA	AA	AA	CC	CC	CC	CC	CC	AA	CC	CC	AA	AA	AA	AA	CC	AA	AA	AA	AA	CC	AA	CC	AA	CC	CC	AA	AA
BOPA2_12_30152	A/C	2	11410100	CC	AA	AA	CC	CC	CC	CC	AA	CC	CC	AA	AA	AA	CC	AA	AA	AA	CC	AA	AA	AA	CC	CC	CC	CC	CC	AA	CC	AA	AA	AA	AA	AA	CC	AA	AA	AA	AA	CC	AA	CC	AA	CC	CC	AA	AA
SCRI_RS_159243	A/C	2	11410200	CC	AA	AA	CC	CC	CC	CC	AA	CC	CC	AA	AA	AA	CC	AA	AA	CC	CC	AA	AA	AA	CC	CC	CC	CC	CC	AA	CC	CC	AA	AA	AA	AA	CC	AA	AA	AA	AA	CC	AA	CC	AA	CC	CC	AA	AA
SCRI_RS_130279	A/C	2	11410300	AA	CC	CC	AA	AA	AA	AA	CC	AA	AA	CC	CC	CC	AA	CC	CC	AA	AA	CC	CC	CC	AA	AA	AA	AA	CC	CC	AA	AA	CC	CC	CC	CC	AA	CC	CC	CC	CC	AA	CC	AA	CC	CC	AA	CC	CC
SCRI_RS_129178	A/C	2	11410400	AA	CC	CC	AA	AA	CC	CC	CC	AA	AA	CC	CC	CC	CC	AA	CC	AA	CC	AA	CC	CC	CC	AA	CC	CC	CC	CC	AA	CC	CC	CC	CC	CC	CC	CC	CC	CC	CC	AA	CC	AA	CC	CC	CC	AA	CC
SCRI_RS_130285	A/C	2	11410500	AA	CC	CC	AA	AA	CC	CC	CC	AA	AA	CC	CC	CC	CC	CC	CC	AA	CC	CC	CC	CC	CC	AA	CC	CC	CC	CC	AA	AA	CC	CC	CC	CC	CC	CC	CC	CC	CC	AA	CC	AA	CC	CC	CC	CC	CC
SCRI_RS_209218	A/C	2	11420000	AA	CC	CC	AA	AA	CC	CC	CC	AA	AA	CC	CC	CC	AA	CC	CC	CC	CC	CC	CC	CC	CC	AA	CC	CC	CC	CC	AA	CC	CC	CC	CC	CC	CC	CC	CC	CC	CC	AA	CC	AA	CC	CC	CC	CC	CC
SCRI_RS_224454	A/C	2	11420100	CC	AA	AA	CC	CC	AA	AA	AA	CC	CC	AA	AA	AA	AA	AA	AA	AA	AA	AA	AA	AA	AA	CC	AA	AA	AA	AA	CC	AA	AA	AA	AA	AA	AA	AA	AA	AA	AA	CC	AA	CC	AA	AA	AA	AA	AA
SCRI_RS_168629	A/C	2	11440000	AA	AA	AA	AA	AA	CC	CC	AA	AA	AA	AA	AA	AA	AA	AA	AA	CC	CC	AA	AA	AA	AA	AA	AA	CC	AA	AA	AA	CC	CC	AA	AA	AA	AA	AA	AA	AA	AA	AA	AA	AA	AA	AA	AA	AA	AA
SCRI_RS_116193	A/C	2	11470000	AA	CC	CC	AA	AA	CC	CC	CC	AA	AA	CC	CC	CC	CC	CC	CC	CC	CC	CC	CC	CC	CC	AA	CC	CC	CC	CC	CC	CC	CC	CC	CC	CC	CC	CC	CC	CC	CC	CC	CC	AA	CC	CC	CC	CC	CC
SCRI_RS_179555	A/C	2	11490000	CC	AA	AA	CC	CC	AA	AA	AA	CC	CC	AA	AA	AA	CC	AA	AA	AA	AA	AA	AA	AA	AA	CC	AA	CC	CC	AA	CC	CC	AA	AA	AA	AA	AA	AA	AA	AA	AA	CC	AA	CC	AA	CC	AA	AA	AA
SCRI_RS_154954	A/C	2	11540000	CC	CC	CC	CC	CC	CC	AA	CC	CC	CC	CC	CC	CC	CC	CC	CC	CC	AA	CC	CC	CC	CC	CC	CC	CC	CC	CC	CC	CC	AA	CC	CC	CC	CC	CC	CC	CC	CC	CC	CC	CC	CC	CC	CC	CC	CC
BOPA1_4218-1230	A/C	2	11800000	CC	CC	CC	AA	AA	CC	AA	CC	CC	CC	CC	CC	CC	CC	CC	CC	CC	AA	CC	CC	CC	CC	CC	CC	CC	CC	CC	CC	CC	CC	CC	CC	CC	CC	CC	CC	CC	CC	CC	CC	CC	CC	CC	CC	CC	CC
BOPA1_9701-925	A/C	2	11800100	CC	CC	CC	AA	AA	CC	AA	CC	CC	CC	CC	CC	CC	CC	CC	CC	CC	AA	CC	CC	CC	CC	CC	CC	CC	CC	CC	CC	CC	CC	CC	CC	CC	CC	CC	CC	CC	CC	CC	CC	CC	CC	AA	CC	CC	CC
BOPA2_12_20183	A/C	2	11870000	CC	CC	CC	CC	CC	CC	CC	AA	CC	CC	AA	CC	AA	CC	CC	AA	CC	AA	CC	CC	CC	CC	CC	CC	CC	CC	CC	CC	CC	CC	AA	CC	CC	AA	AA	CC	AA	CC	CC	CC	CC	AA	CC	AA	CC	AA
SCRI_RS_139840	A/C	2	11980000	CC	AA	AA	CC	CC	AA	CC	AA	CC	CC	AA	AA	AA	CC	AA	AA	AA	CC	AA	AA	AA	AA	CC	AA	CC	AA	AA	AA	AA	AA	AA	AA	AA	AA	AA	AA	AA	AA	AA	AA	CC	AA	AA	AA	AA	AA
SCRI_RS_223119	A/C	2	12000000	CC	AA	AA	CC	CC	AA	CC	AA	CC	CC	AA	AA	AA	CC	AA	AA	AA	CC	AA	AA	AA	AA	CC	AA	CC	AA	AA	AA	AA	AA	AA	AA	AA	AA	AA	AA	AA	AA	AA	AA	CC	AA	AA	AA	AA	AA
SCRI_RS_6458	A/C	2	12370000	CC	CC	CC	CC	CC	CC	CC	CC	CC	AA	CC	CC	CC	CC	CC	CC	CC	AA	CC	CC	CC	CC	CC	CC	AA	CC	CC	CC	CC	CC	CC	CC	CC	CC	CC	CC	CC	CC	CC	CC	CC	CC	CC	CC	CC	CC
SCRI_RS_238605	A/C	2	12390000	CC	CC	CC	CC	CC	CC	CC	CC	CC	AA	CC	CC	CC	CC	CC	CC	CC	AA	CC	CC	CC	CC	CC	CC	AA	CC	CC	CC	CC	CC	CC	CC	CC	CC	CC	CC	CC	CC	CC	CC	CC	CC	CC	CC	CC	CC
BOPA1_2822-739	A/C	2	12430000	CC	AA	AA	AA	AA	AA	AA	AA	CC	AA	AA	AA	AA	CC	AA	AA	AA	CC	AA	AA	AA	AA	CC	AA	CC	AA	AA	AA	AA	AA	AA	AA	AA	AA	AA	AA	AA	AA	AA	AA	CC	AA	AA	AA	AA	AA
SCRI_RS_181112	A/C	2	12460000	CC	CC	CC	CC	CC	CC	CC	CC	CC	CC	CC	CC	CC	CC	CC	CC	CC	AA	CC	CC	CC	CC	CC	CC	AA	CC	CC	CC	CC	CC	CC	CC	CC	CC	CC	CC	CC	CC	CC	CC	CC	CC	CC	CC	CC	CC
SCRI_RS_202469	A/C	2	12460100	CC	AA	AA	AA	AA	AA	AA	AA	CC	AA	AA	AA	AA	AA	AA	AA	AA	CC	AA	AA	AA	AA	CC	AA	CC	AA	AA	AA	AA	AA	AA	AA	AA	AA	AA	AA	AA	AA	AA	AA	CC	AA	AA	AA	AA	AA
SCRI_RS_182627	A/C	2	12460200	CC	CC	CC	CC	CC	CC	CC	CC	CC	CC	CC	CC	CC	CC	CC	CC	CC	AA	CC	CC	CC	CC	CC	CC	AA	CC	CC	CC	CC	CC	CC	CC	CC	CC	CC	CC	CC	CC	CC	CC	CC	CC	CC	CC	CC	CC
BOPA1_5211-1755	A/C	2	12490000	AA	AA	AA	AA	AA	AA	CC	AA	AA	AA	AA	AA	AA	CC	CC	AA	CC	AA	CC	AA	AA	CC	AA	CC	AA	CC	AA	AA	AA	CC	AA	AA	AA	AA	AA	AA	AA	AA	AA	CC	AA	AA	AA	CC	CC	AA
SCRI_RS_134241	A/C	2	12540000	AA	CC	CC	CC	CC	CC	CC	CC	AA	CC	CC	CC	CC	CC	CC	CC	CC	CC	CC	CC	CC	CC	AA	CC	AA	CC	CC	AA	CC	CC	CC	CC	CC	CC	CC	CC	CC	CC	AA	CC	AA	CC	CC	CC	CC	CC
SCRI_RS_118062	A/C	2	12680000	CC	AA	AA	CC	CC	AA	AA	AA	CC	CC	AA	AA	AA	CC	AA	AA	CC	CC	AA	AA	AA	AA	CC	AA	CC	AA	AA	CC	CC	AA	AA	AA	AA	AA	AA	AA	AA	AA	CC	AA	CC	AA	CC	CC	AA	AA
SCRI_RS_136379	A/C	2	12720000	CC	AA	AA	CC	CC	AA	AA	AA	CC	CC	AA	AA	AA	CC	AA	AA	CC	CC	AA	AA	AA	AA	CC	AA	CC	AA	AA	AA	CC	AA	AA	AA	AA	AA	AA	AA	AA	AA	AA	AA	CC	AA	CC	AA	AA	AA
SCRI_RS_193100	A/C	2	12730000	CC	AA	AA	CC	CC	CC	CC	AA	CC	CC	AA	AA	AA	CC	AA	AA	CC	CC	AA	AA	AA	AA	CC	AA	CC	AA	AA	AA	CC	AA	AA	AA	AA	AA	AA	AA	AA	AA	AA	AA	CC	AA	CC	AA	AA	AA
BOPA1_7826-869	A/C	2	12930000	CC	CC	CC	CC	CC	AA	AA	AA	CC	CC	AA	CC	AA	AA	CC	AA	CC	CC	CC	CC	CC	AA	CC	AA	CC	AA	CC	CC	AA	AA	AA	CC	CC	CC	CC	CC	AA	CC	CC	CC	CC	AA	CC	CC	AA	AA
SCRI_RS_106163	A/C	2	12970000	AA	CC	AA	AA	AA	CC	CC	CC	AA	CC	CC	AA	CC	AA	AA	CC	CC	AA	AA	AA	CC	CC	CC	CC	AA	CC	CC	AA	AA	CC	CC	CC	CC	AA	CC	CC	CC	CC	AA	AA	AA	CC	AA	CC	CC	CC
BOPA1_3608-2133	A/C	2	12970100	CC	CC	CC	CC	CC	CC	AA	CC	CC	AA	CC	CC	CC	CC	CC	CC	AA	CC	CC	CC	CC	CC	AA	CC	CC	CC	CC	CC	CC	CC	CC	CC	CC	CC	CC	CC	CC	CC	CC	CC	CC	CC	CC	CC	CC	CC
BOPA1_6990-661	A/C	2	12980000	AA	CC	CC	AA	AA	CC	CC	CC	AA	AA	CC	CC	CC	AA	CC	CC	CC	AA	CC	CC	CC	CC	AA	CC	AA	CC	CC	CC	CC	CC	CC	CC	CC	CC	CC	CC	CC	CC	CC	CC	AA	CC	AA	CC	CC	CC
SCRI_RS_148699	A/C	2	13030000	AA	AA	AA	NN	NN	CC	AA	AA	AA	AA	AA	AA	AA	AA	AA	AA	AC	AA	AA	AA	AA	AA	AA	AA	AA	AA	AC	AA	CC	AA	AA	AA	AA	AA	AA	AA	AA	AA	AA	AA	AA	AA	AA	AA	CC	AA
SCRI_RS_158072	A/C	2	13100000	AA	AA	AA	AA	AA	CC	AA	AA	CC	AA	AA	AA	AA	AA	AA	AA	AA	CC	AA	AA	AA	AA	AA	AA	AA	CC	AA	AA	AA	AA	AA	AA	AA	AA	AA	AA	AA	AA	AA	AA	AA	AA	AA	AA	AA	AA
BOPA2_12_31461	A/C	2	13190000	CC	CC	CC	AA	AA	CC	CC	CC	CC	CC	CC	CC	CC	CC	CC	CC	AA	CC	CC	CC	CC	CC	CC	CC	AA	CC	CC	CC	CC	CC	CC	CC	CC	CC	CC	CC	CC	CC	CC	CC	CC	CC	CC	CC	CC	CC
SCRI_RS_230951	A/C	2	13260000	CC	AA	AA	CC	CC	CC	AA	AA	CC	AA	AA	AA	AA	CC	AA	AA	CC	CC	AA	AA	AA	AA	AA	AA	CC	CC	AA	AA	CC	AA	AA	AA	AA	AA	AA	AA	AA	AA	AA	AA	CC	AA	CC	AA	CC	AA
SCRI_RS_740	A/C	2	13260100	AA	CC	CC	AA	AA	AA	CC	CC	AA	CC	CC	CC	CC	AA	CC	CC	AA	AA	CC	CC	CC	CC	CC	CC	AA	AA	CC	CC	AA	CC	CC	CC	CC	CC	CC	CC	CC	CC	CC	CC	AA	CC	AA	CC	AA	CC
BOPA1_4240-749	A/C	2	13260200	CC	AA	AA	CC	CC	CC	AA	AA	AA	AA	AA	AA	AA	AA	AA	AA	CC	AA	AA	AA	AA	AA	AA	AA	CC	CC	AA	AA	CC	AA	AA	AA	AA	AA	AA	AA	AA	AA	AA	AA	CC	AA	CC	AA	AA	AA
SCRI_RS_114969	A/C	2	13500000	CC	AA	AA	CC	CC	AA	AA	AA	CC	AA	AA	AA	AA	AA	CC	AA	AA	CC	AA	AA	AA	AA	AA	AA	NN	AA	AA	AA	AA	AA	AA	AA	AA	AA	AA	AA	AA	AA	AA	AA	CC	AA	CC	AA	AA	AA
SCRI_RS_114673	A/C	2	13530000	AA	CC	CC	AA	AA	AA	CC	CC	AA	CC	CC	CC	CC	AA	CC	CC	AA	AA	CC	CC	CC	CC	CC	CC	AA	AA	AC	CC	CC	AA	CC	CC	CC	CC	CC	CC	CC	CC	CC	AA	AA	CC	AA	CC	AC	CC
BOPA2_12_10950	A/C	2	13560000	CC	CC	CC	CC	CC	AA	CC	CC	AA	CC	CC	CC	CC	CC	CC	CC	CC	AA	CC	CC	CC	CC	CC	CC	CC	AA	CC	CC	CC	AA	CC	CC	CC	CC	CC	CC	CC	CC	CC	CC	CC	CC	CC	CC	CC	CC
SCRI_RS_44952	A/C	2	13560100	CC	CC	CC	CC	CC	AA	CC	CC	AA	CC	CC	CC	CC	CC	CC	CC	CC	AA	CC	CC	CC	CC	CC	CC	CC	AA	CC	CC	CC	AA	CC	CC	CC	CC	CC	CC	CC	CC	CC	CC	CC	CC	CC	CC	CC	CC
BOPA1_7655-579	A/C	2	13560200	CC	CC	CC	AA	AA	CC	CC	CC	CC	CC	CC	CC	CC	CC	CC	CC	CC	CC	CC	CC	CC	CC	CC	CC	CC	CC	CC	CC	AA	CC	CC	CC	CC	CC	CC	CC	CC	CC	CC	CC	CC	CC	AA	CC	CC	CC
SCRI_RS_205658	A/C	2	13560300	AA	AA	AA	CC	CC	AA	AA	AA	AA	AA	AA	AA	AA	CC	AA	AA	AA	AA	AA	AA	AA	AA	AA	AA	AA	AA	AA	AA	CC	AA	AA	AA	AA	AA	AA	AA	AA	AA	AA	AA	AA	AA	CC	AA	AA	AA
BOPA1_968-979	A/C	2	13560400	AA	AA	AA	AA	AA	CC	AA	AA	CC	CC	AA	AA	AA	CC	CC	AA	CC	CC	CC	AA	AA	CC	CC	CC	AA	CC	AA	AA	AA	CC	AA	AA	AA	AA	AA	AA	AA	AA	AA	CC	AA	AA	AA	AA	AA	AA
SCRI_RS_233261	A/C	2	13560500	CC	AA	CC	CC	CC	AA	CC	CC	AA	AA	CC	CC	CC	AA	AA	CC	AA	AA	AA	CC	CC	AA	AA	AA	CC	AA	CC	CC	CC	AA	CC	CC	CC	AA	CC	CC	CC	AA	CC	AA	CC	AA	CC	CC	CC	CC
BOPA2_12_10487	A/C	2	13560600	CC	AA	AA	CC	CC	AA	AA	AA	AA	CC	AA	AA	AA	CC	AA	AA	AA	AA	AA	AA	AA	AA	CC	AA	CC	AA	AA	AA	CC	AA	AA	AA	AA	AA	AA	AA	AA	AA	AA	AA	CC	AA	CC	AA	AA	AA
SCRI_RS_156155	A/C	2	13560700	CC	CC	CC	CC	CC	AA	CC	CC	AA	AA	CC	CC	CC	AA	CC	CC	CC	AA	CC	CC	CC	CC	AA	CC	CC	AA	CC	CC	CC	AA	CC	CC	CC	CC	CC	CC	CC	CC	CC	CC	CC	CC	CC	CC	CC	CC
SCRI_RS_188579	A/C	2	13560800	CC	CC	CC	CC	CC	CC	CC	CC	CC	CC	CC	CC	CC	AA	CC	CC	CC	CC	CC	CC	CC	CC	CC	CC	CC	CC	CC	CC	CC	CC	CC	CC	CC	CC	CC	CC	CC	CC	CC	CC	CC	CC	CC	CC	CC	CC
SCRI_RS_138320	A/C	2	13580000	CC	AA	AA	CC	CC	AA	CC	CC	AA	AA	AA	AA	CC	CC	CC	CC	AA	AA	CC	AA	AA	AA	AA	AA	CC	AA	AA	AA	CC	AA	CC	AA	CC	AA	AA	AA	AA	AA	AA	AA	CC	AA	CC	AA	AA	AA
SCRI_RS_222342	A/C	2	13600000	AA	CC	CC	AA	AA	CC	AA	AA	CC	CC	CC	CC	AA	AA	AA	AA	CC	CC	AA	CC	CC	CC	CC	CC	AA	AA	CC	CC	AA	AA	AA	CC	AA	CC	CC	CC	CC	CC	CC	CC	AA	CC	AA	CC	CC	CC
SCRI_RS_175216	A/C	2	13600100	CC	CC	CC	CC	CC	CC	CC	CC	AA	CC	CC	CC	CC	CC	CC	CC	CC	AA	CC	CC	CC	CC	CC	CC	CC	CC	CC	CC	CC	CC	CC	CC	CC	CC	CC	CC	CC	CC	CC	CC	CC	CC	CC	CC	CC	CC
BOPA1_5784-213	A/C	2	13640000	CC	AA	AA	CC	CC	CC	CC	CC	CC	CC	AA	AA	CC	CC	CC	CC	CC	CC	CC	AA	AA	CC	CC	CC	CC	CC	AA	AA	CC	CC	CC	AA	CC	AA	AA	AA	AA	AA	AA	AA	CC	AA	CC	AA	AA	AA
SCRI_RS_10006	A/C	2	13680000	CC	AA	AA	CC	CC	AA	CC	CC	CC	CC	AA	AA	CC	CC	CC	CC	CC	CC	CC	AA	AA	AA	CC	AA	CC	CC	AA	AA	CC	CC	CC	AA	CC	AA	AA	AA	AA	AA	AA	AA	CC	AA	CC	AA	AA	AA
SCRI_RS_161636	A/C	2	13700000	CC	AA	AA	CC	CC	CC	CC	CC	CC	CC	AA	AA	CC	CC	CC	CC	CC	CC	CC	AA	AA	CC	CC	CC	CC	CC	AA	AA	CC	CC	CC	AA	CC	AA	AA	AA	AA	AA	AA	AA	CC	AA	CC	AA	AA	AA
BOPA1_2052-792	A/C	2	13770000	CC	AA	AA	CC	CC	AA	AA	AA	AA	CC	AA	AA	AA	AA	AA	AA	AA	CC	AA	AA	AA	AA	CC	AA	CC	AA	AA	AA	AA	AA	AA	AA	AA	AA	AA	AA	AA	AA	AA	AA	CC	AA	CC	AA	AA	AA
BOPA1_8586-1221	A/C	2	13800000	AA	CC	CC	AA	AA	CC	CC	AA	CC	AA	CC	CC	AA	CC	CC	AA	AA	AA	AA	CC	CC	CC	AA	CC	AA	CC	CC	CC	CC	CC	AA	CC	CC	CC	CC	CC	CC	CC	CC	CC	AA	CC	AA	CC	CC	CC
SCRI_RS_155544	A/C	2	13820000	CC	AA	AA	CC	CC	CC	CC	CC	CC	CC	AA	AA	CC	CC	CC	CC	CC	CC	CC	AA	AA	CC	CC	CC	CC	AA	AA	AA	CC	CC	CC	AA	CC	AA	AA	AA	AA	AA	AA	AA	CC	AA	CC	AA	AA	AA
SCRI_RS_230497	A/C	2	13850000	CC	AA	AA	CC	CC	AA	CC	AA	CC	CC	AA	AA	AA	CC	CC	AA	CC	CC	CC	AA	AA	AA	CC	AA	CC	CC	AA	AA	AA	AA	AA	AA	AA	AA	AA	AA	AA	AA	AA	AA	CC	AA	CC	AA	AA	AA
SCRI_RS_152664	A/C	2	13860000	CC	CC	CC	AA	AA	CC	CC	CC	CC	CC	CC	CC	CC	CC	CC	CC	AA	AA	CC	CC	CC	CC	CC	CC	AA	CC	CC	CC	CC	CC	CC	CC	CC	CC	CC	CC	CC	CC	CC	CC	AA	CC	AA	CC	CC	CC
SCRI_RS_174077	A/C	2	13860100	CC	CC	CC	AA	AA	CC	CC	CC	CC	CC	CC	CC	CC	CC	CC	CC	AA	AA	CC	CC	CC	CC	CC	CC	AA	CC	CC	CC	CC	CC	CC	CC	CC	CC	CC	CC	CC	CC	CC	CC	CC	CC	AA	CC	CC	CC
SCRI_RS_194653	A/C	2	13860200	AA	CC	CC	CC	CC	CC	AA	CC	CC	AA	CC	CC	CC	AA	AA	CC	CC	CC	AA	CC	CC	CC	AA	CC	CC	AA	CC	CC	CC	CC	CC	CC	CC	CC	CC	CC	CC	CC	CC	CC	CC	CC	CC	CC	CC	CC
SCRI_RS_156819	A/C	2	13860300	CC	AA	AA	AA	AA	AA	CC	AA	AA	CC	AA	AA	AA	CC	AA	AA	AA	AA	AA	AA	AA	AA	CC	AA	AA	CC	AA	AA	AA	AA	AA	AA	AA	AA	AA	AA	AA	AA	AA	AA	AA	AA	AA	AA	AA	AA
SCRI_RS_4691	A/C	2	13960000	CC	CC	CC	AA	AA	AA	AC	CC	AA	CC	CC	CC	CC	AA	CC	CC	CC	AA	CC	CC	CC	CC	CC	CC	AC	CC	CC	CC	CC	CC	CC	CC	CC	CC	CC	CC	CC	CC	CC	CC	AA	CC	AA	CC	CC	CC
SCRI_RS_8420	A/C	2	13990000	AA	AA	AA	AA	AA	AA	AA	AA	AA	AA	AA	AA	AA	AA	AA	AA	AA	AA	AA	AA	AA	AA	AA	AA	AA	CC	AA	AA	AA	AA	AA	AA	AA	AA	AA	AA	AA	AA	AA	AA	AA	AA	AA	AA	AA	AA
BOPA1_9668-422	A/C	2	14050000	AA	AA	AA	AA	AA	AA	AA	AA	CC	AA	AA	AA	AA	AA	AA	AA	AA	AA	AA	AA	AA	AA	AA	AA	CC	AA	AA	AA	AA	AA	AA	AA	AA	AA	AA	AA	AA	AA	AA	AA	CC	AA	AA	AA	AA	AA
BOPA2_12_30823	A/C	2	14070000	CC	AA	AA	CC	CC	AA	CC	AA	CC	CC	AA	AA	AA	AA	AA	AA	AA	CC	AA	AA	AA	CC	CC	CC	CC	AA	AA	AA	AA	AA	AA	AA	AA	AA	AA	AA	AA	AA	AA	AA	CC	AA	CC	AA	AA	AA
SCRI_RS_116590	A/C	2	14080000	AA	CC	CC	AA	AA	AA	AA	CC	AA	AA	CC	CC	CC	CC	CC	CC	CC	AA	CC	CC	CC	AA	AA	AA	AA	AA	CC	CC	CC	CC	CC	CC	CC	CC	CC	CC	CC	CC	CC	CC	AA	CC	AA	CC	CC	CC
BOPA1_570-1376	A/C	2	14110000	AA	AA	AA	AA	AA	CC	CC	AA	AA	AA	AA	AA	AA	AA	AA	AA	AA	AA	AA	AA	AA	AA	AA	AA	AA	AA	AA	AA	CC	AA	AA	AA	AA	AA	AA	AA	AA	AA	AA	AA	CC	AA	AA	AA	AA	AA
SCRI_RS_200267	A/C	2	14110100	CC	AA	AA	AA	AA	AA	CC	AA	AA	CC	AA	AA	AA	AA	AA	AA	AA	AA	AA	AA	AA	AA	CC	AA	AA	AA	AA	AA	CC	AA	AA	AA	AA	AA	AA	AA	AA	AA	AA	AA	CC	AA	AA	AA	AA	AA
SCRI_RS_15119	A/C	2	14150000	CC	AA	AA	CC	CC	AA	AA	AA	AA	CC	AA	AA	AA	AA	CC	AA	CC	CC	AA	AA	AA	CC	CC	CC	AA	AA	AA	CC	CC	AA	AA	AA	AA	AA	AA	AA	AA	AA	AA	AA	AA	AA	CC	CC	AA	AA
SCRI_RS_147278	A/C	2	14150100	CC	CC	CC	CC	CC	CC	CC	CC	CC	CC	CC	CC	CC	CC	AA	CC	CA	CC	CC	CC	CC	AA	CC	AA	CC	CC	CC	CC	CC	CC	CC	CC	CC	CC	CC	CC	CC	CC	CC	CC	CC	CC	CC	CC	CC	CC
BOPA1_1283-332	A/C	2	14160000	CC	CC	CC	CC	CC	AA	AA	CC	CC	CC	CC	CC	CC	CC	CC	CC	CC	CC	CC	CC	CC	CC	CC	CC	AA	CC	CC	CC	CC	CC	CC	CC	CC	CC	CC	CC	CC	CC	CC	CC	CC	CC	CC	CC	CC	CC
SCRI_RS_171198	A/C	2	14180000	AA	AA	AA	CC	CC	CC	CC	AA	CC	AA	AA	AA	AA	AA	CC	AA	CC	CC	CC	AA	AA	CC	AA	CC	AA	CC	AA	AA	CC	CC	AA	AA	AA	AA	AA	AA	AA	AA	AA	AA	CC	AA	CC	AA	AA	AA
BOPA2_12_31527	A/C	2	14190000	CC	AA	AA	AA	AA	AA	CC	AA	AA	CC	AA	AA	AA	AA	CC	AA	CC	AA	CC	AA	AA	CC	CC	CC	CC	CC	AA	AA	CC	CC	AA	AA	AA	AA	AA	AA	AA	AA	AA	AA	AA	AA	AA	AA	AA	AA
SCRI_RS_225633	A/C	2	14220000	AA	AA	AA	AA	AA	AA	AA	AA	AA	AA	AA	AA	AA	AA	CC	AA	CC	AA	AA	CC	AA	AA	AA	AA	CC	AA	AA	AA	AA	AA	AA	AA	AA	AA	AA	AA	AA	AA	AA	AA	AA	AA	AA	AA	AA	AA
SCRI_RS_109266	A/C	2	14220100	CC	CC	CC	CC	CC	CC	CC	CC	CC	CC	CC	CC	CC	CC	AA	CC	AA	CC	CC	AA	CC	CC	CC	CC	AA	CC	CC	CC	CC	CC	CC	CC	CC	CC	CC	CC	CC	CC	CC	CC	CC	CC	CC	CC	CC	CC
SCRI_RS_73620	A/C	2	14260000	CC	CC	CC	CC	CC	AA	CC	CC	CC	CC	CC	CC	CC	CC	CC	CC	CC	CC	CC	CC	CC	CC	CC	CC	CC	CC	CC	CC	CC	CC	CC	CC	CC	CC	CC	CC	CC	CC	CC	CC	CC	CC	CC	CC	CC	CC
SCRI_RS_172136	A/C	2	14260100	CC	CC	CC	CC	CC	AA	CC	CC	CC	CC	CC	CC	CC	CC	CC	CC	CC	CC	CC	CC	CC	CC	CC	CC	CC	CC	CC	CC	CC	CC	CC	CC	CC	CC	CC	CC	CC	CC	CC	CC	CC	CC	CC	CC	CC	CC
BOPA1_6419-1680	A/C	2	14410000	CC	CC	CC	CC	CC	AA	CC	CC	CC	CC	CC	CC	CC	CC	CC	CC	AA	CC	CC	CC	CC	CC	CC	CC	CC	CC	CC	CC	CC	CC	CC	CC	CC	CC	CC	CC	CC	CC	CC	CC	CC	CC	CC	CC	CC	CC
BOPA1_9910-427	A/C	2	14410100	CC	CC	CC	CC	CC	AA	CC	CC	CC	CC	CC	CC	CC	CC	CC	CC	AA	CC	CC	CC	CC	CC	CC	CC	CC	CC	CC	AA	CC	CC	CC	CC	CC	AA	CC	CC	CC	CC	CC	CC	CC	CC	CC	AA	CC	CC
SCRI_RS_227482	A/C	2	14410200	CC	AA	AA	CC	CC	CC	AA	AA	CC	CC	AA	AA	AA	AA	AA	AA	CC	CC	AA	AA	AA	CC	CC	CC	CC	AA	AA	CC	CC	CC	AA	AA	AA	CC	AA	AA	AA	AA	AA	AA	CC	AA	CC	CC	AA	AA
SCRI_RS_176159	A/C	2	14430000	CC	CC	CC	CC	CC	CC	AA	CC	CC	CC	CC	CC	CC	CC	CC	CC	AC	CC	CC	CC	CC	CC	CC	CC	CC	CC	CC	CC	CC	CC	CC	CC	CC	CC	CC	CC	CC	CC	CC	CC	CC	CC	CC	CC	CC	CC
BOPA1_2592-1237	A/C	2	14430100	AA	AA	AA	AA	AA	AA	AA	AA	AA	AA	AA	AA	AA	CC	AA	AA	AA	AA	AA	AA	AA	AA	AA	AA	AA	AA	AA	AA	CC	AA	AA	AA	AA	AA	AA	AA	AA	AA	AA	AA	AA	AA	AA	AA	AA	AA
SCRI_RS_195051	A/C	2	14610000	AA	AA	AA	AA	AA	AA	AA	AA	AA	AA	AA	AA	AA	AA	CC	AA	CC	AA	AA	AA	AA	AA	AA	AA	AA	CC	AA	AA	AA	AA	AA	AA	AA	AA	AA	AA	AA	AA	AA	CC	AA	AA	CC	AA	AA	AA
BOPA1_1344-930	A/C	2	14620000	CC	CC	CC	CC	CC	CC	AA	CC	CC	CC	CC	CC	CC	AA	AA	CC	CC	CC	CC	CC	CC	CC	CC	CC	CC	AA	CC	CC	CC	CC	CC	CC	CC	CC	CC	CC	CC	CC	CC	CC	CC	CC	CC	CC	CC	CC
SCRI_RS_161224	A/C	2	14620100	CC	CC	CC	CC	CC	CC	CC	AA	CC	CC	AA	CC	AA	CC	CC	AA	AA	CC	CC	CC	CC	AA	CC	AA	CC	CC	CC	CC	CC	AA	AA	CC	AA	CC	CC	AA	AA	CC	CC	CC	CC	AA	CC	CC	AA	AA
SCRI_RS_227525	A/C	2	14640000	CC	CC	CC	AA	AA	CC	AA	AA	CC	CC	CC	CC	AA	CC	CC	AA	CC	AA	CC	CC	CC	CC	CC	CC	AA	AA	CC	AA	AA	AA	AA	CC	CC	AA	CC	CC	CC	CC	CC	CC	CC	CC	CC	AA	CC	CC
SCRI_RS_139106	A/C	2	14640100	AA	AA	AA	CC	CC	AA	CC	CC	AA	CC	AA	AA	CC	CC	CC	CC	CC	CC	CC	AA	AA	CC	CC	CC	CC	CC	AA	CC	CC	CC	CC	AA	AA	CC	AA	AA	AA	AA	AA	CC	AA	AA	CC	CC	AA	AA
SCRI_RS_139115	A/C	2	14640200	CC	CC	CC	AA	AA	CC	AA	AA	CC	AA	CC	CC	AA	AA	AA	AA	AA	AA	AA	CC	CC	AA	AA	AA	AA	AA	CC	AA	AA	AA	AA	CC	CC	AA	CC	CC	CC	CC	CC	AA	CC	CC	AA	AA	CC	CC
SCRI_RS_142982	A/C	2	14640300	CC	CC	CC	CC	CC	CC	CC	CC	CC	CC	AA	CC	CC	CC	CC	CC	CC	CC	CC	CC	CC	AA	CC	AA	CC	CC	CC	CC	CC	CC	CC	CC	AA	CC	CC	AA	AA	CC	CC	CC	CC	AA	CC	CC	AA	AA
SCRI_RS_236521	A/C	2	14650000	AA	AA	AA	AA	AA	AA	AA	AA	CC	CC	CC	AA	AA	AA	AA	AA	AA	AA	AA	AA	AA	AA	CC	AA	AA	AA	AA	AA	AA	AA	AA	AA	CC	AA	AA	CC	CC	AA	AA	AA	AA	CC	AA	AA	CC	CC
SCRI_RS_170753	A/C	2	14730000	CC	AA	AA	CC	CC	AA	CC	CC	CC	AA	CC	AA	CC	AA	CC	CC	CC	CC	CC	AA	AA	CC	AA	CC	CC	AA	AA	CC	AA	CC	CC	AA	CC	CC	AA	CC	CC	AA	AA	CC	CC	CC	CC	CC	CC	CC
SCRI_RS_204579	A/C	2	14730100	CC	AA	AA	CC	CC	AA	AA	AA	AA	AA	CC	AA	AA	CC	AA	AA	AC	CC	AA	AA	AA	AA	AA	AA	CC	AA	AA	CC	CC	CC	AA	AA	CC	CC	AA	CC	CC	AA	AA	AA	CC	CC	AA	CC	CC	CC
BOPA1_4100-1047	A/C	2	14730200	CC	AA	AA	AA	AA	AA	AA	AA	AA	AA	AA	AA	AA	CC	AA	AA	AA	AA	AA	AA	AA	CC	AA	CC	AA	AA	AA	CC	AA	AA	AA	AA	AA	AA	AA	CC	AA	AA	AA	CC	CC	AA	AA	CC	CC	AA
SCRI_RS_169970	A/C	2	14730300	AA	AA	AA	AA	AA	AA	AA	AA	AA	CC	AA	AA	AA	AA	AA	AA	AA	AA	AA	AA	AA	AA	CC	AA	AA	CC	AA	AA	AA	AA	AA	AA	AA	AA	AA	AA	AA	AA	AA	AA	AA	AA	AA	AA	AA	AA
SCRI_RS_223897	A/C	2	14750000	AA	CC	CC	NN	NN	CC	AA	CC	CC	CC	CC	CC	CC	CC	CC	CC	NN	CC	CC	CC	CC	AA	CC	AA	CC	CC	CC	CC	AA	AA	CC	CC	CC	CC	CC	CC	CC	CC	CC	CC	AA	CC	CC	CC	CC	CC
SCRI_RS_231015	A/C	2	14750100	AA	AA	AA	AA	AA	AA	AA	CC	AA	CC	CC	AA	CC	CC	AA	CC	AA	AA	CC	AA	AA	AA	CC	AA	CC	CC	AA	AA	AA	AA	CC	AA	CC	CC	AA	AA	CC	AA	AA	CC	AA	CC	CC	AA	AA	CC
SCRI_RS_139737	A/C	2	14820000	CC	CC	CC	CC	CC	CC	CC	CC	AC	CC	CC	CC	CC	CC	CC	CC	NN	CC	CC	AA	CC	AA	CC	AA	CC	CC	AC	AC	CC	CC	CC	AA	CC	CC	CC	CC	CC	CC	CC	CC	CC	CC	CC	AC	CC	CC
BOPA2_12_30378	A/C	2	14820100	AA	AA	AA	CC	CC	AA	CC	AA	AA	AA	AA	AA	AA	AA	AA	AA	CC	CC	NN	AA	AA	AA	AA	AA	AA	AA	NN	AA	CC	AA	AA	AA	AA	AA	AA	AA	AA	AA	AA	CC	AA	NN	CC	AA	AA	AA
SCRI_RS_163112	A/C	2	14920000	CC	CC	AA	CC	CC	CC	AA	CC	CC	CC	CC	AA	CC	CC	CC	CC	CC	AA	CC	AA	CC	AA	AA	AA	CC	AA	CC	CC	CC	CC	CC	CC	CC	CC	CC	CC	CC	CC	CC	CC	CC	CC	CC	CC	CC	CC
SCRI_RS_156075	A/C	2	14920100	AA	AA	AA	AA	AA	AA	AA	AA	AA	AA	CC	AA	AA	AA	CC	AA	AA	AA	AA	CC	AA	AA	AA	AA	AA	AA	NN	CC	AA	AA	AA	CC	CC	AA	AA	CC	CC	AA	AA	AA	AA	AA	AA	CC	CC	CC
SCRI_RS_8671	A/C	2	14930000	CC	AA	AA	CC	CC	AA	CC	CC	AA	CC	AA	AA	CC	CC	AA	CC	CC	CC	CC	AA	AA	AA	CC	AA	AA	AA	AA	AA	CC	AA	CC	AA	AA	CC	AA	AA	AA	AA	AA	CC	CC	CC	CC	AA	AA	AA
SCRI_RS_138848	A/C	2	14940000	AA	AA	AA	AA	AA	AA	CC	CC	AA	CC	AA	AA	CC	CC	CC	CC	CC	AA	CC	AA	AA	AA	CC	AA	AA	AA	AA	AA	CC	AA	CC	AA	AA	CC	AA	CC	AA	AA	AA	AA	AA	CC	AA	AA	CC	AA
SCRI_RS_160512	A/C	2	14940100	NN	AA	AA	AC	NN	AA	NN	CC	CC	AA	CC	AA	CC	CC	CC	CC	CC	CC	CC	CC	AA	AA	AA	AA	CC	AA	AA	CC	NN	CC	CC	CC	CC	CC	AA	AA	CC	AA	AA	CC	CC	CC	CC	CC	AA	CC
SCRI_RS_8637	A/C	2	14940200	AA	CC	CC	AA	AA	CC	AA	AA	AA	CC	CC	CC	AA	AA	AA	AA	CC	AA	CC	AA	CC	CC	CC	CC	AA	AA	CC	CC	AA	CC	AA	AA	CC	AA	CC	CC	CC	CC	CC	CC	AA	AA	AA	CC	CC	CC
SCRI_RS_206020	A/C	2	14950000	CC	CC	CC	CC	CC	CC	CC	CC	CC	CC	CC	CC	CC	CC	CC	CC	CC	CC	CC	CC	CC	CC	CC	CC	CC	CC	CC	AA	CC	AA	CC	CC	CC	CC	CC	CC	CC	CC	CC	CC	CC	CC	CC	AA	CC	CC
SCRI_RS_190002	A/C	3	1000	AA	AA	AA	AA	AA	AA	CC	AA	AA	AA	AA	AA	AA	AA	CC	AA	AA	CC	CC	AA	AA	AA	AA	AA	AA	CC	AA	AA	AA	CC	AA	AA	AA	AA	AA	CC	AA	AA	AA	AA	AA	AA	AA	AA	CC	AA
BOPA2_12_31428	A/C	3	1100	AA	CC	CC	CC	CC	AA	CC	CC	AA	AA	CC	CC	CC	CC	CC	CC	AA	AA	CC	CC	CC	AA	AA	AA	AA	CC	CC	CC	CC	CC	CC	CC	CC	AA	CC	CC	CC	CC	CC	CC	AA	CC	AA	CC	CC	CC
SCRI_RS_174383	A/C	3	1200	AA	AA	CC	CC	CC	AA	CC	CC	AA	AA	CC	CC	CC	AA	CC	CC	AA	AA	AA	CC	CC	AA	AA	AA	AA	AA	CC	CC	AA	CC	CC	CC	CC	AA	CC	CC	CC	AA	CC	CC	AA	CC	AA	CC	CC	CC
SCRI_RS_148646	A/C	3	1300	AA	AA	CC	CC	CC	CC	CC	CC	AA	AA	CC	CC	CC	AA	CC	CC	AA	AA	AA	CC	CC	CC	AA	CC	AA	AA	CC	CC	AA	CC	CC	CC	CC	AA	CC	CC	CC	AA	CC	CC	AA	CC	AA	CC	CC	CC
BOPA1_5029-1423	A/C	3	1400	AA	AA	AA	AA	AA	CC	AA	AA	AA	AA	AA	AA	AA	AA	AA	AA	AA	AA	AA	AA	AA	CC	AA	CC	AA	AA	AA	AA	AA	AA	AA	AA	AA	AA	AA	AA	AA	AA	AA	AA	AA	AA	AA	AA	AA	AA
SCRI_RS_1804	A/C	3	10000	AA	AA	AA	AA	AA	AA	AA	AA	AA	AA	AA	AA	AA	AA	AA	AA	AA	AA	CC	AA	AA	AA	AA	AA	AA	CC	AA	AA	CC	AA	AA	AA	AA	AA	AA	AA	AA	AA	AA	AA	AA	AA	AA	AA	AA	AA
SCRI_RS_129935	A/C	3	160000	CC	CC	AA	CC	CC	CC	CC	AA	CC	CC	AA	AA	AA	CC	CC	AA	CC	CC	CC	AA	AA	CC	CC	CC	CC	AA	AA	AA	CC	CC	AA	AA	AA	CC	AA	CC	AA	CC	AA	AA	CC	CC	CC	AA	AA	AA
SCRI_RS_67208	A/C	3	160100	AA	AA	CC	AA	AA	AA	AA	CC	AA	AA	CC	CC	CC	AA	AA	CC	AA	AA	AA	CC	CC	AA	AA	AA	AA	CC	CC	CC	AA	AA	CC	CC	CC	AA	CC	AA	CC	AA	CC	CC	AA	AA	AA	CC	CC	CC
SCRI_RS_173491	A/C	3	190000	CC	CC	CC	AA	AA	CC	CC	CC	CC	CC	CC	CC	CC	AA	CC	CC	CC	AA	AA	CC	CC	CC	CC	CC	AA	CC	CC	CC	CC	AA	CC	CC	CC	AA	CC	AA	CC	CC	CC	CC	CC	CC	AA	CC	CC	CC
SCRI_RS_119379	A/C	3	310000	AA	CC	CC	AA	AA	CC	AA	CC	AA	AA	CC	CC	CC	AA	CC	CC	AA	AA	AA	CC	CC	CC	AA	CC	CC	CC	CC	CC	AA	CC	CC	CC	CC	CC	CC	AA	CC	CC	CC	CC	AA	AA	AA	CC	AA	CC
BOPA1_3344-1147	A/C	3	330000	CC	AA	AA	CC	CC	CC	CC	AA	CC	CC	AA	AA	AA	CC	CC	AA	NN	CC	CC	AA	AA	AA	CC	AA	CC	CC	AA	AA	CC	CC	AA	AA	AA	CC	AA	AA	AA	AA	AA	AA	CC	CC	CC	AA	CC	AA
BOPA1_918-480	A/C	3	530000	AA	CC	AA	CC	CC	CC	CC	AA	CC	CC	AA	AA	AA	AA	CC	AA	AA	CC	CC	AA	AA	CC	CC	CC	CC	CC	AA	AA	AA	CC	AA	AA	AA	AA	AA	AA	AA	CC	AA	AA	CC	CC	CC	AA	CC	AA
BOPA1_5700-156	A/C	3	640000	AA	CC	AA	CC	CC	CC	CC	AA	AA	AA	AA	AA	AA	CC	AA	AA	AC	CC	AA	AA	AA	CC	AA	CC	AA	CC	AC	AA	CC	AA	AA	AA	AA	AA	AA	AA	NN	CC	AA	AA	AA	AA	CC	AA	AA	AA
SCRI_RS_132388	A/C	3	700000	CC	AA	AA	CC	CC	AA	AA	AA	AA	AA	AA	AA	AA	CC	CC	AA	CC	CC	CC	AA	AA	AA	AA	AA	AA	CC	AA	AA	AA	CC	AA	AA	AA	AA	AA	AA	AA	AA	AA	AA	AA	AA	CC	AA	AA	AA
BOPA2_12_30818	A/C	3	700100	AA	AA	AA	AA	AA	CC	AA	AA	AA	AA	AA	AA	AA	AA	AA	AA	AA	AA	AA	AA	AA	CC	AA	CC	AA	AA	AA	AA	AA	AA	AA	AA	AA	AA	AA	AA	AA	AA	AA	AA	AA	AA	AA	AA	AA	AA
SCRI_RS_127903	A/C	3	830000	AA	CC	CC	CC	CC	CC	CC	CC	AA	AA	CC	CC	CC	AA	CC	CC	CC	CC	CC	CC	CC	CC	AA	CC	CC	CC	CC	CC	CC	CC	CC	CC	CC	CC	CC	CC	CC	CC	CC	CC	AA	CC	AA	CC	CC	CC
BOPA1_7044-705	A/C	3	830100	AA	CC	CC	CC	CC	CC	CC	CC	AA	AA	CC	CC	CC	AA	CC	CC	CC	CC	CC	CC	CC	CC	AA	CC	CC	CC	CC	CC	AA	CC	CC	CC	CC	CC	CC	CC	CC	CC	CC	CC	AA	CC	AA	CC	CC	CC
SCRI_RS_127822	A/C	3	830200	CC	CC	AA	AA	AA	AA	AA	AA	CC	CC	AA	AA	AA	CC	CC	AA	AA	AA	CC	AA	AA	AA	CC	AA	CC	AA	AA	AA	CC	CC	AA	AA	AA	AA	AA	AA	AA	CC	AA	AA	CC	AA	CC	AA	AA	AA
SCRI_RS_155475	A/C	3	840000	CC	AA	AA	AA	AA	AA	AA	AA	CC	CC	AA	AA	AA	CC	AA	AA	AA	AA	AA	AA	AA	AA	CC	AA	CC	AA	AA	AA	AA	AA	AA	AA	AA	AA	AA	AA	AA	AA	AA	AA	CC	AA	CC	AA	AA	AA
BOPA1_1499-290	A/C	3	850000	CC	CC	AA	AC	AC	AA	CC	AA	CC	CC	AA	AA	AA	CC	AA	AA	AA	AC	AA	AA	AA	AA	CC	AA	CC	CC	AA	AA	AA	AA	AA	AA	AA	AA	AA	AA	AA	CC	AA	AA	CC	AA	CC	AA	AA	AA
SCRI_RS_130264	A/C	3	880000	AA	AA	CC	AA	AA	CC	AA	CC	AA	CC	CC	CC	CC	CC	CC	CC	AA	AA	CC	CC	CC	CC	CC	CC	AA	CC	CC	CC	AA	AA	CC	CC	CC	CC	CC	CC	CC	AA	CC	CC	CC	CC	CC	CC	CC	CC
BOPA1_3646-1984	A/C	3	890000	CC	AA	CC	CC	CC	AA	AA	AA	CC	AA	AA	CC	AA	AA	AA	AA	CC	CC	AA	AA	AA	AA	AA	AA	CC	AA	AA	AA	CC	CC	AA	AA	AA	AA	AA	AA	AA	AA	AA	AA	AA	AA	AA	AA	AA	AA
SCRI_RS_184857	A/C	3	1150000	CC	CC	CC	AA	AA	CC	CC	CC	AA	AA	CC	CC	CC	CC	CC	CC	CC	CC	CC	CC	CC	CC	AA	CC	CC	CC	CC	CC	CC	CC	CC	CC	CC	CC	CC	CC	CC	CC	CC	CC	AA	CC	CC	CC	CC	CC
SCRI_RS_97417	A/C	3	1210000	AA	CC	AA	AA	AA	AA	CC	AA	AA	AA	AA	AA	AA	CC	CC	AA	AA	AA	AA	AA	AA	CC	AA	CC	CC	CC	AA	AA	AA	AA	AA	CC	AA	AA	AA	AA	AA	CC	AA	CC	AA	AA	AA	AA	AA	AA
SCRI_RS_97418	A/C	3	1210100	AA	AA	AA	AA	AA	CC	AA	CC	AA	AA	CC	AA	CC	AA	AA	CC	AA	AA	CC	CC	CC	AA	AA	AA	AA	AA	CC	CC	AA	CC	CC	AA	CC	CC	CC	CC	CC	AA	CC	AA	AA	CC	AA	CC	CC	CC
BOPA1_3906-558	A/C	3	1530000	CC	AA	AA	AA	AA	AA	CC	AA	AA	AA	AA	AA	AA	CC	AA	AA	AA	AA	AA	AA	AA	AA	AA	AA	AA	AA	AA	AA	AA	AA	AA	AA	AA	AA	AA	AA	AA	AA	AA	AA	AA	AA	AA	AA	AA	AA
SCRI_RS_221814	A/C	3	1740000	AA	CC	CC	AA	AA	CC	CC	CC	CC	CC	CC	CC	CC	CC	CC	CC	CC	AA	CC	CC	CC	CC	CC	CC	CC	CC	CC	CC	CC	AA	CC	CC	CC	CC	CC	CC	CC	CC	CC	CC	CC	CC	AA	CC	CC	CC
SCRI_RS_153718	A/C	3	1740100	CC	AA	CC	CC	CC	CC	CC	CC	CC	CC	CC	CC	CC	AA	AA	CC	NN	CC	AA	CC	CC	CC	CC	CC	CC	CC	CC	CC	CC	CC	CC	CC	CC	CC	CC	CC	CC	AA	CC	CC	CC	CC	CC	CC	CC	CC
SCRI_RS_151808	A/C	3	1750000	AA	CC	CC	AA	AA	CC	CC	CC	CC	CC	CC	CC	CC	CC	CC	CC	CC	AA	CC	CC	CC	CC	CC	CC	CC	CC	CC	CC	CC	CC	CC	CC	CC	CC	CC	CC	CC	CC	CC	CC	CC	CC	AA	CC	CC	CC
SCRI_RS_161041	A/C	3	1750100	AA	CC	CC	AA	AA	CC	CC	CC	CC	CC	CC	CC	CC	CC	CC	CC	CC	AA	CC	CC	CC	CC	CC	CC	CC	CC	CC	CC	CC	CC	CC	CC	CC	CC	CC	CC	CC	CC	CC	CC	CC	CC	AA	CC	CC	CC
SCRI_RS_192352	A/C	3	1780000	CC	CC	CC	CC	CC	CC	CC	CC	CC	CC	CC	CC	CC	CC	CC	CC	AA	CC	CC	CC	CC	CC	CC	CC	AA	CC	CC	CC	CC	CC	CC	CC	CC	CC	CC	CC	CC	CC	AA	CC	CC	CC	CC	CC	CC	CC
SCRI_RS_159598	A/C	3	2310000	CC	CC	CC	CC	CC	CC	CC	CC	CC	AA	CC	CC	CC	CC	AA	CC	CC	CC	AA	CC	CC	CC	AA	CC	CC	CC	NN	CC	CC	CC	CC	CC	CC	CC	CC	CC	CC	CC	AA	CC	AA	CC	CC	CC	AA	CC
BOPA1_4701-2395	A/C	3	2310100	AA	AA	CC	AA	AA	AA	AA	AA	AA	CC	CC	CC	AA	CC	CC	AA	AA	AA	CC	AA	CC	CC	CC	CC	AA	CC	AA	CC	CC	CC	AA	AA	CC	CC	AA	AA	CC	AA	CC	CC	CC	AA	AA	CC	CC	CC
SCRI_RS_189757	A/C	3	2390000	AA	CC	CC	AA	AA	CC	AA	AA	AA	AA	CC	CC	AA	AA	AA	AA	AA	AA	AA	AA	CC	CC	AA	CC	AA	CC	AA	CC	AA	AA	AA	AA	CC	CC	AA	AA	CC	CC	AA	CC	AA	AA	AA	CC	AA	CC
SCRI_RS_177084	A/C	3	2470000	AA	AA	AA	AA	AA	CC	AA	AA	AA	AA	AA	AA	AA	AA	AA	AA	AA	AA	AA	AA	AA	AA	AA	AA	AA	AA	AA	AA	AA	AA	AA	AA	AA	AA	AA	AA	AA	AA	AA	AA	AA	AA	AA	AA	AA	AA
SCRI_RS_144410	A/C	3	2530000	CC	CC	CC	CA	CA	CC	CC	CC	CC	CC	CC	CC	CC	CC	CC	CC	CA	CC	CC	CC	CC	CC	CC	CC	CC	CC	CA	CC	CC	AA	CC	CC	CC	AA	CC	CC	NN	CC	CC	CC	CC	CC	CC	CC	AA	CC
SCRI_RS_121895	A/C	3	2630000	AA	AA	CC	CC	CC	CC	CC	CC	CC	AA	CC	CC	CC	CC	CC	CC	AA	CC	AA	CC	CC	CC	AA	CC	CC	AA	CC	AA	CC	CC	CC	CC	CC	CC	CC	CC	CC	AA	AA	CC	AA	CC	CC	AA	CC	CC
SCRI_RS_230486	A/C	3	3510000	CC	CC	CC	CC	CC	AA	CC	CC	CC	CC	CC	CC	CC	AA	CC	CC	CC	CC	CC	CC	CC	CC	CC	CC	CC	CC	CC	CC	AA	CC	CC	CC	CC	CC	CC	CC	CC	CC	CC	CC	CC	CC	CC	CC	CC	CC
SCRI_RS_115423	A/C	3	3630000	CC	CC	CC	AA	AA	CC	AA	CC	CC	CC	CC	CC	CC	CC	CC	CC	CC	CC	CC	CC	CC	CC	CC	CC	CC	CC	CC	CC	CC	CC	CC	CC	CC	CC	CC	CC	CC	CC	CC	CC	CC	CC	AA	CC	CC	CC
SCRI_RS_4528	A/C	3	3650000	CC	CC	CC	CC	CC	AA	CC	CC	AA	CC	CC	CC	CC	CC	CC	CC	AA	AA	CC	CC	CC	AA	CC	AA	CC	CC	CC	CC	CC	CC	CC	CC	CC	CC	CC	CC	CC	CC	CC	CC	CC	CC	AA	CC	CC	CC
SCRI_RS_194531	A/C	3	3690000	CC	CC	CC	CC	CC	AA	AA	CC	CC	CC	CC	CC	CC	CC	CC	CC	CC	CC	CC	CC	CC	CC	CC	CC	AA	CC	CC	CC	AA	CC	CC	CC	CC	CC	CC	CC	CC	CC	CC	CC	CC	CC	CC	CC	CC	CC
SCRI_RS_231261	A/C	3	3700000	AA	CC	CC	CC	CC	CC	CC	CC	CC	AA	CC	CC	CC	CC	CC	CC	CC	CC	CC	CC	CC	CC	AA	CC	CC	CC	CC	CC	CC	CC	CC	CC	CC	CC	CC	CC	CC	CC	CC	CC	AA	CC	CC	CC	CC	CC
SCRI_RS_136959	A/C	3	3710000	CC	AA	AA	AA	AA	AA	AA	AA	AA	CC	AA	AA	AA	AA	AA	AA	AA	AA	AA	AA	AA	AA	CC	AA	AA	AA	AA	AA	AA	AA	AA	AA	AA	AA	AA	AA	AA	AA	AA	AA	CC	AA	AA	AA	AA	AA
SCRI_RS_6922	A/C	3	3740000	AA	AA	CC	AA	AA	AA	AA	CC	AA	AA	CC	CC	CC	AA	CC	CC	AA	AA	CC	CC	CC	CC	AA	CC	AA	CC	CC	CC	AA	CC	CC	CC	CC	CC	CC	CC	CC	AA	CC	CC	AA	CC	AA	CC	CC	CC
SCRI_RS_181164	A/C	3	3760000	AA	CC	AA	CC	CC	CC	AA	CC	CC	AA	CC	AA	CC	CC	CC	CC	CC	CC	CC	AA	CC	CC	AA	CC	AA	AA	AA	CC	AA	CC	CC	CC	CC	CC	CC	AA	CC	CC	CC	AA	AA	CC	CC	CC	CC	CC
BOPA1_4844-1737	A/C	3	3770000	CC	CC	CC	CC	CC	CC	CC	CC	CC	CC	CC	CC	CC	CC	CC	CC	CC	CC	CC	CC	CC	AA	CC	AA	CC	CC	CC	AA	CC	CC	CC	CC	CC	CC	CC	CC	CC	CC	AA	CC	CC	CC	CC	CC	CC	CC
SCRI_RS_175314	A/C	3	3790000	CC	CC	CC	AA	AA	AA	AA	CC	AA	CC	CC	CC	CC	AA	CC	CC	AA	AA	CC	CC	CC	CC	CC	CC	AA	CC	CC	CC	CC	CC	CC	CC	CC	AA	CC	CC	CC	CC	CC	NN	CC	CC	AA	CC	CC	CC
SCRI_RS_9439	A/C	3	3790100	AA	AA	AA	CC	CC	CC	AA	AA	CC	AA	AA	AA	AA	CC	AA	AA	CC	CC	AA	AA	AA	AA	AA	AA	AA	AA	AA	AA	AA	AA	AA	AA	AA	CC	AA	AA	AA	AA	AA	AA	AA	AA	CC	AA	AA	AA
BOPA1_6156-1399	A/C	3	3800000	AA	CC	CC	CC	CC	CC	CC	CC	CC	AA	CC	CC	CC	CC	CC	CC	CC	CC	CC	CC	CC	CC	AA	CC	CC	CC	CC	CC	CC	CC	CC	CC	CC	CC	CC	CC	CC	CC	CC	CC	AA	CC	CC	CC	CC	CC
SCRI_RS_135333	A/C	3	3800100	AA	AA	AA	CC	CC	CC	CC	AA	CC	AA	AA	AA	AA	CC	AA	AA	CC	CC	AA	AA	AA	AA	AA	AA	CC	AA	AA	AA	AA	AA	AA	AA	AA	CC	AA	AA	AA	AA	AA	AA	AA	AA	CC	AA	CC	AA
BOPA2_12_30953	A/C	3	3800200	CC	CC	CC	AA	AA	AA	AA	CC	AA	CC	CC	CC	CC	AA	NN	CC	AA	AA	CC	CC	CC	CC	CC	CC	CC	AA	CC	CC	AA	CC	CC	CC	CC	AA	CC	CC	CC	CC	CC	CC	CC	CC	AA	CC	AA	CC
SCRI_RS_174979	A/C	3	3800300	CC	AA	AA	CC	CC	CC	CC	AA	CC	CC	AA	AA	AA	CC	AA	AA	CC	CC	AA	AA	AA	CC	CC	CC	CC	CC	NN	CC	CC	AA	AA	AA	AA	CC	AA	AA	AA	AA	CC	CC	CC	AA	CC	AA	CC	AA
SCRI_RS_174984	A/C	3	3800400	CC	CC	CC	AA	AA	AA	AA	CC	AA	CC	CC	CC	CC	AA	CC	CC	AA	AA	CC	CC	CC	CC	CC	CC	CC	CC	CC	CC	AA	CC	CC	CC	CC	AA	CC	CC	CC	CC	CC	CC	CC	CC	AA	CC	AA	CC
SCRI_RS_115045	A/C	3	3920000	CC	CC	CC	AA	AA	CC	AA	CC	CC	CC	CC	CC	CC	CC	CC	CC	AA	CC	CC	CC	CC	CC	CC	CC	CC	CC	CC	CC	AA	CC	CC	CC	CC	CC	CC	CC	CC	CC	CC	CC	CC	CC	CC	CC	CC	CC
BOPA1_15141-257	A/C	3	3940000	AA	CC	CC	AA	AA	CC	CC	CC	AA	AA	CC	CC	CC	CC	CC	CC	CC	CC	CC	CC	CC	CC	AA	CC	CC	CC	AC	CC	CC	CC	CC	CC	CC	CC	CC	CC	CC	CC	CC	CC	AA	CC	CC	CC	CC	CC
SCRI_RS_237761	A/C	3	3950000	CC	CC	CC	AA	AA	CC	CC	CC	AA	CC	CC	CC	CC	CC	CC	CC	CC	CC	CC	CC	CC	CC	CC	CC	CC	CC	CC	CC	CC	CC	CC	CC	CC	CC	CC	CC	CC	CC	CC	CC	CC	CC	CC	CC	CC	CC
SCRI_RS_211943	A/C	3	3960000	CC	CC	CC	AA	AA	CC	AA	CC	AA	CC	CC	CC	CC	CC	CC	CC	CC	CC	CC	CC	CC	CC	CC	CC	CC	CC	CC	CC	AA	CC	CC	CC	CC	CC	CC	CC	CC	CC	CC	CC	CC	CC	CC	CC	CC	CC
SCRI_RS_141171	A/C	3	4060000	CC	CC	CC	CC	CC	AA	AA	CC	AA	CC	AA	CC	CC	CC	CC	CC	NN	CC	CC	CC	CC	AA	CC	AA	CC	CC	CC	AA	CC	CC	CC	AA	CC	AA	CC	CC	AA	CC	AA	AA	CC	CC	CC	AA	AA	AA
SCRI_RS_199987	A/C	3	4070000	CC	CC	CC	CC	CC	AA	CC	CC	CC	CC	AA	CC	CC	CC	CC	CC	CC	CC	CC	CC	CC	CC	CC	CC	CC	CC	CC	AA	CC	CC	CC	AA	CC	CC	CC	CC	AA	CC	AA	CC	CC	CC	CC	CC	CC	AA
BOPA1_9018-522	A/C	3	4310000	AA	CC	CC	AA	AA	CC	AA	CC	AA	AA	CC	CC	CC	AA	CC	CC	AA	AA	CC	CC	CC	CC	AA	CC	AA	CC	CC	CC	AA	CC	CC	CC	CC	CC	CC	CC	CC	CC	CC	CC	AA	CC	AA	CC	CC	CC
SCRI_RS_146425	A/C	3	4310100	AA	CC	CC	AA	AA	CC	AA	CC	AA	AA	CC	CC	CC	AA	CC	CC	AA	AA	CC	CC	CC	CC	AA	CC	AA	CC	CC	CC	AA	CC	CC	CC	CC	CC	CC	CC	CC	CC	CC	CC	AA	CC	AA	CC	CC	CC
SCRI_RS_229693	A/C	3	4390000	AA	CC	AA	AA	AA	CC	AA	CC	AA	AA	CC	AA	AA	AA	AA	AA	AA	AA	AA	CC	CC	AA	AA	AA	AA	AA	AA	AA	AA	CC	AA	CC	AA	AA	AA	AA	CC	CC	AA	AA	AA	CC	AA	CC	AA	CC
SCRI_RS_127994	A/C	3	4430000	AA	CC	AA	AA	AA	CC	AA	CC	AA	AA	CC	AA	AA	AA	AA	AA	NN	AA	AA	CC	CC	AA	AA	AA	AA	AA	NN	CC	AA	CC	AA	CC	AA	AA	AA	AA	CC	CC	AA	AA	AA	CC	AA	CC	AA	CC
BOPA2_12_30785	A/C	3	4430100	AA	AA	AA	AA	AA	CC	AA	AA	AA	AA	CC	AA	AA	AA	AA	AA	AA	AA	AA	CC	AA	AA	AA	AA	AA	AA	AA	CC	AA	AA	AA	CC	AA	AA	AA	AA	CC	AA	AA	AA	AA	AA	AA	CC	AA	CC
BOPA2_12_31475	A/C	3	4480000	CC	AA	AA	CC	CC	AA	CC	AA	CC	CC	CC	AA	AA	CC	AA	AA	CC	AA	AA	CC	AA	AA	CC	AA	CC	AA	AA	AA	CC	AA	AA	CC	AA	AA	AA	AA	CC	AA	AA	AA	CC	AA	CC	CC	AA	CC
SCRI_RS_151254	A/C	3	4480100	CC	AA	AA	CC	CC	AA	CC	AA	CC	CC	AA	AA	AA	CC	AA	AA	CC	AA	AA	AA	AA	AA	CC	AA	CC	AA	AA	AA	AA	AA	AA	AA	AA	AA	AA	AA	AA	AA	AA	AA	CC	AA	CC	AA	AA	AA
SCRI_RS_227793	A/C	3	4540000	AA	CC	CC	CC	CC	CC	AA	CC	AA	AA	AA	CC	CC	AA	CC	CC	AA	CC	CC	AA	CC	CC	AA	CC	CC	CC	CC	CC	NN	CC	CC	AA	CC	CC	CC	CC	AA	CC	CC	CC	AA	CC	AA	AA	CC	AA
BOPA2_12_30064	A/C	3	4540100	CC	AA	AA	AA	AA	AA	CC	AA	CC	CC	AA	AA	AA	CC	AA	AA	CC	AA	AA	AA	AA	AA	CC	AA	AA	AA	AA	AA	CC	AA	AA	AA	AA	AA	AA	AA	AA	AA	AA	AA	CC	AA	CC	AA	AA	AA
BOPA1_4105-1417	A/C	3	4580000	CC	CC	CC	CC	CC	AA	CC	CC	CC	CC	CC	CC	CC	CC	CC	CC	CC	CC	CC	CC	CC	CC	CC	CC	CC	CC	CC	CC	CC	CC	CC	CC	CC	CC	CC	CC	CC	CC	CC	CC	CC	CC	CC	CC	CC	CC
BOPA1_7045-950	A/C	3	4600000	CC	CC	AA	CC	CC	AA	CC	CC	CC	CC	AA	AA	AA	AA	AA	AA	CC	CC	AA	AA	CC	CC	CC	CC	CC	CC	AA	CC	CC	AA	AA	AA	AA	AA	AA	AA	AA	CC	AA	AA	CC	AA	CC	AA	AA	AA
BOPA2_12_30737	A/C	3	4600100	CC	CC	AA	CC	CC	AA	CC	CC	CC	CC	AA	AA	AA	AA	AA	AA	CC	CC	AA	AA	CC	CC	CC	CC	CC	CC	AA	CC	CC	AA	AA	AA	AA	AA	AA	AA	AA	CC	AA	AA	CC	AA	CC	AA	AA	AA
BOPA2_12_30474	A/C	3	4600200	CC	AA	AA	CC	CC	AA	CC	AA	CC	CC	AA	AA	AA	AA	AA	AA	CC	AA	AA	AA	AA	AA	CC	AA	CC	AA	AA	AA	AA	AA	AA	AA	AA	AA	AA	AA	AA	AA	AA	AA	CC	AA	CC	AA	AA	AA
SCRI_RS_178915	A/C	3	4620000	AA	CC	AA	AA	AA	AA	AA	CC	AA	AA	AA	AA	AA	AA	AA	AA	AA	CC	AA	AA	CC	CC	AA	CC	AA	AA	AA	CC	AA	AA	AA	AA	AA	AA	AA	AA	AA	CC	AA	AA	AA	AA	AA	AA	AA	AA
SCRI_RS_182479	A/C	3	4620100	CC	AA	CC	CC	CC	CC	CC	AA	CC	CC	AA	CC	CC	CC	CC	CC	CC	AA	CC	AA	AA	AA	CC	AA	CC	CC	CC	AA	AA	CC	CC	AA	CC	AA	CC	CC	AA	AA	CC	CC	CC	CC	CC	AA	CC	AA
SCRI_RS_13433	A/C	3	4620200	CC	AA	CC	CC	CC	CC	CC	AA	CC	CC	AA	CC	CC	CC	CC	CC	CC	AA	CC	AA	AA	AA	CC	AA	CC	CC	CC	AA	AA	CC	CC	AA	CC	AA	CC	CC	AA	AA	CC	CC	CC	CC	CC	AA	CC	AA
BOPA2_12_30609	A/C	3	4620300	AA	AA	CC	AA	AA	CC	AA	AA	AA	AA	CC	CC	CC	CC	CC	CC	AA	CC	CC	CC	AA	AA	AA	AA	AA	CC	CC	AA	CC	CC	CC	CC	CC	CC	CC	CC	CC	AA	CC	CC	AA	CC	AA	CC	CC	CC
SCRI_RS_141081	A/C	3	4620400	CC	AA	AA	CC	CC	CC	CC	AA	CC	CC	CC	AA	AA	CC	CC	AA	CC	AA	CC	CC	AA	AA	CC	AA	CC	CC	AA	AA	CC	CC	AA	CC	AA	CC	AA	AA	CC	AA	AA	AA	CC	AA	CC	CC	AA	CC
SCRI_RS_11338	A/C	3	4620500	CC	AA	AA	CC	CC	CC	CC	AA	CC	CC	CC	AA	AA	CC	AA	AA	CC	AC	AA	CC	AA	AA	CC	AA	CC	AA	AA	AA	CC	AA	AA	CC	AA	CC	AA	AA	CC	AA	AA	AA	CC	AA	CC	CC	AA	CC
SCRI_RS_230096	A/C	3	4620600	AA	CC	CC	AA	AA	AA	AA	CC	AA	AA	CC	CC	CC	AA	AA	CC	AA	AA	AA	CC	CC	CC	AA	CC	AA	AA	CC	CC	AA	AA	CC	CC	CC	CC	CC	CC	CC	CC	CC	CC	AA	CC	AA	CC	CC	CC
SCRI_RS_886	A/C	3	4620700	CC	AA	AA	CC	CC	CC	CC	AA	CC	CC	AA	AA	AA	CC	CC	AA	CC	AA	CC	AA	AA	AA	CC	AA	CC	CC	AA	AA	AA	CC	AA	AA	AA	AA	AA	AA	AA	AA	AA	AA	CC	AA	CC	AA	AA	AA
BOPA2_12_10532	A/C	3	4620800	AA	CC	CC	AA	AA	CC	AA	CC	AA	AA	CC	CC	CC	CC	CC	CC	AA	CC	CC	CC	CC	CC	AA	CC	AA	CC	NN	CC	CC	CC	CC	CC	CC	CC	CC	CC	CC	CC	CC	CC	AA	CC	AA	CC	CC	CC
SCRI_RS_110693	A/C	3	4620900	AA	CC	AA	AA	AA	AA	AA	CC	AA	AA	AA	AA	AA	AA	AA	AA	AA	CC	AA	AA	CC	CC	AA	CC	AA	AA	AA	CC	AA	AA	AA	AA	AA	AA	AA	AA	AA	CC	AA	AA	AA	AA	AA	AA	AA	AA
SCRI_RS_185596	A/C	3	4621000	AA	CC	AA	AA	AA	AA	AA	CC	AA	AA	AA	AA	AA	AA	AA	AA	AA	CC	AA	AA	CC	CC	AA	CC	AA	AA	AA	CC	AA	AA	AA	AA	AA	AA	AA	AA	AA	CC	AA	AA	AA	AA	AA	AA	AA	AA
SCRI_RS_218235	A/C	3	4621100	AA	CC	AA	AA	AA	AA	AA	CC	AA	AA	AA	AA	AA	AA	AA	AA	AA	CC	AA	AA	CC	CC	AA	CC	AA	AA	AA	CC	AA	AA	AA	AA	AA	AA	AA	AA	AA	CC	AA	AA	AA	AA	AA	AA	AA	AA
SCRI_RS_166122	A/C	3	4621200	AA	CC	AA	AA	AA	AA	AA	CC	AA	AA	AA	AA	AA	AA	AA	AA	AA	CC	AA	AA	CC	CC	AA	CC	AA	AA	AA	CC	AA	AA	AA	AA	AA	AA	AA	AA	AA	CC	AA	AA	AA	AA	AA	AA	AA	AA
SCRI_RS_149207	A/C	3	4621300	CC	AA	CC	CC	CC	CC	CC	AA	CC	CC	CC	CC	CC	CC	CC	CC	CC	CC	CC	CC	AA	AA	CC	AA	CC	CC	CC	AA	CC	CC	CC	CC	CC	CC	CC	CC	CC	AA	CC	CC	CC	CC	CC	CC	CC	CC
SCRI_RS_205711	A/C	3	4630000	CC	AA	AA	CC	CC	AA	CC	AA	CC	CC	CC	AA	AA	AA	AA	AA	CC	AA	AA	CC	AA	AA	CC	AA	CC	AA	AA	AA	CC	AA	AA	CC	AA	CC	AA	AA	CC	AA	AA	AA	CC	AA	CC	CC	AA	CC
BOPA2_12_31122	A/C	3	4630100	AA	CC	AA	AA	AA	AA	AA	CC	AA	AA	CC	AA	AA	AA	AA	AA	AA	AA	AA	CC	CC	CC	AA	CC	AA	AA	AA	CC	AA	AA	AA	CC	AA	CC	AA	AA	CC	CC	AA	AA	AA	AA	AA	CC	AA	CC
SCRI_RS_204057	A/C	3	4930000	AA	AA	AA	AA	AA	CC	CC	AA	AA	AA	AA	AA	AA	AA	AA	AA	AA	AA	AA	AA	AA	AA	AA	AA	AA	AA	AA	AA	AA	AA	AA	AA	AA	AA	AA	AA	AA	AA	AA	AA	AA	AA	AA	AA	AA	AA
BOPA1_2838-663	A/C	3	4930100	AA	AA	AA	AA	AA	CC	AA	AA	AA	AA	AA	AA	AA	AA	AA	AA	AA	AA	AA	AA	AA	AA	AA	AA	AA	AA	AA	AA	AA	AA	AA	AA	AA	AA	AA	AA	AA	AA	AA	AA	AA	AA	AA	AA	AA	AA
SCRI_RS_175073	A/C	3	4960000	AA	AA	AA	AA	AA	AA	AA	AA	AA	AA	CC	AA	CC	AA	AA	CC	AA	AA	AA	CC	AA	AA	AA	AA	AA	AA	CC	CC	AA	AA	CC	AA	CC	AA	CC	CC	CC	AA	CC	CC	AA	CC	AA	CC	AA	CC
BOPA1_6491-295	A/C	3	4960100	CC	AA	AA	CC	CC	CC	CC	AA	CC	CC	AA	AA	AA	CC	AA	AA	CC	CC	AA	AA	AA	AA	CC	AA	CC	AA	AA	AA	CC	AA	AA	AA	AA	AA	AA	AA	AA	AA	AA	AA	CC	AA	CC	AA	AA	AA
BOPA1_5058-404	A/C	3	5050000	CC	CC	CC	CC	CC	AA	CC	CC	CC	CC	CC	CC	CC	CC	CC	CC	CC	CC	CC	CC	CC	CC	CC	CC	CC	CC	CC	CC	CC	CC	CC	CC	CC	CC	CC	CC	CC	CC	CC	CC	CC	CC	CC	CC	CC	CC
BOPA1_ABC10667-1-1-288	A/C	3	5090000	AA	CC	CC	AA	AA	CC	AA	CC	AA	AA	CC	CC	CC	AA	CC	CC	AA	AA	CC	CC	CC	AA	AA	AA	CC	CC	CC	CC	AA	CC	CC	CC	CC	CC	CC	CC	CC	CC	CC	CC	AA	CC	AA	CC	CC	CC
BOPA2_12_30618	A/C	3	5120000	CC	CC	CC	CC	CC	AA	CC	AA	CC	CC	CC	CC	CC	CC	AA	CC	CC	CC	AA	CC	AA	CC	CC	CC	AA	CC	CC	CC	CC	CC	CC	AA	CC	CC	CC	CC	CC	CC	CC	AA	CC	CC	AA	CC	CC	CC
SCRI_RS_186341	A/C	3	5120100	CC	CC	CC	CC	CC	AA	CC	AA	CC	CC	CC	CC	CC	CC	AA	CC	CC	CC	AA	CC	AA	CC	CC	CC	AA	CC	CC	CC	CC	CC	CC	AA	CC	CC	CC	CC	CC	CC	CC	AA	CC	CC	AA	CC	CC	CC
SCRI_RS_142442	A/C	3	5120200	CC	CC	CC	CC	CC	AA	CC	AA	CC	CC	CC	CC	CC	CC	AA	CC	CC	CC	AA	CC	AA	CC	CC	CC	AA	CC	CC	CC	CC	CC	CC	AA	CC	CC	CC	CC	CC	CC	CC	AA	CC	CC	AA	CC	CC	CC
BOPA1_ABC04214-1-2-360	A/C	3	5120300	AA	CC	CC	AA	AA	AA	CC	AA	AA	AA	CC	CC	CC	AA	AA	CC	AA	AA	AA	CC	AA	AA	AA	AA	AA	AA	CC	CC	CC	AA	CC	AA	CC	CC	CC	CC	CC	CC	CC	AA	AA	CC	AA	CC	CC	CC
SCRI_RS_169606	A/C	3	5120400	AA	AA	AA	AA	AA	CC	AA	CC	AA	AA	AA	AA	AA	AA	CC	AA	AA	AA	CC	AA	CC	AA	AA	AA	CC	AA	AA	AA	AA	AA	AA	CC	AA	AA	AA	AA	AA	AA	AA	CC	AA	AA	CC	AA	AA	AA
SCRI_RS_11126	A/C	3	5120500	AA	AA	AA	AA	AA	CC	AA	CC	AA	AA	AA	AA	AA	AA	CC	AA	AA	AA	CC	AA	CC	AA	AA	AA	CC	AA	AA	AA	AA	AA	AA	CC	AA	AA	AA	AA	AA	AA	AA	CC	AA	AA	CC	AA	AA	AA
SCRI_RS_207180	A/C	3	5120600	CC	AA	AA	CC	CC	AA	AA	AA	CC	CC	AA	AA	AA	AA	AA	AA	CC	CC	AA	AA	AA	CC	CC	CC	AA	AA	AA	AA	AA	AA	AA	AA	AA	AA	AA	AA	AA	AA	AA	AA	CC	AA	AA	AA	AA	AA
SCRI_RS_178900	A/C	3	5130000	AA	CC	CC	AA	AA	CC	AA	CC	AA	AA	CC	CC	CC	CC	CC	CC	AA	AA	CC	CC	CC	CC	AA	CC	AA	AA	CC	CC	CC	CC	CC	CC	CC	CC	CC	CC	CC	CC	CC	CC	AA	CC	AA	CC	CC	CC
SCRI_RS_215085	A/C	3	5130100	CC	AA	AA	CC	CC	AA	CC	AA	CC	CC	AA	AA	AA	AA	AA	AA	CC	CC	AA	AA	AA	AA	CC	AA	CC	CC	AA	AA	AA	AA	AA	AA	AA	AA	AA	AA	AA	AA	AA	AA	CC	AA	CC	AA	AA	AA
SCRI_RS_65878	A/C	3	5130200	CC	AA	AA	CC	CC	AA	CC	AA	CC	CC	AA	AA	AA	AA	AA	AA	CC	CC	AA	AA	AA	AA	CC	AA	CC	CC	AA	AA	AA	AA	AA	AA	AA	AA	AA	AA	AA	AA	AA	AA	CC	AA	CC	AA	AA	AA
SCRI_RS_165264	A/C	3	5130300	AA	AA	AA	AA	AA	AA	CC	AA	AA	AA	AA	AA	AA	AA	AA	AA	AA	AA	AA	AA	AA	AA	AA	AA	CC	AA	AA	AA	AA	AA	AA	AA	AA	AA	AA	AA	AA	AA	AA	AA	AA	AA	CC	AA	AA	AA
SCRI_RS_906	A/C	3	5130400	CC	CC	CC	CC	CC	CC	CC	CC	CC	CC	CC	CC	CC	CC	CC	CC	CC	CC	CC	CC	CC	CC	CC	CC	CC	CC	CC	CC	CC	CC	CC	CC	CC	CC	CC	CC	CC	CC	CC	CC	CC	CC	AA	CC	CC	CC
BOPA1_2027-1307	A/C	3	5160000	CC	CC	CC	CC	CC	CC	CC	CC	CC	CC	CC	CC	CC	CC	CC	CC	CC	CC	CC	CC	CC	CC	CC	CC	CC	CC	CC	CC	CC	CC	CC	CC	CC	CC	CC	CC	CC	CC	CC	CC	CC	CC	AA	CC	CC	CC
SCRI_RS_157545	A/C	3	5160100	CC	CC	CC	CC	CC	CC	CC	CC	CC	CC	CC	CC	CC	CC	CC	CC	CC	CC	CC	CC	CC	CC	CC	CC	CC	CC	CC	CC	CC	CC	CC	CC	CC	CC	CC	CC	CC	CC	CC	CC	CC	CC	AA	CC	CC	CC
BOPA1_ABC11783-1-1-99	A/C	3	5160200	CC	CC	CC	CC	CC	CC	AA	CC	CC	CC	CC	CC	CC	CC	CC	CC	CC	CC	CC	CC	CC	CC	CC	CC	AA	CC	CC	CC	CC	CC	CC	CC	CC	CC	CC	CC	CC	CC	CC	CC	CC	CC	AA	CC	CC	CC
SCRI_RS_176023	A/C	3	5160300	AA	AA	AA	AA	AA	AA	CC	AA	AA	AA	AA	AA	AA	AA	AA	AA	AA	AA	AA	AA	AA	AA	AA	AA	CC	AA	AA	AA	AA	AA	AA	AA	AA	AA	AA	AA	AA	AA	AA	AA	AA	AA	CC	AA	AA	AA
SCRI_RS_182282	A/C	3	5160400	AA	AA	AA	AA	AA	AA	CC	AA	AA	AA	AA	AA	AA	AA	AA	AA	AA	AA	AA	AA	AA	AA	AA	AA	CC	AA	AA	AA	AA	AA	AA	AA	AA	AA	AA	AA	AA	AA	AA	AA	AA	AA	CC	AA	AA	AA
SCRI_RS_12851	A/C	3	5160500	AA	AA	AA	AA	AA	AA	CC	AA	AA	AA	AA	AA	AA	AA	AA	AA	AA	AA	AA	AA	AA	AA	AA	AA	CC	AA	AA	AA	AA	AA	AA	AA	AA	AA	AA	AA	AA	AA	AA	AA	AA	AA	CC	AA	AA	AA
SCRI_RS_237716	A/C	3	5160600	CC	CC	CC	NN	NN	CC	CC	CC	CC	CC	CC	CC	CC	CC	CC	CC	CC	CC	CC	CC	CC	CC	CC	CC	CC	CC	AC	CC	CC	CC	CC	CC	CC	CC	CC	CC	CC	CC	CC	CC	CC	CC	AA	CC	CC	CC
BOPA1_10012-1239	A/C	3	5160700	AA	CC	CC	CC	CC	CC	CC	CC	AA	AA	CC	CC	CC	CC	CC	CC	CC	CC	CC	CC	CC	CC	AA	CC	AA	CC	CC	CC	CC	CC	CC	CC	CC	CC	CC	CC	CC	CC	CC	CC	AA	CC	AA	CC	CC	CC
SCRI_RS_186923	A/C	3	5160800	AA	CC	CC	CC	CC	CC	CC	CC	AA	AA	CC	CC	CC	CC	CC	CC	CC	CC	CC	CC	CC	CC	AA	CC	AA	CC	CC	CC	CC	CC	CC	CC	CC	CC	CC	CC	CC	CC	CC	CC	AA	CC	AA	CC	CC	CC
SCRI_RS_219354	A/C	3	5160900	AA	CC	CC	CC	CC	CC	CC	CC	AA	AA	CC	CC	CC	CC	CC	CC	CC	CC	CC	CC	CC	CC	AA	CC	AA	CC	CC	CC	CC	CC	CC	CC	CC	CC	CC	CC	CC	CC	CC	CC	AA	CC	AA	CC	CC	CC
SCRI_RS_132190	A/C	3	5161000	CC	AA	AA	AA	AA	AA	AA	AA	CC	CC	AA	AA	AA	AA	AA	AA	AA	AA	AA	AA	AA	AA	CC	AA	CC	AA	AA	AA	AA	AA	AA	AA	AA	AA	AA	AA	AA	AA	AA	AA	CC	AA	CC	AA	AA	AA
SCRI_RS_225537	A/C	3	5161100	CC	AA	AA	AA	AA	AA	AA	AA	CC	CC	AA	AA	AA	AA	AA	AA	AA	AA	AA	AA	AA	AA	CC	AA	CC	AA	AA	AA	AA	AA	AA	AA	AA	AA	AA	AA	AA	AA	AA	AA	CC	AA	CC	AA	AA	AA
SCRI_RS_108473	A/C	3	5161200	AA	CC	CC	CC	CC	CC	AA	CC	AA	AA	CC	CC	CC	CC	CC	CC	CC	CC	CC	CC	CC	CC	AA	CC	AA	CC	CC	CC	CC	CC	CC	CC	CC	CC	CC	CC	CC	CC	CC	CC	AA	CC	AA	CC	CC	CC
SCRI_RS_90637	A/C	3	5161300	CC	AA	AA	AA	AA	AA	CC	AA	CC	CC	AA	AA	AA	AA	AA	AA	AA	AA	AA	AA	AA	AA	CC	AA	CC	AA	NN	AA	AA	AA	AA	AA	AA	AA	AA	AA	AA	AA	AA	AA	CC	AA	CC	AA	AA	AA
SCRI_RS_173348	A/C	3	5161400	AA	CC	CC	CC	CC	AA	CC	CC	AA	AA	CC	CC	CC	AA	CC	CC	CC	CC	CC	CC	CC	CC	AA	CC	AA	CC	CC	CC	AA	CC	CC	CC	CC	CC	CC	CC	CC	CC	CC	CC	AA	CC	AA	CC	CC	CC
SCRI_RS_161083	A/C	3	5161500	AA	CC	CC	AA	AA	CC	CC	CC	AA	AA	CC	CC	CC	CC	CC	CC	AA	AA	CC	CC	CC	CC	AA	CC	AA	AA	CC	CC	CC	CC	CC	CC	CC	CC	CC	CC	CC	CC	CC	CC	AA	CC	AA	CC	CC	CC
BOPA1_9658-234	A/C	3	5161600	AA	CC	CC	AA	AA	CC	AA	CC	AA	AA	CC	CC	CC	CC	CC	CC	AA	AA	CC	CC	CC	CC	AA	CC	AA	AA	CC	CC	CC	CC	CC	CC	CC	CC	CC	CC	CC	CC	CC	CC	AA	CC	AA	CC	CC	CC
SCRI_RS_189167	A/C	3	5161700	AA	CC	CC	AA	AA	CC	CC	CC	AA	AA	CC	CC	CC	CC	AA	CC	AA	AA	AA	CC	CC	CC	AA	CC	AA	AA	CC	CC	CC	AA	CC	CC	CC	CC	CC	CC	CC	CC	CC	CC	AA	CC	AA	CC	CC	CC
BOPA1_2751-2205	A/C	3	5161800	CC	AA	AA	CC	CC	CC	CC	AA	CC	CC	AA	AA	AA	CC	CC	AA	CC	CC	CC	AA	AA	AA	CC	AA	CC	CC	AA	AA	CC	CC	AA	AA	AA	AA	AA	AA	AA	AA	AA	AA	CC	AA	CC	AA	AA	AA
BOPA1_3143-1276	A/C	3	5161900	CC	AA	AA	CC	CC	AA	CC	AA	CC	CC	AA	AA	AA	AA	AA	AA	CC	CC	AA	AA	AA	AA	CC	AA	CC	CC	AA	AA	AA	AA	AA	AA	AA	AA	AA	AA	AA	AA	AA	AA	CC	AA	CC	AA	AA	AA
BOPA1_8383-349	A/C	3	5162000	CC	AA	AA	CC	CC	AA	CC	AA	CC	CC	AA	AA	AA	AA	AA	AA	CC	CC	AA	AA	AA	AA	CC	AA	CC	CC	AA	AA	AA	AA	AA	AA	AA	AA	AA	AA	AA	AA	AA	AA	CC	AA	CC	AA	AA	AA
BOPA1_ABC05866-1-1-311	A/C	3	5162100	CC	AA	AA	CC	CC	AA	CC	AA	CC	CC	AA	AA	AA	AA	AA	AA	CC	CC	AA	AA	AA	AA	CC	AA	CC	CC	AA	AA	AA	AA	AA	AA	AA	AA	AA	AA	AA	AA	AA	AA	CC	AA	CC	AA	AA	AA
SCRI_RS_213411	A/C	3	5162200	CC	AA	AA	CC	CC	AA	CC	AA	CC	CC	AA	AA	AA	AA	AA	AA	CC	CC	AA	AA	AA	AA	CC	AA	CC	CC	AA	AA	AA	AA	AA	AA	AA	AA	AA	AA	AA	AA	AA	AA	CC	AA	CC	AA	AA	AA
BOPA1_3567-112	A/C	3	5162300	AA	CC	CC	AA	AA	CC	AA	CC	AA	AA	CC	CC	CC	CC	CC	CC	AA	AA	CC	CC	CC	CC	AA	CC	AA	AA	CC	CC	CC	CC	CC	CC	CC	CC	CC	CC	CC	CC	CC	CC	AA	CC	AA	CC	CC	CC
SCRI_RS_239964	A/C	3	5162400	AA	CC	CC	AA	AA	CC	AA	CC	AA	AA	CC	CC	CC	CC	CC	CC	AA	AA	CC	CC	CC	CC	AA	CC	AA	AA	CC	CC	CC	CC	CC	CC	CC	CC	CC	CC	CC	CC	CC	CC	AA	CC	AA	CC	CC	CC
BOPA1_ABC04375-1-1-173	A/C	3	5162500	CC	AA	AA	CC	CC	AA	CC	AA	CC	CC	AA	AA	AA	AA	AA	AA	CC	CC	AA	AA	AA	AA	CC	AA	CC	CC	NN	AA	AA	AA	AA	AA	AA	AA	AA	AA	AA	AA	AA	AA	CC	AA	CC	AA	AA	AA
BOPA2_12_31012	A/C	3	5162600	CC	AA	AA	AA	AA	AA	CC	AA	CC	CC	AA	AA	AA	AA	AA	AA	AA	AA	AA	AA	AA	AA	CC	AA	CC	AA	AA	AA	AA	AA	AA	AA	AA	AA	AA	AA	AA	AA	AA	AA	CC	AA	CC	AA	AA	AA
SCRI_RS_196189	A/C	3	5162700	CC	AA	AA	AA	AA	AA	AA	AA	CC	CC	AA	AA	AA	AA	AA	AA	AA	AA	AA	AA	AA	AA	CC	AA	CC	AA	AA	AA	AA	AA	AA	AA	AA	AA	AA	AA	AA	AA	AA	AA	CC	AA	CC	AA	AA	AA
SCRI_RS_115769	A/C	3	5162800	CC	AA	AA	AA	AA	AA	AA	AA	CC	CC	AA	AA	AA	AA	AA	AA	AA	AA	AA	AA	AA	AA	CC	AA	CC	AA	AA	AA	AA	AA	AA	AA	AA	AA	AA	AA	AA	AA	AA	AA	CC	AA	CC	AA	AA	AA
BOPA1_7716-721	A/C	3	5162900	CC	AA	AA	AA	AA	AA	AA	AA	CC	CC	AA	AA	AA	AA	AA	AA	AA	AA	AA	AA	AA	AA	CC	AA	CC	AA	AA	AA	AA	AA	AA	AA	AA	AA	AA	AA	AA	AA	AA	AA	CC	AA	CC	AA	AA	AA
BOPA1_4213-2378	A/C	3	5163000	AA	CC	CC	CC	CC	CC	CC	CC	AA	AA	CC	CC	CC	CC	CC	CC	CC	CC	CC	CC	CC	CC	AA	CC	AA	CC	CC	CC	CC	CC	CC	CC	CC	CC	CC	CC	CC	CC	CC	CC	AA	CC	AA	CC	CC	CC
BOPA2_12_31214	A/C	3	5163100	AA	CC	CC	CC	CC	CC	CC	CC	AA	AA	CC	CC	CC	CC	CC	CC	CC	CC	CC	CC	CC	CC	AA	CC	AA	CC	CC	CC	CC	CC	CC	CC	CC	CC	CC	CC	CC	CC	CC	CC	AA	CC	AA	CC	CC	CC
SCRI_RS_212974	A/C	3	5163200	AA	CC	CC	CC	CC	CC	CC	CC	AA	AA	CC	CC	CC	CC	CC	CC	CC	CC	CC	CC	CC	CC	AA	CC	AA	CC	CC	CC	CC	CC	CC	CC	CC	CC	CC	CC	CC	CC	CC	CC	AA	CC	AA	CC	CC	CC
SCRI_RS_136921	A/C	3	5163300	CC	AA	AA	AA	AA	AA	AA	AA	CC	CC	AA	AA	AA	AA	AA	AA	AA	AA	AA	AA	AA	AA	CC	AA	CC	AA	AA	AA	AA	AA	AA	AA	AA	AA	AA	AA	AA	AA	AA	AA	CC	AA	CC	AA	AA	AA
SCRI_RS_213902	A/C	3	5163400	CC	AA	AA	AA	AA	AA	AA	AA	CC	CC	AA	AA	AA	AA	AA	AA	AA	AA	AA	AA	AA	AA	CC	AA	CC	AA	AA	AA	AA	AA	AA	AA	AA	AA	AA	AA	AA	AA	AA	AA	CC	AA	CC	AA	AA	AA
SCRI_RS_207066	A/C	3	5163500	AA	CC	CC	NN	NN	CC	CC	CC	AA	AA	CC	CC	CC	CC	CC	CC	CA	CC	CC	CC	CC	CC	AA	CC	AA	CC	CA	CC	CC	CC	CC	CC	CC	CC	CC	CC	NN	CC	CC	CC	AA	CC	AA	CC	CC	CC
SCRI_RS_151799	A/C	3	5163600	CC	AA	AA	AA	AA	AA	AA	AA	CC	CC	AA	AA	AA	AA	AA	AA	AA	AA	AA	AA	AA	AA	CC	AA	AA	AA	AA	AA	AA	AA	AA	AA	AA	AA	AA	AA	AA	AA	AA	AA	CC	AA	CC	AA	AA	AA
BOPA1_4728-1735	A/C	3	5163700	AA	AA	AA	AA	AA	AA	CC	AA	AA	AA	AA	AA	AA	AA	AA	AA	AA	AA	AA	AA	AA	AA	AA	AA	CC	AA	AA	AA	AA	AA	AA	AA	AA	AA	AA	AA	AA	AA	AA	AA	AA	AA	CC	AA	AA	AA
BOPA1_3215-654	A/C	3	5163800	AA	AA	AA	AA	AA	AA	CC	AA	AA	AA	AA	AA	AA	AA	AA	AA	AA	AA	AA	AA	AA	AA	AA	AA	CC	AA	AA	AA	AA	AA	AA	AA	AA	AA	AA	AA	AA	AA	AA	AA	AA	AA	CC	AA	AA	AA
BOPA1_ConsensusGBS0697-1	A/C	3	5163900	AA	AA	AA	AA	AA	AA	CC	AA	AA	AA	AA	AA	AA	AA	AA	AA	AA	AA	AA	AA	AA	AA	AA	AA	CC	AA	AA	AA	AA	AA	AA	AA	AA	AA	AA	AA	AA	AA	AA	AA	AA	AA	CC	AA	AA	AA
SCRI_RS_181847	A/C	3	5164000	AA	AA	AA	AA	AA	AA	CC	AA	AA	AA	AA	AA	AA	AA	AA	AA	AA	AA	AA	AA	AA	AA	AA	AA	CC	AA	AA	AA	AA	AA	AA	AA	AA	AA	AA	AA	AA	AA	AA	AA	AA	AA	CC	AA	AA	AA
SCRI_RS_221896	A/C	3	5164100	NN	CC	CC	CC	CC	CC	AA	CC	NN	NN	CC	CC	CC	CC	CC	CC	CC	NN	CC	CC	CC	CC	NN	CC	AA	NN	CC	CC	CC	CC	CC	CC	CC	CC	CC	CC	CC	CC	CC	CC	NN	CC	AA	CC	CC	CC
SCRI_RS_157988	A/C	3	5164200	AA	AA	AA	AA	AA	AA	AA	AA	AA	AA	AA	AA	AA	AA	AA	AA	AA	AA	AA	AA	AA	AA	AA	AA	CC	AA	AA	AA	AA	AA	AA	AA	AA	AA	AA	AA	AA	AA	AA	AA	AA	AA	CC	AA	AA	AA
SCRI_RS_144038	A/C	3	5164300	CC	CC	CC	CC	CC	CC	CC	CC	CC	CC	CC	CC	CC	CC	CC	CC	CC	CC	CC	CC	CC	CC	CC	CC	AA	CC	CC	CC	CC	CC	CC	CC	CC	CC	CC	CC	CC	CC	CC	CC	CC	CC	AA	CC	CC	CC
SCRI_RS_2523	A/C	3	5164400	AA	AA	AA	AA	AA	AA	AA	AA	AA	AA	AA	AA	AA	AA	AA	AA	AA	AA	AA	AA	AA	AA	AA	AA	CC	AA	AA	AA	AA	AA	AA	AA	AA	AA	AA	AA	AA	AA	AA	AA	AA	AA	CC	AA	AA	AA
SCRI_RS_8664	A/C	3	5180000	NN	CC	CC	CC	CC	AA	CC	CC	AA	AA	CC	CC	CC	AA	CC	CC	CC	CC	CC	CC	CC	CC	AA	CC	AA	CC	CC	CC	CC	CC	CC	CC	CC	CC	CC	CC	CC	CC	CC	CC	AA	CC	AA	CC	CC	CC
SCRI_RS_238114	A/C	3	5180100	CC	AA	AA	CC	CC	CC	AA	AA	CC	CC	AA	AA	AA	CC	AA	AA	CC	CC	AA	AA	AA	AA	CC	AA	CC	AA	AA	AA	AA	AA	AA	AA	AA	AA	AA	AA	AA	AA	AA	AA	CC	AA	CC	AA	AA	AA
SCRI_RS_144369	A/C	3	5180200	AA	CC	CC	AA	AA	AA	NN	CC	AA	AA	CC	CC	CC	AA	CC	CC	AA	AA	CC	CC	CC	CC	AA	CC	AA	CC	CC	CC	NN	CC	CC	CC	CC	CC	CC	CC	CC	CC	CC	CC	AA	CC	AA	CC	CC	CC
BOPA1_2676-256	A/C	3	5180300	CC	AA	AA	AA	AA	CC	CC	AA	CC	CC	AA	AA	AA	CC	AA	AA	AA	AA	AA	AA	AA	AA	CC	AA	CC	AA	AA	AA	AA	AA	AA	AA	AA	AA	AA	AA	AA	AA	AA	AA	CC	AA	CC	AA	AA	AA
BOPA1_2066-1133	A/C	3	5180400	CC	AA	AA	AA	AA	CC	AA	AA	CC	CC	AA	AA	AA	CC	AA	AA	AA	AA	AA	AA	AA	AA	CC	AA	CC	AA	AA	AA	AA	AA	AA	AA	AA	AA	AA	AA	AA	AA	AA	AA	CC	AA	CC	AA	AA	AA
BOPA1_4453-422	A/C	3	5260000	CC	AA	AA	CC	CC	CC	AA	AA	CC	CC	AA	AA	AA	CC	AA	AA	CC	CC	AA	AA	AA	AA	CC	AA	CC	AA	AA	AA	AA	AA	AA	AA	AA	AA	AA	AA	AA	AA	AA	AA	CC	AA	AA	AA	AA	AA
BOPA1_10126-999	A/C	3	5330000	AA	CC	AA	AA	AA	AA	AA	AA	AA	AA	CC	AA	AA	AA	AA	AA	CC	AA	AA	CC	CC	AA	AA	AA	AA	AA	CC	CC	AA	AA	AA	AA	CC	AA	CC	CC	CC	CC	CC	CC	AA	AA	AA	CC	CC	CC
BOPA1_5038-1035	A/C	3	5450000	CC	AA	CC	CC	CC	AA	CC	CC	CC	CC	AA	CC	CC	AA	AA	CC	AA	CC	AA	CC	AA	CC	CC	CC	AA	AA	AA	AA	AA	AA	CC	CC	AA	CC	AA	AA	AA	AA	AA	AA	CC	CC	CC	AA	AA	AA
SCRI_RS_186102	A/C	3	5450100	AA	CC	CC	CC	CC	CC	CC	CC	AA	AA	CC	CC	CC	CC	CC	CC	CC	CC	CC	CC	CC	CC	AA	CC	CC	CC	NN	CC	CC	CC	CC	CC	CC	CC	CC	CC	CC	CC	CC	CC	AA	CC	AA	CC	CC	CC
SCRI_RS_173186	A/C	3	5510000	AA	AA	AA	AA	AA	AA	AA	AA	AA	AA	AA	AA	AA	CC	AA	AA	AA	AA	AA	AA	AA	AA	AA	AA	CC	AA	AA	AA	AA	AA	AA	AA	AA	AA	AA	AA	AA	AA	AA	AA	AA	AA	AA	AA	AA	AA
SCRI_RS_12836	A/C	3	5520000	AA	CC	AA	AA	AA	AA	AA	AA	AA	AA	CC	NN	AA	CC	CC	AA	AA	AA	CC	CC	CC	AA	AA	NN	AA	CC	CC	CC	AA	AA	AA	AA	CC	AA	CC	CC	CC	CC	CC	CC	AA	AA	AA	CC	CC	CC
SCRI_RS_168665	A/C	3	5520100	CC	AA	AA	CC	CC	AA	AA	AA	CC	CC	AA	AA	AA	CC	CC	AA	AA	CC	CC	AA	AA	CC	CC	CC	AA	CC	AA	AA	AA	AA	AA	AA	AA	AA	AA	AA	AA	AA	AA	CC	CC	AA	AA	AA	AA	AA
BOPA1_2338-1572	A/C	3	5520200	AA	AA	AA	CC	CC	CC	AA	AA	AA	AA	AA	AA	AA	AA	AA	AA	AA	CC	AA	AA	AA	AA	AA	AA	CC	AA	AA	AA	CC	AA	AA	AA	AA	AA	AA	AA	AA	AA	AA	AA	AA	AA	CC	AA	AA	AA
SCRI_RS_124607	A/C	3	5550000	AA	AA	AA	AA	AA	AA	CC	AA	AA	AA	AA	AA	AA	CC	AA	AA	CC	AA	AA	AA	AA	AA	AA	AA	CC	AA	AA	AA	CC	AA	AA	AA	AA	AA	AA	AA	AA	AA	AA	AA	AA	AA	CC	AA	AA	AA
BOPA1_ABC08184-2-1-35	A/C	3	5580000	CC	CC	CC	AA	AA	CC	AA	CC	CC	CC	CC	CC	CC	AA	CC	CC	AA	AA	CC	CC	CC	CC	CC	CC	CC	CC	CC	CC	AA	CC	CC	CC	CC	CC	CC	CC	CC	CC	CC	CC	CC	AA	AA	CC	CC	CC
SCRI_RS_162862	A/C	3	5580100	CC	CC	CC	AA	AA	CC	AA	CC	CC	CC	CC	CC	CC	AA	CC	CC	AA	AA	CC	CC	CC	CC	CC	CC	CC	CC	CC	CC	AA	CC	CC	CC	CC	CC	CC	CC	CC	CC	CC	CC	CC	AA	AA	CC	CC	CC
SCRI_RS_159661	A/C	3	5580200	CC	CC	CC	AA	AA	CC	CC	CC	CC	CC	CC	CC	CC	AA	CC	CC	CC	AA	CC	CC	CC	AA	CC	AA	AA	CC	CC	CC	CC	CC	CC	CC	CC	CC	CC	CC	CC	CC	CC	CC	CC	AA	AA	CC	CC	CC
SCRI_RS_214807	A/C	3	5580300	AA	AA	AA	CC	CC	AA	CC	AA	AA	AA	AA	AA	AA	CC	AA	AA	CC	CC	AA	AA	AA	CC	AA	CC	CC	AA	AA	AA	CC	AA	AA	AA	AA	AA	AA	AA	AA	AA	AA	AA	AA	AA	CC	AA	AA	AA
SCRI_RS_10387	A/C	3	5580400	CC	CC	CC	AA	AA	CC	AA	CC	CC	CC	CC	CC	CC	AA	CC	CC	AA	AA	CC	CC	CC	AA	CC	AA	AA	CC	CC	CC	AA	CC	CC	CC	CC	CC	CC	CC	CC	CC	CC	CC	CC	AA	AA	CC	CC	CC
SCRI_RS_16934	A/C	3	5580500	CC	CC	CC	AA	AA	CC	AA	CC	CC	CC	CC	CC	CC	AA	CC	CC	AA	AA	CC	CC	CC	AA	CC	AA	AA	CC	CC	CC	AA	CC	CC	CC	CC	CC	CC	CC	CC	CC	CC	CC	CC	AA	AA	CC	CC	CC
SCRI_RS_151680	A/C	3	5580600	AA	AA	AA	CC	CC	AA	CC	AA	AA	AA	AA	AA	AA	CC	AA	AA	CC	CC	AA	AA	AA	CC	AA	CC	CC	AA	AA	AA	CC	AA	AA	AA	AA	AA	AA	AA	AA	AA	AA	AA	AA	CC	CC	AA	AA	AA
SCRI_RS_141109	A/C	3	5580700	AA	AA	AA	CC	CC	AA	CC	AA	AA	AA	AA	AA	AA	CC	AA	AA	CC	CC	AA	AA	AA	CC	AA	CC	CC	AA	AA	AA	CC	AA	AA	AA	AA	AA	AA	AA	AA	AA	AA	AA	AA	AA	CC	AA	AA	AA
SCRI_RS_7385	A/C	3	5580800	AA	AA	AA	CC	CC	AA	CC	AA	AA	AA	AA	AA	AA	CC	AA	AA	CC	CC	AA	AA	AA	CC	AA	CC	CC	AA	AA	AA	CC	AA	AA	AA	AA	AA	AA	AA	AA	AA	AA	AA	AA	AA	CC	AA	AA	AA
SCRI_RS_175771	A/C	3	5580900	CC	CC	CC	AA	AA	CC	AA	CC	CC	CC	CC	CC	CC	AA	CC	CC	AA	AA	CC	CC	CC	AA	CC	AA	AA	CC	CC	CC	AA	CC	CC	CC	CC	CC	CC	CC	CC	CC	CC	CC	CC	CC	AA	CC	CC	CC
SCRI_RS_124201	A/C	3	5581000	CC	CC	CC	AA	AA	CC	AA	CC	CC	CC	CC	CC	CC	AA	CC	CC	AA	AA	CC	CC	CC	CC	CC	CC	CC	CC	CC	CC	AA	CC	CC	CC	CC	CC	CC	CC	CC	CC	CC	CC	CC	AA	AA	CC	CC	CC
BOPA1_6573-369	A/C	3	5640000	CC	CC	CC	AA	AA	CC	AA	CC	CC	CC	CC	CC	CC	AA	AA	CC	CC	AA	AA	CC	CC	AA	CC	AA	AA	CC	CC	CC	AA	CC	CC	CC	CC	CC	CC	CC	CC	CC	CC	CC	CC	CC	AA	CC	CC	CC
SCRI_RS_182328	A/C	3	5640100	AA	AA	AA	CC	CC	AA	CC	AA	AA	AA	AA	AA	AA	CC	CC	AA	AA	CC	CC	AA	AA	CC	AA	CC	CC	AA	AA	AA	CC	AA	AA	AA	AA	AA	AA	AA	AA	AA	AA	AA	AA	AA	CC	AA	AA	AA
BOPA1_4184-393	A/C	3	5710000	AA	AA	AA	AA	AA	CC	AA	AA	AA	AA	AA	AA	AA	AA	AA	AA	AA	AA	AA	AA	AA	AA	AA	AA	AA	AA	AA	AA	AA	AA	AA	AA	AA	AA	AA	AA	AA	AA	AA	AA	AA	AA	AA	AA	AA	AA
SCRI_RS_152371	A/C	3	5720000	AA	AA	AA	CC	CC	AA	CC	AA	AA	AA	AA	AA	AA	AA	AA	AA	AA	CC	AA	AA	AA	AA	AA	AA	CC	AA	AA	AA	CC	AA	AA	AA	AA	AA	AA	AA	AA	AA	AA	AA	AA	AA	CC	AA	AA	AA
SCRI_RS_142939	A/C	3	5740000	CC	CC	CC	AA	AA	CC	CC	CC	CC	CC	CC	CC	CC	CC	CC	CC	CC	AA	CC	CC	CC	CC	CC	CC	AA	CC	CC	CC	CC	CC	CC	CC	CC	CC	CC	CC	CC	CC	CC	CC	CC	CC	AA	CC	CC	CC
SCRI_RS_143331	A/C	3	5740100	AA	AA	AA	AA	AA	CC	AA	AA	AA	AA	AA	AA	AA	AA	AA	AA	CC	AA	AA	AA	AA	AA	AA	AA	AA	AA	AA	AA	AA	AA	AA	AA	AA	AA	AA	AA	AA	AA	AA	AA	AA	AA	AA	AA	AA	AA
SCRI_RS_1799	A/C	3	5740200	CC	CC	CC	CC	CC	AA	CC	CC	CC	CC	CC	CC	CC	CC	CC	CC	AA	CC	CC	CC	CC	CC	CC	CC	CC	CC	CC	CC	CC	CC	CC	CC	CC	CC	CC	CC	CC	CC	CC	CC	CC	CC	CC	CC	CC	CC
SCRI_RS_135581	A/C	3	5760000	AA	CC	CC	AA	AA	CC	CC	AA	AA	AA	AA	CC	AA	AA	CC	AA	AA	AA	AA	CC	CC	AA	AA	AA	AA	AA	CC	CC	CC	AA	AA	AA	CC	CC	CC	CC	AA	CC	CC	AA	AA	AA	AA	AA	AA	AA
SCRI_RS_157479	A/C	3	5790000	CC	CC	CC	AA	AA	CC	AA	CC	CC	CC	CC	CC	CC	CC	CC	CC	CC	AA	AA	CC	CC	CC	CC	CC	AA	CC	CC	CC	AA	CC	CC	CC	CC	CC	CC	CC	CC	CC	CC	CC	CC	CC	AA	CC	CC	CC
SCRI_RS_231801	A/C	3	5800000	CC	CC	CC	AA	AA	CC	CC	CC	CC	CC	CC	CC	CC	CC	CC	CC	CC	AA	AA	CC	CC	CC	CC	CC	AA	CC	CC	CC	CC	CC	CC	CC	CC	CC	CC	CC	CC	CC	CC	CC	CC	CC	AA	CC	CC	CC
SCRI_RS_137934	A/C	3	5900000	CC	CC	CC	AA	AA	AA	CC	CC	CC	CC	CC	CC	CC	CC	CC	CC	AA	AA	AA	CC	CC	CC	CC	CC	CC	AA	CC	CC	CC	AA	CC	CC	CC	CC	CC	CC	CC	CC	CC	CC	CC	CC	AA	CC	CC	CC
SCRI_RS_230975	A/C	3	5900100	AA	AA	AA	AA	AA	AA	AA	AA	AA	AA	AA	AA	AA	CC	AA	AA	AA	AA	AA	AA	AA	AA	AA	AA	CC	AA	NN	AA	AA	AA	AA	AA	AA	AA	AA	AA	AA	AA	AA	AA	AA	AA	AA	AA	AA	AA
SCRI_RS_130616	A/C	3	5910000	CC	CC	CC	CC	CC	AA	CC	CC	CC	CC	CC	CC	CC	AA	CC	CC	AA	CC	AA	CC	CC	CC	CC	CC	CC	AA	CC	CC	CC	AA	CC	CC	CC	CC	CC	CC	CC	CC	CC	CC	CC	CC	CC	CC	CC	CC
SCRI_RS_107261	A/C	3	5910100	CC	CC	CC	CC	CC	AA	CC	CC	CC	CC	CC	CC	CC	AA	CC	CC	AA	CC	AA	CC	CC	CC	CC	CC	CC	AA	CC	CC	CC	AA	CC	CC	CC	CC	CC	CC	CC	CC	CC	CC	CC	CC	CC	CC	CC	CC
BOPA1_8180-450	A/C	3	5910200	AA	AA	AA	CC	CC	AA	AA	AA	AA	AA	AA	AA	AA	AA	AA	AA	AA	CC	AA	AA	AA	AA	AA	AA	CC	AA	AA	AA	AA	AA	AA	AA	AA	AA	AA	AA	AA	AA	AA	AA	AA	AA	CC	AA	AA	AA
SCRI_RS_127140	A/C	3	5910300	CC	CC	CC	AA	AA	CC	CC	CC	CC	CC	CC	CC	CC	CC	CC	CC	CC	AA	CC	CC	CC	CC	CC	CC	AA	CC	CC	CC	CC	CC	CC	CC	CC	CC	CC	CC	CC	CC	CC	CC	CC	CC	AA	CC	CC	CC
SCRI_RS_238981	A/C	3	5930000	AA	AA	AA	CC	CC	AA	AA	AA	AA	AA	AA	AA	AA	AA	CC	AA	AA	CC	AA	AA	AA	AA	AA	AA	CC	AA	AA	AA	AA	AA	AA	AA	AA	AA	AA	AA	AA	AA	AA	AA	AA	CC	CC	AA	AA	AA
SCRI_RS_182209	A/C	3	5930100	CC	CC	CC	AA	AA	CC	CC	CC	CC	CC	CC	CC	CC	CC	AA	CC	CC	AA	CC	CC	CC	CC	CC	CC	AA	CC	CC	CC	CC	CC	CC	CC	CC	CC	CC	CC	CC	CC	CC	CC	CC	AA	AA	CC	CC	CC
BOPA1_ABC19175-1-2-375	A/C	3	5930200	AA	AA	AA	CC	CC	AA	AA	AA	AA	AA	AA	AA	AA	AA	CC	AA	AA	CC	CC	AA	AA	AA	AA	AA	CC	AA	AA	AA	AA	AA	AA	AA	AA	AA	AA	AA	AA	AA	AA	AA	AA	CC	CC	AA	AA	AA
SCRI_RS_211224	A/C	3	5930300	AA	AA	AA	AA	AA	CC	AA	AA	AA	AA	AA	AA	AA	CC	AA	AA	CC	AA	CC	AA	AA	AA	AA	AA	AA	AA	AA	AA	AA	AA	AA	AA	AA	AA	AA	AA	AA	AA	AA	AA	AA	AA	AA	AA	AA	AA
SCRI_RS_164731	A/C	3	5940000	CC	CC	CC	AA	AA	AA	CC	CC	CC	CC	CC	CC	CC	CC	CC	CC	CC	AA	CC	CC	CC	CC	CC	CC	AA	CC	CC	CC	CC	CC	CC	CC	CC	CC	CC	CC	CC	CC	CC	CC	CC	CC	AA	CC	CC	CC
SCRI_RS_171837	A/C	3	5940100	CC	CC	CC	AA	AA	AA	CC	CC	CC	CC	CC	CC	CC	CC	CC	CC	CC	AA	CC	CC	CC	CC	CC	CC	AA	CC	CC	CC	CC	CC	CC	CC	CC	CC	CC	CC	CC	CC	CC	CC	CC	CC	AA	CC	CC	CC
SCRI_RS_232895	A/C	3	5960000	AA	AA	AA	CC	CC	CC	CC	AA	AA	AA	AA	AA	AA	CC	AA	AA	CC	CC	AA	AA	AA	AA	AA	AA	CC	AA	AA	AA	CC	AA	AA	AA	AA	AA	AA	AA	AA	AA	AA	AA	AA	AA	CC	AA	AA	AA
SCRI_RS_178907	A/C	3	5960100	CC	CC	CC	AA	AA	AA	AA	CC	CC	CC	CC	CC	CC	AA	CC	CC	CC	AA	CC	CC	CC	CC	CC	CC	AA	CC	CC	CC	AA	CC	CC	CC	CC	CC	CC	CC	CC	CC	CC	CC	CC	CC	AA	CC	CC	CC
BOPA2_12_30616	A/C	3	5960200	AA	CC	CC	AA	AA	AA	AA	CC	AA	AA	CC	CC	CC	AA	CC	CC	CC	AA	CC	CC	CC	AA	AA	AA	AA	AA	CC	CC	AA	AA	CC	CC	CC	CC	CC	CC	CC	CC	CC	CC	AA	CC	AA	CC	CC	CC
SCRI_RS_154396	A/C	3	5960300	CC	AA	AA	CC	CC	CC	CC	AA	CC	CC	AA	AA	AA	CC	CC	AA	CC	CC	CC	AA	AA	CC	CC	CC	CC	CC	AA	AA	CC	CC	AA	AA	AA	AA	AA	AA	AA	AA	AA	AA	CC	CC	CC	AA	AA	AA
BOPA2_12_30788	A/C	3	5960400	CC	CC	CC	AA	AA	AA	AA	CC	CC	CC	CC	CC	CC	AA	CC	CC	CC	AA	CC	CC	CC	CC	CC	CC	AA	CC	CC	CC	AA	CC	CC	CC	CC	CC	CC	CC	CC	CC	CC	CC	CC	CC	AA	CC	CC	CC
SCRI_RS_231031	A/C	3	5960500	CC	CC	CC	AA	AA	AA	AA	CC	CC	CC	CC	CC	CC	AA	CC	CC	CC	AA	CC	CC	CC	CC	CC	CC	AA	CC	CC	CC	AA	CC	CC	CC	CC	CC	CC	CC	CC	CC	CC	CC	CC	CC	AA	CC	CC	CC
BOPA2_12_31242	A/C	3	6080000	CC	CC	CC	CC	CC	CC	AA	CC	CC	CC	CC	CC	CC	CC	AA	CC	CC	CC	AA	CC	CC	CC	CC	CC	CC	AA	CC	CC	AA	AA	CC	CC	CC	AA	CC	CC	CC	CC	CC	CC	CC	AA	CC	CC	CC	CC
SCRI_RS_204491	A/C	3	6080100	CC	AA	AA	CC	CC	CC	AA	AA	CC	CC	AA	AA	AA	AA	AA	AA	AA	CC	AA	AA	AA	AA	CC	AA	CC	AA	AA	AA	AA	AA	AA	AA	AA	AA	AA	AA	AA	AA	AA	AA	CC	AA	CC	AA	AA	AA
SCRI_RS_167463	A/C	3	6080200	AA	CC	CC	AA	AA	AA	CC	CC	AA	AA	CC	CC	CC	CC	CC	CC	NN	AA	CC	CC	CC	CC	AA	CC	AA	CC	CC	CC	CC	CC	CC	CC	CC	CC	CC	CC	CC	CC	CC	CC	AA	CC	AA	CC	CC	CC
SCRI_RS_187102	A/C	3	6080300	CC	AA	AA	CC	CC	CC	AA	AA	CC	CC	AA	AA	AA	AA	AA	AA	AA	CC	AA	AA	AA	AA	CC	AA	CC	AA	AA	AA	AA	AA	AA	AA	AA	AA	AA	AA	AA	AA	AA	AA	CC	AA	CC	AA	AA	AA
SCRI_RS_161744	A/C	3	6080400	AA	CC	CC	AA	AA	AA	CC	CC	AA	AA	CC	CC	CC	CC	CC	CC	CC	AA	CC	CC	CC	CC	AA	CC	AA	CC	CC	CC	CC	CC	CC	CC	CC	CC	CC	CC	CC	CC	CC	CC	AA	CC	AA	CC	CC	CC
SCRI_RS_200508	A/C	3	6080500	AA	AA	AA	AA	AA	AA	CC	AA	AA	AA	AA	AA	AA	AA	CC	AA	AA	AA	CC	AA	AA	AA	AA	AA	AA	CC	AA	AA	CC	CC	AA	AA	AA	CC	AA	AA	AA	AA	AA	AA	AA	CC	AA	AA	AA	AA
SCRI_RS_10288	A/C	3	6180000	AA	CC	CC	CC	CC	AA	CC	CC	AA	AA	CC	CC	CC	CC	CC	CC	CC	CC	CC	CC	CC	CC	AA	CC	CC	AA	CC	CC	CC	AA	CC	CC	CC	AA	CC	CC	CC	CC	CC	CC	AA	CC	CC	CC	CC	CC
SCRI_RS_220192	A/C	3	6180100	CC	AA	AA	AA	AA	CC	AA	AA	CC	CC	AA	AA	AA	AA	AA	AA	AA	AA	AA	AA	AA	AA	CC	AA	AA	CC	AA	AA	CC	CC	AA	AA	AA	CC	AA	AA	AA	AA	AA	AA	CC	AA	AA	AA	AA	AA
BOPA2_12_30754	A/C	3	6190000	CC	CC	CC	AA	AA	CC	AA	CC	CC	CC	CC	CC	CC	CC	CC	CC	CC	AA	CC	CC	CC	CC	CC	CC	AA	CC	CC	CC	AA	CC	CC	CC	CC	CC	CC	CC	CC	CC	CC	CC	CC	CC	AA	CC	CC	CC
BOPA1_ABC10084-1-2-363	A/C	3	6190100	CC	AA	AA	CC	CC	AA	AA	AA	CC	CC	AA	AA	AA	AA	AA	AA	AA	CC	AA	AA	AA	AA	CC	AA	CC	AA	NN	AA	AA	AA	AA	AA	AA	AA	AA	AA	AA	AA	AA	AA	CC	AA	CC	AA	AA	AA
SCRI_RS_225540	A/C	3	6190200	CC	AA	AA	CC	CC	AA	CC	CC	CC	CC	AA	AA	CC	CC	CC	CC	CC	CC	AA	AA	CC	CC	CC	CC	CC	AA	AA	AA	CC	AA	CC	AA	AA	AA	AA	CC	AA	AA	AA	CC	CC	CC	CC	AA	CC	AA
SCRI_RS_4575	A/C	3	6190300	CC	AA	AA	CC	CC	AA	AA	CC	CC	CC	AA	AA	CC	AA	CC	CC	CC	CC	AA	AA	CC	CC	CC	CC	CC	AA	AA	AA	AA	AA	CC	AA	AA	AA	AA	CC	AA	AA	AA	CC	CC	CC	CC	AA	CC	AA
SCRI_RS_1398	A/C	3	6190400	AA	CC	CC	AA	AA	CC	AA	AA	AA	AA	CC	CC	AA	AA	AA	AA	AA	AA	CC	CC	AA	AA	AA	AA	AA	CC	CC	CC	AA	CC	AA	CC	CC	CC	CC	AA	CC	CC	CC	AA	AA	AA	AA	CC	AA	CC
SCRI_RS_182061	A/C	3	6190500	AA	CC	CC	AA	AA	CC	AA	AA	AA	AA	CC	CC	AA	AA	AA	AA	AA	AA	CC	CC	AA	AA	AA	AA	AA	CC	CC	CC	AA	CC	AA	CC	CC	CC	CC	AA	CC	CC	CC	AA	AA	AA	AA	CC	AA	CC
SCRI_RS_235065	A/C	3	6190600	AA	CC	CC	AA	AA	CC	CC	CC	AA	AA	CC	CC	CC	CC	CC	CC	CC	AA	CC	CC	CC	CC	AA	CC	AA	CC	CC	CC	CC	CC	CC	CC	CC	CC	CC	CC	CC	CC	CC	CC	AA	CC	AA	CC	CC	CC
BOPA1_5128-1831	A/C	3	6190700	CC	AA	AA	AA	AA	CC	AA	AA	CC	CC	AA	AA	AA	AA	AA	AA	AA	AA	AA	AA	AA	AA	CC	AA	AA	CC	AA	AA	AA	CC	AA	AA	AA	CC	AA	AA	AA	AA	AA	AA	CC	AA	AA	AA	AA	AA
SCRI_RS_224360	A/C	3	6200000	CC	CC	CC	CC	CC	AA	AA	AA	CC	CC	CC	CC	AA	AA	AA	AA	AA	CC	CC	CC	AA	AA	CC	AA	CC	CC	CC	CC	AA	CC	AA	CC	CC	CC	CC	AA	CC	CC	CC	AA	CC	AA	AA	CC	AA	CC
SCRI_RS_144535	A/C	3	6210000	AA	CC	CC	AA	AA	CC	CC	CC	AA	AA	CC	CC	CC	CC	CC	CC	CC	AA	CC	CC	CC	CC	AA	CC	AA	CC	CC	CC	CC	CC	CC	CC	CC	CC	CC	CC	CC	CC	CC	CC	AA	CC	AA	CC	CC	CC
SCRI_RS_187887	A/C	3	6250000	AA	AA	AA	AA	AA	AA	CC	AA	AA	AA	AA	AA	AA	CC	AA	AA	CC	AA	AA	AA	AA	CC	AA	CC	AA	CC	AA	AA	CC	CC	AA	AA	AA	AA	AA	AA	AA	AA	AA	AA	AA	AA	CC	AA	AA	AA
BOPA2_12_31356	A/C	3	6270000	CC	CC	CC	CC	CC	CC	AA	CC	CC	CC	CC	CC	CC	AA	CC	CC	AA	CC	CC	CC	CC	AA	CC	AA	CC	AA	CC	CC	AA	AA	CC	CC	CC	CC	CC	CC	CC	CC	CC	CC	CC	CC	AA	CC	CC	CC
SCRI_RS_139294	A/C	3	6270100	AA	AA	AA	AA	AA	AA	CC	AA	AA	AA	AA	AA	AA	CC	AA	AA	CC	AA	AA	AA	AA	CC	AA	CC	AA	CC	AA	AA	CC	CC	AA	AA	AA	AA	AA	AA	AA	AA	AA	AA	AA	AA	CC	AA	AA	AA
BOPA1_2677-501	A/C	3	6280000	AA	CC	CC	AA	AA	AA	CC	CC	AA	AA	CC	CC	NN	CC	CC	CC	AC	AA	CC	CC	CC	CC	AA	CC	AA	CC	AC	CC	CC	CC	CC	CC	CC	CC	CC	CC	NN	CC	CC	NN	AA	CC	AA	CC	CC	CC
SCRI_RS_162931	A/C	3	6300000	CC	AA	AA	CC	CC	AA	CC	AA	CC	CC	AA	AA	AA	AA	CC	AA	AA	CC	CC	AA	AA	CC	CC	CC	CC	CC	AA	AA	CC	CC	AA	AA	AA	CC	AA	AA	AA	AA	AA	AA	CC	CC	CC	AA	CC	AA
SCRI_RS_237939	A/C	3	6300100	CC	AA	AA	CC	CC	AA	CC	AA	CC	CC	AA	AA	AA	AA	CC	AA	AC	CC	CC	AA	AA	CC	CC	CC	CC	CC	AC	AA	CC	CC	AA	AA	AA	CC	AA	AA	AC	AA	AA	AA	CC	CC	CC	AA	CC	AA
SCRI_RS_13778	A/C	3	6370000	AA	AA	AA	AA	AA	CC	AA	AA	AA	AA	AA	AA	AA	AA	CC	AA	AA	CC	AA	AA	AA	AA	AA	AA	AA	CC	AA	AA	AA	CC	AA	AA	AA	AA	AA	AA	AA	AA	AA	AA	AA	AA	CC	AA	AA	AA
BOPA1_4618-1559	A/C	3	6390000	AA	AA	AA	AA	AA	AA	AA	AA	AA	AA	AA	AA	AA	AA	AA	AA	AA	CC	AA	AA	AA	AA	AA	AA	AA	AA	AA	AA	CC	AA	AA	AA	AA	AA	AA	AA	AA	AA	AA	AA	AA	AA	CC	AA	AA	AA
SCRI_RS_194602	A/C	3	6390100	AA	AA	AA	AA	AA	CC	CC	AA	AA	AA	AA	AA	AA	CC	CC	AA	CC	AA	AA	AA	AA	AA	AA	AA	AA	CC	AA	AA	AA	CC	AA	AA	AA	CC	AA	AA	AA	AA	AA	AA	AA	AA	AA	AA	CC	AA
BOPA2_12_30743	A/C	3	6390200	AA	AA	AA	AA	AA	AA	AA	AA	AA	AA	AA	AA	AA	AA	AA	AA	AA	CC	AA	AA	AA	AA	AA	AA	AA	AA	AA	AA	CC	AA	AA	AA	AA	AA	AA	AA	AA	AA	AA	AA	AA	AA	CC	AA	AA	AA
BOPA1_4150-398	A/C	3	6420000	CC	AA	AA	CC	CC	CC	CC	CC	CC	CC	AA	AA	CC	AA	CC	CC	CC	AA	CC	AA	CC	CC	CC	CC	CC	CC	AA	AA	AA	CC	CC	AA	AA	CC	AA	AA	AA	AA	AA	CC	CC	CC	AA	AA	CC	AA
BOPA1_4647-248	A/C	3	6420100	CC	AA	AA	CC	NN	CC	CC	CC	CC	CC	AA	AA	CC	AA	CC	CC	AC	AA	CC	AA	CC	CC	CC	CC	CC	CC	AA	AA	AA	CC	CC	AA	AA	CC	AA	AA	AA	AA	AA	CC	CC	CC	AA	AA	CC	AA
BOPA2_12_10609	A/C	3	6420200	AA	AA	AA	AA	AA	AA	AA	AA	AA	AA	AA	AA	AA	AA	AA	AA	AA	CC	AA	AA	AA	AA	AA	AA	AA	AA	AA	AA	CC	AA	AA	AA	AA	AA	AA	AA	AA	AA	AA	AA	AA	AA	CC	AA	AA	AA
SCRI_RS_104564	A/C	3	6430000	AA	CC	CC	AA	AA	AA	CC	AA	AA	AA	CC	CC	AA	CC	AA	AA	CC	CC	AA	CC	AA	AA	AA	AA	AA	AA	CC	CC	AA	AA	AA	CC	CC	AA	CC	CC	CC	CC	CC	AA	AA	AA	CC	CC	AA	CC
SCRI_RS_155609	A/C	3	6430100	AA	CC	CC	AA	AA	AA	CC	AA	AA	AA	CC	CC	AA	CC	AA	AA	AA	CC	AA	CC	AA	AA	AA	AA	AA	AA	CC	CC	AA	AA	AA	CC	CC	AA	CC	CC	CC	CC	CC	AA	AA	AA	CC	CC	AA	CC
SCRI_RS_221981	A/C	3	6430200	AA	AA	AA	AA	AA	AA	AA	AA	AA	AA	AA	AA	AA	CC	AA	AA	AA	CC	AA	AA	AA	AA	AA	AA	AA	AA	AA	AA	AA	AA	AA	AA	AA	AA	AA	AA	AA	AA	AA	AA	AA	AA	CC	AA	AA	AA
BOPA2_12_31346	A/C	3	6470000	CC	CC	CC	AA	AA	CC	AA	AA	CC	CC	CC	CC	AA	CC	AA	AA	AA	CC	AA	CC	AA	AA	CC	AA	AA	CC	CC	CC	AA	CC	AA	CC	CC	AA	CC	CC	CC	CC	CC	AA	CC	AA	CC	CC	AA	CC
SCRI_RS_164675	A/C	3	6470100	CC	CC	CC	AA	AA	CC	CC	AA	CC	CC	CC	CC	AA	CC	AA	AA	CC	CC	AA	CC	AA	AA	CC	AA	AA	CC	CC	CC	AA	CC	AA	CC	CC	AA	CC	CC	CC	CC	CC	AA	CC	AA	CC	CC	AA	CC
SCRI_RS_156056	A/C	3	6490000	AA	CC	CC	CC	CC	CC	AA	CC	AA	AA	CC	CC	CC	AA	CC	CC	AA	AA	CC	CC	CC	CC	AA	CC	CC	CC	CC	CC	CC	CC	CC	CC	CC	CC	CC	CC	CC	CC	CC	CC	AA	CC	AA	CC	CC	CC
SCRI_RS_160216	A/C	3	6490100	CC	AA	AA	AA	AA	AA	AA	AA	CC	CC	AA	AA	AA	CC	AA	AA	AA	CC	AA	AA	AA	AA	CC	AA	AA	AA	AA	AA	AA	AA	AA	AA	AA	AA	AA	AA	AA	AA	AA	AA	CC	AA	CC	AA	AA	AA
SCRI_RS_189039	A/C	3	6750000	AA	CC	CC	AA	AA	CC	AA	AA	AA	AA	CC	CC	AA	AA	CC	AA	AA	CC	CC	CC	AA	CC	AA	CC	AA	CC	CC	CC	AA	CC	AA	CC	CC	CC	CC	CC	CC	CC	CC	AA	AA	AA	AA	CC	CC	CC
SCRI_RS_207408	A/C	3	6760000	CC	CC	CC	CC	CC	CC	CC	CC	CC	CC	CC	CC	CC	CC	CC	CC	CC	CC	CC	CC	CC	CC	CC	CC	CC	CC	CC	CC	AA	CC	CC	CC	CC	CC	CC	CC	CC	CC	CC	CC	CC	CC	CC	CC	CC	CC
SCRI_RS_171415	A/C	3	6790000	CC	AA	AA	AA	AA	AA	CC	AA	AA	CC	AA	AA	AA	AA	AA	AA	AA	AA	AA	AA	AA	AA	CC	AA	CC	AA	AA	AA	AA	AA	AA	AA	AA	AA	AA	AA	AA	AA	AA	AA	CC	AA	AA	AA	AA	AA
SCRI_RS_208373	A/C	3	6790100	AA	CC	CC	CC	CC	CC	AA	CC	CC	AA	CC	CC	CC	CC	CC	CC	CC	CC	CC	CC	CC	CC	AA	CC	AA	CC	CC	CC	CC	CC	CC	CC	CC	CC	CC	CC	CC	CC	CC	CC	AA	CC	CC	CC	CC	CC
SCRI_RS_27538	A/C	3	6810000	AA	AA	CC	AA	AA	AA	AA	AA	AA	AA	AA	CC	AA	AA	AA	AA	AA	AA	AA	CC	AA	AA	AA	AA	CC	AA	AA	AA	AA	AA	AA	AA	AA	AA	AA	CC	AA	AA	AA	AA	AA	AA	AA	AA	AA	AA
SCRI_RS_140190	A/C	3	6820000	CC	AA	CC	AA	AA	AA	CC	AA	AA	CC	AA	CC	AA	AA	AA	AA	AA	AA	AA	CC	AA	AA	CC	AA	CC	AA	AA	AA	AA	AA	AA	AA	AA	AA	AA	CC	AA	AA	AA	AA	CC	AA	CC	AA	AA	AA
BOPA2_12_30677	A/C	3	6820100	CC	AA	CC	AA	AA	AA	CC	AA	AA	CC	AA	CC	AA	AA	AA	AA	AA	AA	AA	CC	AA	AA	CC	AA	CC	AA	AA	AA	AA	AA	AA	AA	AA	AA	AA	CC	AA	AA	AA	AA	CC	AA	CC	AA	AA	AA
SCRI_RS_171062	A/C	3	6820200	CC	NN	CC	CA	CA	CC	AA	NN	CC	CC	CC	CC	CC	CC	CC	CC	CA	CC	CC	CC	CC	CC	CC	CC	CC	CC	CA	CC	CC	CC	CC	CC	CC	CC	CC	CC	CA	CC	CC	CC	CC	CC	CC	CC	CC	CC
BOPA1_8722-512	A/C	3	6830000	CC	CC	CC	CC	CC	CC	CC	CC	CC	CC	CC	CC	CC	CC	CC	CC	CC	CC	CC	CC	CC	CC	CC	CC	CC	CC	CC	CC	AA	CC	CC	CC	CC	CC	CC	CC	CC	CC	CC	CC	CC	CC	CC	CC	CC	CC
SCRI_RS_223611	A/C	3	6830100	CC	CC	CC	CC	CC	CC	CC	CC	CC	CC	CC	CC	CC	CC	CC	CC	CC	CC	CC	CC	CC	CC	CC	CC	CC	CC	CC	CC	AA	CC	CC	CC	CC	CC	CC	CC	CC	CC	CC	CC	CC	CC	CC	CC	CC	CC
SCRI_RS_148020	A/C	3	6830200	AA	AA	CC	AA	AA	AA	CC	AA	AA	AA	AA	CC	AA	AA	AA	AA	AA	AA	AA	CC	AA	AA	AA	AA	AA	AA	AA	AA	AA	AA	AA	AA	AA	AA	AA	CC	AA	AA	AA	AA	AA	AA	AA	AA	AA	AA
BOPA2_12_31262	A/C	3	6900000	AA	AA	AA	AA	AA	CC	AA	AA	AA	AA	AA	AA	AA	AA	AA	AA	AA	AA	AA	AA	AA	AA	AA	AA	AA	AA	AA	AA	AA	CC	AA	AA	AA	AA	AA	AA	AA	AA	AA	AA	AA	AA	AA	AA	AA	AA
BOPA1_11832-415	A/C	3	6900100	AA	CC	AA	AA	AA	AA	AA	CC	AA	AA	CC	AA	CC	AA	CC	CC	CC	AA	CC	AA	CC	CC	AA	CC	CC	CC	CC	CC	AA	AA	CC	CC	CC	CC	CC	CC	CC	CC	CC	CC	AA	CC	AA	CC	CC	CC
SCRI_RS_190676	A/C	3	6900200	CC	AA	CC	CC	CC	CC	CC	AA	CC	CC	AA	CC	AA	CC	AA	AA	AA	CC	AA	CC	AA	AA	CC	AA	AA	AA	AA	AA	CC	CC	AA	AA	AA	AA	AA	AA	AA	AA	AA	AA	CC	AA	CC	AA	AA	AA
SCRI_RS_159249	A/C	3	6900300	CC	AA	CC	CC	CC	CC	CC	AA	CC	CC	AA	CC	AA	CC	AA	AA	AA	CC	AA	CC	AA	AA	CC	AA	AA	AA	AA	AA	CC	CC	AA	AA	AA	AA	AA	AA	AA	AA	AA	AA	CC	AA	CC	AA	AA	AA
SCRI_RS_223097	A/C	3	6990000	CC	CC	CC	CC	CC	AA	CC	CC	CC	CC	CC	CC	CC	CC	CC	CC	CC	CC	CC	CC	CC	CC	CC	CC	CC	CC	CC	CC	CC	CC	CC	CC	CC	CC	CC	CC	CC	CC	CC	CC	CC	CC	CC	CC	CC	CC
SCRI_RS_202772	A/C	3	7020000	CC	CC	CC	CC	CC	AA	CC	CC	CC	CC	CC	CC	CC	CC	CC	CC	CC	CC	CC	CC	CC	CC	CC	CC	CC	CC	CC	CC	CC	CC	CC	CC	CC	CC	CC	CC	CC	CC	CC	CC	CC	CC	CC	CC	CC	CC
SCRI_RS_153148	A/C	3	7150000	AA	AA	AA	AA	AA	CC	AA	AA	AA	AA	AA	AA	AA	AA	AA	AA	AA	AA	AA	AA	AA	AA	AA	AA	AA	AA	AA	AA	AA	AA	AA	AA	AA	AA	AA	AA	AA	AA	AA	AA	AA	AA	AA	AA	AA	AA
SCRI_RS_208662	A/C	3	7300000	AA	AA	AA	AA	AA	CC	AA	AA	AA	AA	AA	AA	AA	AA	AA	AA	AA	AA	AA	AA	AA	AA	AA	AA	AA	AA	AA	AA	AA	AA	AA	AA	AA	AA	AA	AA	AA	AA	AA	AA	AA	AA	AA	AA	AA	AA
BOPA1_11116-257	A/C	3	7300100	CC	CC	CC	AA	AA	AA	CC	CC	CC	CC	CC	CC	CC	CC	CC	CC	AA	CC	CC	CC	CC	AA	CC	AA	AA	CC	CC	CC	AA	AA	CC	CC	CC	CC	CC	CC	CC	CC	CC	CC	CC	CC	CC	CC	CC	CC
SCRI_RS_167410	A/C	3	7320000	AA	AA	AA	CC	CC	CC	AA	AA	AA	AA	AA	AA	AA	AA	AA	AA	CC	AA	AA	AA	AA	CC	AA	CC	CC	AA	AA	AA	CC	CC	AA	AA	AA	AA	AA	AA	AA	AA	AA	AA	AA	AA	AA	AA	AA	AA
SCRI_RS_178618	A/C	3	7320100	AA	AA	AA	AA	AA	CC	AA	AA	AA	AA	AA	AA	AA	AA	AA	AA	AA	AA	AA	AA	AA	AA	AA	AA	CC	AA	AA	AA	CC	CC	AA	AA	AA	AA	AA	AA	AA	AA	AA	AA	AA	AA	AA	AA	AA	AA
SCRI_RS_155763	A/C	3	7480000	CC	AA	AA	CC	CC	AA	CC	AA	CC	CC	AA	AA	AA	CC	CC	AA	CC	AA	AA	AA	AA	CC	CC	CC	CC	AA	NN	AA	CC	AA	AA	AA	AA	AA	AA	AA	AA	AA	AA	AA	CC	AA	CC	AA	CC	AA
SCRI_RS_95272	A/C	3	7570000	AA	AA	AA	AA	AA	CC	AA	AA	AA	AA	AA	AA	AA	AA	AA	AA	AA	AA	AA	AA	AA	AA	AA	AA	AA	AA	AA	AA	AA	AA	AA	AA	AA	AA	AA	AA	AA	AA	AA	AA	AA	AA	AA	AA	AA	AA
SCRI_RS_199922	A/C	3	7570100	AA	AA	AA	AA	AA	CC	AA	AA	AA	AA	AA	AA	AA	AA	AA	AA	AA	AA	AA	AA	AA	AA	AA	AA	AA	AA	AA	AA	AA	AA	AA	AA	AA	AA	AA	AA	AA	AA	AA	AA	AA	AA	AA	AA	AA	AA
SCRI_RS_134017	A/C	3	7610000	AA	CC	CC	AA	AA	CC	AA	CC	AA	AA	CC	CC	CC	AA	CC	CC	AA	AA	CC	CC	CC	AA	AA	AA	AA	CC	CC	CC	AA	CC	CC	CC	CC	CC	CC	CC	CC	CC	CC	CC	AA	CC	AA	CC	CC	CC
BOPA2_12_30663	A/C	3	7610100	AA	AA	AA	AA	AA	AA	AA	AA	AA	AA	AA	AA	AA	AA	AA	AA	AA	AA	AA	AA	AA	AA	AA	AA	AA	AA	AA	AA	CC	AA	AA	AA	AA	AA	AA	AA	AA	AA	AA	AA	AA	AA	AA	AA	AA	AA
BOPA1_13081-199	A/C	3	7630000	AA	CC	CC	CC	CC	CC	CC	CC	AA	CC	CC	CC	CC	CC	CC	CC	CC	CC	CC	CC	CC	CC	AA	CC	CC	CC	CC	CC	CC	CC	CC	CC	CC	CC	CC	CC	CC	CC	CC	CC	AA	CC	AA	CC	AC	CC
SCRI_RS_182014	A/C	3	7630100	AA	CC	CC	AA	AA	CC	AA	CC	AA	AA	CC	CC	CC	AA	CC	CC	AA	AA	CC	CC	CC	AA	AA	AA	AA	CC	CC	CC	AA	CC	CC	CC	CC	CC	CC	CC	CC	CC	CC	CC	AA	CC	AA	CC	CC	CC
SCRI_RS_231362	A/C	3	7630200	CC	AA	AA	CC	CC	AA	CC	AA	CC	CC	AA	AA	AA	CC	AA	AA	CC	CC	AA	AA	AA	CC	CC	CC	CC	AA	AA	AA	CC	AA	AA	AA	AA	AA	AA	AA	AA	AA	AA	AA	CC	AA	CC	AA	AA	AA
SCRI_RS_116760	A/C	3	7630300	AA	CC	CC	CC	CC	AA	AA	CC	AA	AA	CC	CC	CC	CC	CC	CC	CC	CC	CC	CC	CC	CC	AA	CC	AA	CC	CC	CC	CC	CC	CC	CC	CC	CC	CC	CC	CC	CC	CC	CC	AA	CC	AA	CC	CC	CC
SCRI_RS_156111	A/C	3	7680000	CC	CC	CC	AA	AA	CC	CC	CC	CC	CC	CC	CC	CC	AA	CC	CC	CC	AA	CC	CC	CC	CC	CC	CC	CC	CC	CC	CC	CC	CC	CC	CC	CC	CC	CC	CC	CC	CC	CC	CC	CC	CC	CC	CC	CC	CC
BOPA2_12_30325	A/C	3	7710000	AA	CC	CC	CC	CC	CC	CC	CC	AA	AA	CC	CC	CC	CC	AA	CC	AA	CC	AA	CC	CC	AA	AA	AA	AA	CC	CC	CC	AA	AA	CC	CC	AA	AA	CC	CC	CC	CC	CC	CC	AA	CC	AA	CC	AA	CC
BOPA1_4019-302	A/C	3	7730000	AA	CC	CC	AA	AA	CC	CC	CC	AA	AA	CC	CC	CC	AA	AA	CC	CC	AA	AA	CC	CC	AA	AA	AA	AA	CC	CC	CC	AA	AA	CC	CC	AA	AA	CC	CC	CC	CC	CC	CC	AA	CC	AA	CC	AA	CC
SCRI_RS_143933	A/C	3	7740000	AA	CC	CC	AA	AA	CC	CC	AA	AA	AA	CC	CC	AA	AA	AA	AA	CC	AA	AA	CC	AA	CC	AA	CC	AA	CC	AA	CC	AA	AA	AA	CC	AA	AA	AA	CC	CC	CC	CC	AA	AA	AA	AA	CC	AA	CC
SCRI_RS_826	A/C	3	7740100	CC	CA	NN	CC	CC	AA	AA	CA	CC	CC	AA	AA	AA	CC	AA	AA	CC	CC	CC	AA	AA	CC	CC	CC	CC	AA	CA	AA	CC	CC	AA	AA	CC	CC	AA	AA	CA	AA	AA	NN	CC	AA	CC	NN	AA	AA
SCRI_RS_219733	A/C	3	7770000	CC	CC	CC	CC	CC	AA	AA	CC	CC	CC	CC	CC	CC	AA	CC	CC	AC	CC	CC	CC	CC	CC	CC	CC	CC	CC	CC	CC	CC	CC	CC	CC	CC	CC	CC	CC	CC	CC	CC	CC	CC	CC	CC	CC	CC	CC
BOPA1_2236-773	A/C	3	7770100	AA	CC	CC	CC	CC	AA	AA	CC	AA	AA	CC	CC	CC	AA	CC	CC	CC	CC	CC	CC	CC	CC	AA	CC	AA	CC	CC	CC	AA	CC	CC	CC	CC	CC	CC	CC	CC	CC	CC	CC	AA	CC	AA	CC	CC	CC
BOPA1_963-386	A/C	3	7770200	AA	AA	AA	AA	AA	CC	CC	AA	AA	AA	AA	AA	AA	AA	AA	AA	AA	AA	AA	AA	AA	AA	AA	AA	AA	AA	AA	AA	AA	AA	AA	AA	AA	AA	AA	AA	AA	AA	AA	AA	AA	AA	AA	AA	AA	AA
SCRI_RS_198609	A/C	3	8100000	AA	AA	AA	AA	AA	CC	AA	AA	AA	AA	AA	AA	AA	AA	AA	AA	CC	AA	AA	AA	AA	CC	AA	CC	AA	AA	AA	AA	AA	AA	AA	AA	AA	AA	AA	AA	AA	AA	AA	AA	AA	AA	AA	AA	AA	AA
SCRI_RS_1509	A/C	3	8310000	AA	AA	AA	AA	AA	CC	AA	AA	AA	AA	AA	AA	AA	AA	AA	AA	AA	AA	AA	AA	AA	AA	AA	AA	AA	AA	AA	AA	AA	AA	AA	AA	AA	AA	AA	AA	AA	AA	AA	AA	AA	AA	AA	AA	AA	AA
SCRI_RS_146429	A/C	3	8310100	CC	CC	CC	CC	CC	AA	CC	CC	CC	CC	CC	CC	CC	CC	CC	CC	CC	CC	CC	CC	CC	AA	CC	AA	CC	CC	CC	CC	CC	CC	CC	CC	CC	CC	CC	CC	CC	CC	CC	CC	CC	CC	CC	CC	CC	CC
SCRI_RS_172730	A/C	3	8310200	CC	AA	AA	AA	AA	CC	CC	AA	CC	CC	AA	AA	AA	AA	AA	AA	AA	AA	AA	AA	AA	CC	CC	CC	AA	CC	AA	AA	CC	CC	AA	AA	CC	CC	AA	AA	AA	AA	AA	AA	CC	AA	AA	AA	CC	AA
SCRI_RS_206202	A/C	3	8310300	CC	AA	AA	AA	AA	CC	CC	AA	CC	CC	AA	AA	AA	AA	AA	AA	AA	AA	AA	AA	AA	CC	CC	CC	AA	CC	AA	AA	CC	CC	AA	AA	CC	CC	AA	AA	AA	AA	AA	AA	CC	AA	AA	AA	CC	AA
SCRI_RS_192761	A/C	3	8380000	AA	AA	AA	AA	AA	CC	AA	AA	AA	AA	AA	AA	AA	CC	AA	AA	AA	AA	CC	AA	AA	AA	AA	AA	AA	CC	AA	AA	AA	CC	AA	AA	AA	CC	AA	AA	AA	AA	AA	AA	AA	AA	AA	AA	CC	AA
SCRI_RS_235849	A/C	3	8390000	CC	CC	CC	CC	CC	AA	CC	CC	CC	CC	CC	CC	CC	AA	CC	CC	CC	CC	NN	CC	CC	CC	CC	CC	CC	AA	CC	CC	CC	AA	CC	CC	CC	AA	CC	CC	CC	CC	CC	CC	CC	CC	CC	CC	NN	CC
SCRI_RS_227472	A/C	3	8400000	CC	CC	CC	CC	CC	AA	CC	CC	CC	CC	CC	CC	CC	AA	CC	CC	CC	CC	AA	CC	CC	CC	CC	CC	CC	AA	CC	CC	CC	AA	CC	CC	CC	AA	CC	CC	CC	CC	CC	CC	CC	CC	CC	CC	AA	CC
BOPA1_9683-140	A/C	3	8620000	AA	AA	AA	CC	CC	AA	AA	AA	AA	AA	AA	AA	AA	AA	AA	AA	CC	AA	AA	AA	AA	CC	CC	CC	CC	AA	AA	AA	CC	AA	AA	AA	AA	AA	AA	AA	AA	AA	AA	AA	AA	AA	AA	AA	AA	AA
SCRI_RS_166119	A/C	3	8620100	CC	CC	CC	AA	AA	CC	CC	CC	CC	CC	CC	CC	CC	CC	CC	CC	AA	CC	CC	CC	CC	AA	AA	AA	AA	CC	CC	CC	AA	CC	CC	CC	CC	CC	CC	CC	CC	CC	CC	CC	CC	CC	CC	CC	CC	CC
BOPA1_5797-777	A/C	3	8630000	AA	AA	AA	CC	CC	AA	AA	AA	AA	AA	AA	AA	AA	AA	AA	AA	CC	AA	AA	AA	AA	CC	CC	CC	CC	AA	AA	AA	CC	AA	AA	AA	AA	AA	AA	AA	AA	AA	AA	AA	AA	AA	AA	AA	AA	AA
BOPA1_1291-936	A/C	3	8640000	CC	CC	CC	CC	CC	CC	CC	CC	CC	CC	CC	CC	CC	CC	CC	CC	AA	CC	CC	CC	CC	CC	CC	CC	CC	CC	CC	CC	AA	CC	CC	CC	CC	CC	CC	CC	CC	CC	CC	CC	CC	CC	CC	CC	CC	CC
BOPA2_12_10074	A/C	3	8640100	CC	CC	CC	CC	CC	CC	CC	CC	CC	CC	CC	CC	CC	CC	CC	CC	AA	CC	CC	CC	CC	CC	CC	CC	CC	CC	CC	CC	AA	CC	CC	CC	CC	CC	CC	CC	CC	CC	CC	CC	CC	CC	CC	CC	CC	CC
BOPA2_12_30909	A/C	3	8640200	CC	CC	CC	NN	AA	CC	CC	CC	CC	CC	CC	CC	CC	CC	CC	CC	AA	CC	CC	CC	CC	CC	CC	CC	CC	CC	CC	CC	AA	CC	CC	CC	CC	CC	CC	CC	CC	CC	CC	CC	CC	CC	CC	CC	CC	CC
BOPA1_3791-1525	A/C	3	8740000	AA	AA	AA	AA	AA	CC	AA	AA	AA	AA	AA	AA	AA	AA	AA	AA	CC	CC	AA	AA	AA	AA	AA	AA	AA	AA	AA	AA	CC	AA	AA	AA	AA	AA	AA	AA	AA	AA	AA	AA	AA	AA	AA	AA	AA	AA
SCRI_RS_138193	A/C	3	8800000	AA	CC	CC	AA	AA	CC	CC	CC	AA	AA	CC	CC	CC	AA	CC	CC	CC	CC	CC	CC	CC	CC	AA	CC	AA	CC	CC	CC	CC	CC	CC	CC	CC	CC	CC	CC	CC	CC	CC	CC	AA	CC	AA	CC	CC	CC
SCRI_RS_174067	A/C	3	8820000	CC	AA	AA	CC	CC	CC	CC	AA	CC	CC	AA	AA	AA	CC	AA	AA	AA	AA	AA	AA	AA	AA	CC	AA	CC	AA	AA	AA	AA	AA	AA	AA	AA	AA	AA	AA	AA	AA	AA	AA	CC	AA	CC	AA	AA	AA
SCRI_RS_231007	A/C	3	8820100	AA	AA	AA	AA	AA	CC	AA	AA	AA	AA	AA	AA	AA	AA	AA	AA	AA	AA	AA	AA	AA	CC	AA	CC	AA	AA	AA	AA	AA	AA	AA	AA	AA	AA	AA	AA	AA	AA	AA	AA	AA	AA	AA	AA	AA	AA
BOPA1_3674-1352	A/C	3	8880000	AA	AA	AA	AA	AA	CC	AA	AA	AA	AA	AA	AA	AA	AA	AA	AA	AA	AA	AA	AA	AA	CC	AA	CC	AA	AA	AA	AA	AA	AA	AA	AA	AA	AA	AA	AA	AA	AA	AA	AA	AA	AA	AA	AA	AA	AA
BOPA1_6302-250	A/C	3	8940000	CC	AA	AA	CC	CC	CC	AA	AA	CC	CC	AA	AA	AA	CC	AA	AA	AA	AA	AA	AA	AA	AA	CC	AA	CC	AA	AA	AA	AA	AA	AA	AA	AA	AA	AA	AA	AA	AA	AA	AA	CC	AA	CC	AA	AA	AA
SCRI_RS_3125	A/C	3	8990000	CC	CC	CC	CC	CC	AA	CC	CC	CC	CC	CC	CC	CC	CC	CC	CC	CC	CC	CC	CC	CC	CC	CC	CC	CC	CC	CC	CC	CC	CC	CC	CC	CC	CC	CC	CC	CC	CC	CC	CC	CC	CC	CC	CC	CC	CC
SCRI_RS_229593	A/C	3	9000000	AA	AA	AA	AA	AA	CC	AA	AA	AA	AA	AA	AA	AA	AA	AA	AA	AA	AA	AA	AA	AA	AA	AA	AA	AA	AA	AA	AA	AA	AA	AA	AA	AA	AA	AA	AA	AA	AA	AA	AA	AA	AA	AA	AA	AA	AA
SCRI_RS_162929	A/C	3	9000100	CC	CC	CC	CC	CC	AA	CC	CC	CC	CC	CC	CC	CC	CC	CC	CC	CC	CC	CC	CC	CC	CC	CC	CC	CC	CC	CC	CC	CC	CC	CC	CC	CC	CC	CC	CC	CC	CC	CC	CC	CC	CC	CC	CC	CC	CC
BOPA1_8984-579	A/C	3	9020000	CC	CC	CC	CC	CC	CC	CC	CC	CC	CC	CC	CC	CC	CC	CC	CC	AA	AA	CC	CC	CC	CC	AA	CC	CC	NN	CC	CC	AA	NN	CC	CC	CC	CC	CC	CC	CC	CC	CC	CC	CC	CC	AA	CC	CC	CC
SCRI_RS_120503	A/C	3	9020100	CC	CC	CC	CC	CC	AA	CC	CC	CC	CC	CC	CC	CC	CC	CC	CC	CC	CC	CC	CC	CC	CC	CC	CC	CC	CC	CC	CC	CC	CC	CC	CC	CC	CC	CC	CC	CC	CC	CC	CC	CC	CC	CC	CC	CC	CC
SCRI_RS_228486	A/C	3	9040000	CC	CC	CC	CC	CC	AA	CC	CC	CC	CC	CC	CC	CC	AA	CC	CC	CC	AA	CC	CC	CC	CC	CC	CC	CC	CC	CC	CC	CC	CC	CC	CC	CC	CC	CC	CC	CC	CC	CC	CC	CC	CC	CC	CC	CC	CC
SCRI_RS_115925	A/C	3	9060000	CC	CC	CC	CC	CC	AA	CC	CC	CC	CC	CC	CC	CC	CC	CC	CC	CC	CC	CC	CC	CC	CC	CC	CC	CC	CC	CC	CC	CC	CC	CC	CC	CC	CC	CC	CC	CC	CC	CC	CC	CC	CC	CC	CC	CC	CC
SCRI_RS_170206	A/C	3	9060100	AA	CC	CC	AA	AA	CC	AA	CC	AA	AA	CC	CC	CC	CC	CC	CC	AA	CC	CC	CC	CC	CC	AA	CC	AA	AA	CC	CC	CC	AA	CC	CC	CC	CC	CC	CC	CC	CC	CC	CC	AA	CC	AA	CC	CC	CC
BOPA2_12_10662	A/C	3	9090000	AA	CC	CC	AA	AA	CC	AA	CC	AA	AA	CC	CC	CC	AA	CC	CC	AA	AA	CC	CC	CC	AA	AA	AA	AA	AA	CC	CC	AA	AA	CC	CC	CC	CC	CC	CC	CC	CC	CC	CC	AA	CC	AA	CC	CC	CC
SCRI_RS_161385	A/C	3	9090100	CC	AA	AA	CC	CC	AA	CC	AA	CC	CC	AA	AA	AA	CC	AA	AA	CC	CC	AA	AA	AA	AA	CC	AA	CC	CC	AA	AA	CC	CC	AA	AA	AA	AA	CC	AA	AA	AA	AA	AA	CC	AA	CC	AA	AA	AA
SCRI_RS_3352	A/C	3	9090200	AA	AA	AA	AA	AA	CC	AA	AA	AA	AA	AA	AA	AA	AA	AA	AA	AA	AA	AA	AA	AA	CC	AA	CC	AA	AA	AA	AA	AA	AA	AA	AA	AA	AA	CC	AA	AA	AA	AA	AA	AA	AA	AA	AA	AA	AA
SCRI_RS_238430	A/C	3	9090300	CC	CC	CC	CC	CC	AA	CC	CC	CC	CC	CC	CC	CC	CC	CC	CC	CC	CC	CC	CC	CC	AA	CC	AA	CC	CC	CC	CC	CC	CC	CC	CC	CC	CC	AA	CC	CC	CC	CC	CC	CC	CC	CC	CC	CC	CC
BOPA1_7241-553	A/C	3	9650000	AA	AA	AA	AA	AA	AA	AA	AA	AA	AA	AA	AA	AA	AA	AA	AA	AA	AA	AA	AA	AA	AA	AA	AA	AA	AA	AA	AA	CC	AA	AA	AA	AA	AA	AA	AA	AA	AA	AA	AA	AA	AA	AA	AA	AA	AA
SCRI_RS_7396	A/C	3	9660000	CC	CC	CC	CC	CC	CC	CC	CC	CC	CC	CC	CC	CC	CC	CC	CC	CC	CC	CC	CC	CC	CC	CC	CC	CC	CC	CC	CC	AA	CC	CC	CC	CC	CC	CC	CC	CC	CC	CC	CC	CC	CC	CC	CC	CC	CC
BOPA2_12_30423	A/C	3	9670000	CC	CC	AA	CC	CC	CC	CC	AA	CC	CC	CC	AA	AA	CC	CC	AA	CC	CC	CC	AA	AA	CC	CC	CC	CC	CC	AA	CC	CC	CC	AA	AA	AA	AA	AA	CC	CC	CC	AA	AA	CC	CC	CC	AA	AA	CC
SCRI_RS_149566	A/C	3	9780000	AA	AA	CC	AA	AA	AA	AA	CC	AA	AA	AA	CC	CC	CC	AA	CC	AA	AA	CC	CC	CC	AA	AA	AA	AA	CC	CC	AA	CC	CC	CC	CC	CC	CC	CC	AA	AA	AA	CC	CC	AA	CC	CC	CC	CC	AA
SCRI_RS_116542	A/C	3	9850000	AA	AA	CC	AA	AA	AA	AA	CC	AA	AA	AA	CC	CC	CC	AA	CC	AA	AA	AA	CC	CC	AA	AA	AA	AA	AA	CC	AA	CC	AA	CC	CC	CC	CC	CC	AA	AA	AA	CC	CC	AA	AA	AA	CC	CC	AA
SCRI_RS_168981	A/C	3	9850100	CC	CC	AA	CC	CC	CC	CC	AA	CC	CC	CC	AA	AA	AA	CC	AA	CC	CC	CC	AA	AA	CC	CC	CC	CC	CC	AA	CC	AA	CC	AA	AA	AA	AA	AA	CC	CC	CC	AA	AA	CC	CC	CC	AA	AA	CC
BOPA1_1435-670	A/C	3	9870000	CC	CC	AA	CC	CC	CC	CC	AA	CC	CC	CC	AA	AA	AA	CC	AA	CC	CC	CC	AA	AA	CC	CC	CC	CC	CC	AA	CC	CC	CC	AA	AA	AA	AA	AA	CC	CC	CC	AA	AA	CC	CC	CC	AA	AA	CC
SCRI_RS_230069	A/C	3	9870100	CC	CC	AA	CC	CC	CC	CC	AA	CC	CC	CC	AA	AA	AA	CC	AA	CC	CC	CC	AA	AA	CC	CC	CC	CC	CC	AA	CC	CC	CC	AA	AA	AA	AA	AA	CC	CC	CC	AA	AA	CC	CC	CC	AA	AA	CC
SCRI_RS_138983	A/C	3	9870200	CC	CC	AA	CC	CC	CC	CC	AA	CC	CC	CC	AA	AA	CC	CC	AA	CC	CC	CC	AA	AA	CC	CC	CC	CC	CC	AA	CC	CC	CC	AA	AA	AA	AA	AA	CC	CC	CC	AA	AA	CC	CC	CC	AA	AA	CC
SCRI_RS_147984	A/C	3	9870300	CC	CC	AA	CC	CC	CC	CC	AA	CC	CC	CC	AA	AA	AA	CC	AA	CC	CC	CC	AA	AA	CC	CC	CC	CC	CC	AA	CC	CC	CC	AA	AA	AA	AA	AA	CC	CC	CC	AA	AA	CC	CC	CC	AA	AA	CC
BOPA1_2500-1514	A/C	3	10030000	AA	CC	CC	AA	AA	CC	AA	AA	CC	CC	CC	CC	AA	CC	CC	AA	AA	AA	AA	CC	CC	CC	CC	CC	AA	CC	CC	CC	CC	CC	AA	CC	CC	CC	CC	CC	CC	CC	CC	CC	CC	CC	CC	CC	CC	CC
SCRI_RS_167825	A/C	3	10030100	AA	AA	AA	AA	AA	AA	AA	CC	AA	AA	AA	AA	CC	AA	AA	CC	AA	AA	AA	AA	AA	AA	AA	AA	AA	AA	AA	AA	AA	AA	CC	AA	AA	AA	AA	AA	AA	AA	AA	AA	AA	AA	AA	AA	AA	AA
SCRI_RS_131897	A/C	3	10040000	CC	AA	AA	CC	CC	AA	CC	CC	AA	AA	AA	AA	CC	AA	AA	CC	CC	CC	CC	AA	AA	AA	AA	AA	CC	AA	AA	AA	AA	AA	CC	AA	AA	AA	AA	AA	AA	AA	AA	AA	AA	AA	AA	AA	AA	AA
SCRI_RS_206510	A/C	3	10380000	CC	CC	CC	CC	CC	CC	CC	CC	CC	CC	CC	CC	CC	CC	CC	CC	CC	CC	CC	CC	CC	CC	CC	CC	CC	CC	CC	CC	AA	CC	CC	CC	CC	CC	CC	CC	CC	CC	CC	CC	CC	CC	CC	CC	CC	CC
SCRI_RS_5194	A/C	3	10380100	AA	CC	CC	AA	AA	AA	CC	AA	AA	AA	CC	CC	AA	AA	CC	AA	CC	AA	CC	CC	CC	CC	AA	CC	CC	CC	AA	CC	CC	CC	AA	CC	CC	CC	CC	CC	CC	CC	CC	CC	AA	CC	CC	CC	CC	CC
SCRI_RS_151711	A/C	3	10430000	AA	AA	CC	AA	AA	AA	CC	AA	AA	AA	AA	CC	AA	AA	CC	AA	CC	AA	CC	AA	CC	CC	AA	CC	CC	AA	AA	AA	CC	AA	AA	AA	AA	CC	CC	CC	AA	AA	CC	AA	AA	AA	CC	AA	CC	AA
SCRI_RS_193132	A/C	3	10430100	CC	AA	CC	AA	AA	CC	CC	AA	CC	CC	AA	CC	AA	AA	CC	AA	CC	AA	CC	AA	CC	CC	CC	CC	CC	AA	AA	AA	CC	AA	AA	AA	AA	CC	CC	CC	AA	AA	CC	AA	CC	AA	CC	AA	CC	AA
SCRI_RS_164290	A/C	3	10430200	CC	CC	CC	CC	CC	CC	CC	CC	CC	CC	CC	CC	CC	CC	CC	CC	CC	CC	CC	CC	CC	CC	CC	CC	CC	CC	CC	CC	AA	CC	CC	CC	CC	CC	CC	CC	CC	CC	CC	CC	CC	CC	CC	CC	CC	CC
BOPA2_12_31220	A/C	3	10450000	CC	AA	CC	CC	CC	CC	CC	AA	CC	CC	AA	CC	AA	AA	CC	AA	AA	CC	CC	AA	CC	CC	CC	CC	CC	AA	AA	AA	CC	AA	AA	AA	AA	CC	CC	CC	AA	AA	CC	AA	CC	AA	CC	AA	CC	AA
SCRI_RS_153915	A/C	3	10450100	AA	CC	AA	AA	AA	AA	AA	CC	AA	AA	CC	AA	CC	CC	AA	CC	CC	AA	AA	CC	AA	AA	AA	AA	AA	CC	CC	CC	AA	CC	CC	CC	CC	AA	AA	AA	CC	CC	AA	CC	AA	CC	AA	CC	AA	CC
SCRI_RS_192360	A/C	3	10450200	CC	AA	CC	CC	CC	CC	CC	AA	CC	CC	AA	CC	AA	AA	CC	AA	CC	CC	CC	AA	CC	CC	CC	CC	CC	AA	AA	AA	CC	AA	AA	AA	AA	CC	CC	CC	AA	AA	CC	AA	CC	AA	CC	AA	CC	AA
SCRI_RS_14857	A/C	3	10500000	CC	CC	CC	CC	CC	CC	CC	CC	CC	CC	CC	CC	CC	CC	AA	CC	CC	CC	AA	CC	CC	AA	CC	AA	CC	AA	CC	CC	CC	AA	CC	CC	CC	CC	CC	CC	CC	CC	CC	CC	CC	CC	CC	CC	CC	CC
BOPA1_ABC13753-1-2-167	A/C	3	10530000	AA	CC	CC	AA	AA	CC	AA	CC	AA	AA	CC	CC	CC	AA	CC	CC	AA	CC	CC	CC	CC	CC	AA	CC	CC	CC	CC	CC	AA	CC	CC	CC	CC	CC	CC	CC	CC	CC	CC	CC	AA	CC	AA	CC	CC	CC
BOPA1_5488-1097	A/C	3	10610000	AA	CC	CC	AA	AA	CC	AA	CC	AA	AA	CC	CC	CC	AA	CC	CC	AA	AA	CC	CC	CC	CC	AA	CC	AA	CC	CC	CC	CC	CC	CC	CC	CC	CC	CC	CC	CC	CC	CC	CC	AA	CC	AA	CC	CC	CC
BOPA2_12_30732	A/C	3	10620000	CC	CC	CC	CC	CC	CC	CC	CC	CC	CC	CC	CC	CC	CC	AA	CC	CC	CC	AA	CC	CC	CC	CC	CC	CC	AA	CC	CC	CC	AA	CC	CC	CC	AA	CC	CC	CC	CC	CC	CC	CC	CC	CC	CC	CC	CC
SCRI_RS_150063	A/C	3	10780000	CC	CC	CC	CC	CC	CC	CC	CC	AA	AA	CC	CC	CC	CC	CC	CC	CC	CC	AA	CC	CC	CC	AA	CC	CC	CC	CC	CC	AA	CC	CC	CC	CC	AA	CC	CC	CC	CC	CC	CC	AA	CC	CC	CC	CC	CC
SCRI_RS_203905	A/C	3	10780100	AA	AA	AA	AA	AA	AA	AA	AA	CC	CC	AA	AA	AA	AA	CA	AA	AA	AA	CC	AA	AA	AA	CC	AA	AA	AA	AA	AA	CC	AA	AA	AA	AA	CC	AA	AA	AA	AA	AA	AA	CC	AA	AA	AA	AA	AA
BOPA2_12_30274	A/C	3	10780200	CC	AA	AA	CC	CC	CC	CC	AA	AA	AA	AA	AA	AA	CC	CC	AA	CC	CC	AA	AA	AA	AA	AA	AA	CC	CC	AA	AA	AA	CC	AA	AA	AA	AA	AA	AA	AA	AA	AA	AA	AA	AA	CC	AA	AA	AA
SCRI_RS_153414	A/C	3	10780300	AA	AA	AA	CC	CC	AA	AA	AA	AA	AA	AA	AA	AA	CC	CC	AA	AA	CC	AA	AA	AA	AA	AA	AA	AA	AA	AA	AA	AA	AA	AA	AA	AA	AA	AA	AA	AA	AA	AA	AA	AA	AA	CC	AA	AA	AA
SCRI_RS_183638	A/C	3	10780400	CC	CC	CC	CC	CC	CC	CC	CC	CC	CC	CC	CC	CC	AA	CC	CC	CC	AA	CC	CC	CC	CC	CC	CC	CC	CC	CC	CC	CC	CC	CC	CC	CC	CC	CC	CC	CC	CC	CC	CC	CC	CC	AA	CC	CC	CC
BOPA2_12_31525	A/C	3	10810000	AA	AA	AA	AA	AA	CC	AA	AA	CC	CC	AA	AA	AA	AA	AA	AA	AA	AA	AA	AA	AA	AA	CC	AA	AA	AA	AA	AA	AA	AA	AA	AA	AA	AA	AA	AA	AA	AA	AA	AA	CC	AA	AA	AA	AA	AA
BOPA1_ABC07496-pHv1343-02	A/C	3	10840000	CC	CC	CC	CC	CC	AA	CC	AA	AA	AA	CC	CC	AA	CC	AA	AA	CC	CC	AA	CC	CC	CC	AA	CC	CC	CC	CC	CC	CC	CC	AA	CC	CC	CC	CC	CC	CC	CC	CC	CC	AA	CC	CC	CC	CC	CC
SCRI_RS_138723	A/C	3	10840100	AA	AA	AA	AA	AA	CC	AA	CC	CC	CC	AA	AA	CC	AA	CC	CC	AA	AA	CC	AA	AA	AA	CC	AA	AA	AA	AA	AA	CC	AA	CC	AA	AA	AA	AA	AA	AA	AA	AA	AA	CC	AA	AA	AA	AA	AA
BOPA1_5260-462	A/C	3	10860000	AA	CC	CC	CC	CC	AA	AA	AA	AA	AA	CC	CC	AA	CC	CC	AA	AA	CC	CC	CC	CC	CC	AA	CC	AA	CC	CC	CC	CC	CC	AA	CC	CC	CC	CC	CC	CC	CC	CC	CC	AA	CC	CC	CC	CC	CC
SCRI_RS_120973	A/C	3	10860100	CC	AA	AA	AA	AA	CC	CC	CC	CC	CC	AA	AA	CC	AA	AA	CC	CC	AA	AA	AA	AA	AA	CC	AA	CC	AA	AA	AA	AA	AA	CC	AA	AA	AA	AA	AA	AA	AA	AA	AA	CC	AA	AA	AA	AA	AA
SCRI_RS_181071	A/C	3	10860200	CC	CC	CC	CC	CC	AA	CC	AA	AA	AA	CC	CC	AA	CC	CC	AA	CC	CC	CC	CC	CC	CC	AA	CC	CC	AA	CC	CC	AA	AA	AA	CC	CC	CC	CC	CC	CC	CC	CC	CC	AA	CC	CC	CC	CC	CC
SCRI_RS_138317	A/C	3	10920000	AA	CC	CC	AA	AA	AA	AA	AA	AA	AA	CC	CC	AA	AA	CC	AA	AA	AA	CC	CC	CC	CC	AA	CC	AA	CC	CC	CC	CC	CC	AA	CC	CC	CC	CC	CC	CC	CC	CC	CC	AA	CC	AA	CC	CC	CC
BOPA1_6716-823	A/C	3	10920100	CC	AA	AA	CC	CC	CC	CC	CC	CC	CC	AA	AA	CC	CC	AA	CC	CC	CC	AA	AA	AA	AA	CC	AA	CC	AA	AA	AA	AA	AA	CC	AA	AA	AA	AA	AA	AA	AA	AA	AA	CC	AA	CC	AA	AA	AA
BOPA1_3965-353	A/C	3	10950000	CC	CC	CC	CC	CC	CC	CC	CC	CC	CC	CC	CC	CC	CC	CC	CC	CC	CC	CC	CC	CC	AA	CC	AA	CC	AA	CC	CC	AA	AA	CC	CC	CC	CC	CC	CC	CC	CC	CC	CC	CC	CC	CC	CC	CC	CC
BOPA2_12_31238	A/C	3	10980000	CC	CC	CC	CC	CC	CC	CC	AA	CC	CC	CC	CC	AA	CC	CC	AA	CC	CC	CC	CC	CC	AA	CC	AA	CC	AA	CC	CC	AA	AA	AA	CC	CC	CC	CC	CC	CC	CC	CC	CC	CC	CC	CC	CC	CC	CC
BOPA2_12_30972	A/C	3	11590000	CC	CC	CC	CC	CC	AA	AA	CC	CC	CC	CC	CC	CC	CC	CC	CC	CC	CC	AA	CC	CC	AA	CC	AA	CC	AA	CC	CC	CC	CC	CC	CC	CC	AA	CC	CC	CC	CC	CC	CC	CC	CC	CC	CC	CC	CC
SCRI_RS_146012	A/C	3	11640000	AA	AA	AA	CC	CC	AA	CC	AA	CC	AA	CC	AA	AA	CC	CC	AA	CC	AA	AA	AA	AA	AA	AA	AA	CC	AA	AA	AA	CC	AA	AA	AA	AA	AA	AA	AA	CC	AA	AA	AA	AA	AA	AA	AA	AA	CC
SCRI_RS_146197	A/C	3	11700000	AA	AA	AA	CC	CC	CC	AA	AA	CC	AA	AA	AA	AA	AA	CC	AA	AA	AA	CC	AA	AA	AA	AA	AA	AA	CC	AA	AA	AA	AA	AA	AA	AA	CC	AA	AA	AA	AA	AA	AA	AA	AA	AA	AA	AA	AA
SCRI_RS_237846	A/C	3	11700100	AA	AA	AA	CC	CC	CC	AA	AA	CC	AA	AA	AA	AA	AA	CC	AA	AA	AA	CC	AA	AA	AA	AA	AA	AA	CC	NN	AA	AA	AA	AA	AA	AA	CC	AA	AA	AA	AA	AA	AA	AA	AA	AA	AA	AA	AA
SCRI_RS_180027	A/C	3	11760000	AA	CC	CC	CC	CC	CC	AA	CC	AA	AA	CC	CC	CC	AA	CC	CC	CC	AA	AA	CC	CC	CC	AA	CC	CC	AA	CC	CC	AA	AA	CC	CC	CC	AA	CC	CC	CC	CC	CC	CC	AA	CC	AA	CC	CC	CC
SCRI_RS_167755	A/C	3	11820000	CC	CC	CC	CC	CC	CC	CC	CC	CC	CC	CC	CC	CC	CC	CC	CC	CC	CC	CC	CC	CC	CC	CC	CC	CC	CC	CA	CC	CC	CC	CC	CC	CC	CC	CC	CC	CC	CC	CC	CC	CC	CC	CC	CC	CC	CC
BOPA1_3340-1042	A/C	3	11890000	CC	CC	CC	CC	CC	CC	CC	CC	CC	CC	CC	CC	CC	CC	CC	CC	CC	CC	CC	CC	CC	CC	CC	CC	AA	CC	CC	CC	AA	CC	CC	CC	CC	CC	CC	CC	CC	CC	CC	CC	CC	CC	CC	CC	CC	CC
SCRI_RS_189161	A/C	3	12070000	CC	CC	CC	CC	CC	CC	AA	CC	CC	CC	CC	CC	CC	CC	CC	CC	CC	CC	CC	CC	CC	CC	CC	CC	CC	CC	CC	CC	AA	CC	CC	CC	CC	CC	CC	CC	CC	CC	CC	CC	CC	CC	CC	CC	CC	CC
SCRI_RS_13871	A/C	3	12070100	AA	AA	CC	AA	AA	AA	CC	AA	AA	AA	CC	CC	AA	AA	AA	AA	AA	AA	AA	CC	AA	AA	AA	AA	AA	AA	AA	CC	CC	AA	AA	CC	CC	AA	AA	AA	CC	AA	AA	CC	AA	CC	AA	CC	AA	CC
SCRI_RS_151733	A/C	3	12260000	AA	AA	AA	CC	CC	AA	CC	AA	AA	AA	AA	AA	AA	AA	AA	AA	AA	AA	AA	AA	AA	AA	AA	AA	AA	AA	AA	AA	AA	CC	AA	AA	AA	AA	AA	AA	AA	AA	AA	AA	AA	AA	AA	AA	AA	AA
BOPA1_11657-398	A/C	3	12260100	AA	AA	AA	CC	CC	AA	CC	AA	AA	AA	AA	AA	AA	AA	AA	AA	AA	AA	CC	AA	AA	AA	AA	AA	AA	CC	AA	AA	AA	CC	AA	AA	AA	AA	AA	AA	AA	AA	AA	AA	AA	AA	AA	AA	AA	AA
BOPA2_12_11154	A/C	3	12320000	CC	CC	CC	AA	AA	CC	AA	CC	CC	CC	CC	CC	CC	CC	AA	CC	CC	CC	AA	CC	CC	CC	CC	CC	CC	AA	CC	CC	CC	AA	CC	CC	CC	CC	CC	CC	CC	CC	CC	CC	CC	CC	CC	CC	CC	CC
SCRI_RS_208297	A/C	3	12320100	AA	AA	AA	CC	CC	AA	AA	AA	AA	AA	AA	AA	AA	AA	AA	AA	AA	AA	AA	AA	AA	AA	AA	AA	AA	CC	AA	AA	CC	AA	AA	AA	AA	AA	AA	AA	AA	AA	AA	AA	AA	AA	AA	AA	AA	AA
BOPA2_12_31251	A/C	3	12340000	CC	CC	CC	CC	CC	CC	CC	CC	CC	CC	CC	CC	CC	CC	CC	CC	CC	CC	CC	CC	CC	CC	CC	CC	CC	CC	CC	CC	AA	CC	CC	CC	CC	CC	CC	CC	CC	CC	CC	CC	CC	CC	CC	CC	CC	CC
SCRI_RS_208688	A/C	3	12580000	AA	AA	AA	AA	AA	CC	CC	AA	AA	AA	AA	AA	AA	AA	AA	AA	AA	AA	AA	CC	AA	AA	AA	AA	AA	AA	AA	CC	AA	AA	AA	CC	CC	AA	AA	AA	AA	AA	AA	CC	AA	CC	AA	CC	AA	AA
SCRI_RS_213950	A/C	3	12670000	AA	AA	CC	AA	AA	CC	CC	CC	AA	AA	AA	CC	CC	AA	AA	CC	AA	AA	AA	CC	AA	AA	AA	AA	CC	CC	AA	CC	CC	CC	CC	CC	CC	CC	AA	AA	AA	AA	AA	CC	AA	CC	AA	CC	CC	AA
SCRI_RS_10016	A/C	3	12670100	AA	AA	CC	AA	AA	CC	CC	CC	AA	AA	AA	CC	CC	AA	AA	CC	AA	AA	AA	CC	AA	AA	AA	AA	CC	CC	AA	CC	CC	CC	CC	CC	CC	CC	AA	AA	AA	AA	AA	CC	AA	CC	AA	CC	AA	AA
BOPA1_5008-2402	A/C	3	12670200	AA	AA	AA	AA	AA	CC	CC	AA	AA	AA	AA	AA	AA	AA	AA	AA	AA	AA	AA	CC	AA	AA	AA	AA	AA	AA	AA	CC	AA	AA	AA	CC	CC	AA	AA	AA	AA	AA	AA	CC	AA	CC	AA	CC	AA	AA
SCRI_RS_24545	A/C	3	12730000	CC	CC	CC	AC	AC	AA	AA	CC	CC	CC	CC	CC	CC	CC	CC	CC	AC	CC	CC	AA	CC	CC	CC	CC	CC	AA	AC	AA	CC	CC	CC	AA	AA	CC	CC	CC	CC	CC	CC	CC	CC	CC	CC	AA	AA	CC
SCRI_RS_175038	A/C	3	12730100	CC	CC	CC	AA	AA	AA	AA	CC	CC	CC	CC	CC	CC	AA	CC	CC	NN	AA	CC	AA	CC	CC	CC	CC	AA	AA	NN	AA	CC	CC	CC	AA	AA	CC	CC	CC	CC	CC	CC	CC	CC	CC	AA	AA	CC	CC
SCRI_RS_194148	A/C	3	12800000	NN	AA	CC	CC	CC	AA	AA	AA	AA	AA	AA	CC	AA	AA	AA	AA	AC	CC	AA	AA	AA	CC	AA	CC	CC	AA	AC	AA	AA	AA	AA	CC	AA	AA	AA	AA	AC	AA	NN	CC	AA	CC	CC	AA	AA	AA
BOPA2_12_30137	A/C	3	12800100	AA	AA	AA	AA	AA	AA	CC	AA	CC	AA	AA	AA	AA	AA	AA	AA	AA	AA	AA	AA	AA	AA	AA	AA	AA	AA	AA	AA	AA	AA	AA	AA	AA	AA	AA	AA	AA	AA	AA	AA	AA	AA	AA	AA	AA	AA
BOPA1_3949-1560	A/C	3	12860000	AA	AA	CC	AA	AA	AA	AA	AA	AA	AA	AA	CC	AA	AA	AA	AA	AA	AA	AA	AA	AA	CC	AA	CC	CC	AA	AA	AA	CC	AA	AA	AA	AA	AA	AA	AA	AA	AA	AA	AA	AA	AA	AA	AA	CC	AA
SCRI_RS_221869	A/C	3	12860100	AA	AA	CC	AA	AA	AA	AA	AA	AA	AA	AA	CC	AA	AA	AA	AA	AA	AA	AA	AA	AA	CC	AA	CC	AA	AA	AA	AA	AA	AA	AA	AA	AA	AA	AA	AA	AA	AA	AA	AA	AA	AA	AA	AA	AA	AA
SCRI_RS_231382	A/C	3	12880000	AA	CC	AA	CC	CC	AA	AA	CC	AA	AA	CC	AA	CC	AA	AA	CC	AA	AA	AA	CC	CC	AA	AA	AA	AA	CC	CC	AA	AA	AA	CC	AA	AA	AA	CC	CC	CC	CC	CC	CC	AA	CC	AA	AA	AA	CC
BOPA2_12_21386	A/C	3	13130000	CC	AA	CC	AA	AA	AA	CC	AA	AA	CC	AA	CC	AA	CC	CC	AA	AA	CC	AA	AA	AA	CC	CC	CC	CC	CC	AA	AA	CC	CC	AA	CC	AA	AA	CC	AA	AA	AA	AA	AA	CC	AA	AA	AA	CC	AA
SCRI_RS_168360	A/C	3	13180000	CC	AA	CC	CC	CC	CC	CC	AA	CC	CC	AA	CC	AA	CC	CC	AA	CC	CC	AA	AA	AA	CC	CC	CC	CC	CC	CA	CC	CC	AA	AA	AA	AA	AA	CC	AA	AA	AA	AA	AA	CC	AA	CC	CC	AA	AA
SCRI_RS_167698	A/C	3	13200000	CC	CC	CC	AA	AA	CC	AA	CC	CC	CC	CC	CC	CC	CC	CC	CC	AA	CC	CC	CC	CC	CC	CC	CC	CC	CC	CC	CC	CC	CC	CC	CC	CC	CC	CC	CC	CC	CC	CC	CC	CC	CC	CC	CC	CC	CC
SCRI_RS_205592	A/C	3	13240000	CC	CC	CC	CC	CC	CC	CC	CC	CC	CC	CC	CC	CC	CC	CC	CC	CC	CC	AA	CC	CC	AA	CC	AA	CC	CC	CC	CC	CC	AA	CC	CC	CC	CC	CC	CC	CC	CC	CC	CC	CC	CC	CC	CC	CC	CC
SCRI_RS_144559	A/C	3	13290000	AA	AA	AA	AA	AA	AA	CC	AA	AA	AA	AA	AA	AA	AA	CC	AA	AA	AA	AA	AA	AA	CC	AA	CC	CC	AA	AA	AA	CC	CC	AA	AA	AA	AA	AA	AA	AA	AA	AA	AA	AA	AA	AA	AA	AA	AA
SCRI_RS_1793	A/C	3	13330000	CC	AA	CC	AA	AA	CC	CC	AA	CC	CC	AA	CC	AA	AA	CC	AA	CC	CC	CC	AA	AA	AA	CC	AA	CC	CC	AA	CC	CC	AA	AA	CC	AA	AA	CC	AA	AA	AA	AA	AA	CC	AA	CC	CC	CC	AA
SCRI_RS_168977	A/C	3	13330100	CC	CC	CC	AA	AA	CC	AA	CC	CC	CC	CC	CC	CC	AA	AA	CC	CC	CC	CC	CC	CC	CC	CC	CC	AA	CC	CC	CC	CC	AA	CC	CC	CC	CC	CC	CC	CC	CC	CC	CC	CC	CC	CC	CC	CC	CC
SCRI_RS_208633	A/C	3	13340000	AA	CC	CC	AA	AA	CC	CC	CC	CC	AA	CC	CC	CC	CC	AA	CC	CC	CC	CC	CC	CC	CC	AA	CC	AA	CC	CC	AA	AA	CC	CC	AA	CC	CC	CC	CC	CC	CC	CC	CC	AA	CC	CC	AA	CC	CC
BOPA1_7818-967	A/C	3	13530000	AA	AA	CC	AA	AA	AA	CC	AA	AA	AA	AA	CC	AA	AA	AA	AA	AA	AA	AA	AA	AA	AA	AA	AA	AA	AA	AA	CC	AA	AA	AA	AA	AA	AA	AA	AA	AA	AA	AA	AA	AA	AA	AA	AA	AA	AA
SCRI_RS_184593	A/C	3	13530100	AA	AA	CC	CC	CC	CC	CC	AA	CC	AA	AA	CC	AA	AA	AA	AA	CC	CC	CC	AA	AA	CC	AA	CC	AA	AA	AA	CC	AA	AA	AA	CC	AA	AA	CC	AA	AA	AA	AA	AA	AA	AA	AA	AA	CC	AA
SCRI_RS_135155	A/C	3	13550000	CC	AA	AA	CC	CC	AA	CC	AA	AA	CC	AA	AA	AA	AA	AA	AA	AA	AA	AA	AA	AA	AA	CC	AA	AA	AA	AA	AA	AA	AA	AA	CC	AA	AA	CC	AA	AA	AA	AA	AA	CC	AA	AA	AA	AA	AA
SCRI_RS_144313	A/C	3	13550100	AA	AA	AA	AA	AA	CC	CC	AA	CC	AA	AA	AA	AA	AA	CC	AA	CC	CC	CC	AA	AA	AA	AA	AA	CC	AA	AA	AA	CC	AA	AA	AA	AA	AA	AA	AA	AA	AA	AA	AA	AA	AA	CC	CC	CC	AA
SCRI_RS_187742	A/C	3	13550200	AA	CC	AA	AA	AA	AA	AA	CC	AA	AA	CC	AA	CC	CC	CC	CC	AA	AA	CC	CC	CC	AA	AA	AA	CC	CC	CC	AA	AA	CC	CC	AA	CC	CC	AA	CC	CC	CC	CC	CC	AA	CC	AA	CC	AA	CC
SCRI_RS_182610	A/C	3	13550300	CC	AA	CC	CC	CC	CC	CC	AA	CC	CC	AA	CC	AA	AA	AA	AA	CC	CC	AA	AA	AA	CC	CC	CC	AA	AA	AA	CC	CC	AA	AA	CC	AA	AA	CC	AA	AA	AA	AA	AA	CC	AA	CC	AA	CC	AA
SCRI_RS_135156	A/C	3	13550400	CC	AA	CC	CC	CC	AA	CC	AA	AA	CC	AA	CC	AA	AA	AA	AA	AA	AA	AA	AA	AA	CC	CC	CC	AA	AA	AA	CC	AA	AA	AA	CC	AA	AA	CC	AA	AA	AA	AA	AA	CC	AA	AA	AA	AA	AA
SCRI_RS_189710	A/C	3	13560000	AA	AA	AA	AA	AA	AA	CC	AA	CC	AA	AA	AA	AA	AA	AA	AA	CC	AA	AA	AA	AA	AA	AA	AA	AA	AA	AA	AA	AA	AA	AA	AA	AA	AA	AA	AA	AA	AA	AA	AA	AA	AA	AA	AA	AA	AA
SCRI_RS_205957	A/C	3	13750000	AA	CC	AA	AA	AA	AA	AA	CC	AA	AA	CC	AA	CC	AA	AA	CC	AA	AA	CC	CC	CC	CC	AA	CC	CC	AA	CC	AA	AA	AA	CC	AA	CC	CC	CC	CC	CC	CC	CC	CC	AA	CC	AA	CC	AA	CC
SCRI_RS_208722	A/C	3	13760000	CC	AA	AA	AA	AA	CC	AA	AA	CC	CC	AA	AA	AA	AA	AA	AA	AA	AA	AA	AA	AA	AA	CC	AA	AA	AA	AA	CC	AA	CC	AA	CC	AA	AA	AA	AA	AA	AA	AA	AA	CC	AA	AA	AA	AA	AA
SCRI_RS_238255	A/C	3	13760100	AA	CC	AA	AA	AA	AA	AA	CC	AA	AA	CC	AA	CC	AA	AA	CC	AA	AA	CC	CC	CC	AA	AA	AA	CC	AA	CC	AA	AA	AA	CC	AA	CC	CC	AA	CC	CC	CC	CC	CC	AA	CC	AA	CC	AA	CC
SCRI_RS_172357	A/C	3	13760200	CC	AA	CC	CC	CC	CC	CC	AA	CC	CC	AA	CC	AA	CC	CC	AA	CC	CC	AA	AA	AA	CC	CC	CC	AA	CC	AA	CC	CC	CC	AA	CC	AA	AA	CC	AA	AA	AA	AA	AA	CC	AA	CC	AA	CC	AA
SCRI_RS_179447	A/C	3	13760300	CC	AA	CC	CC	CC	CC	CC	AA	CC	CC	AA	CC	AA	CC	CC	AA	CC	CC	AA	AA	AA	CC	CC	CC	AA	CC	AA	CC	CC	CC	AA	CC	AA	AA	CC	AA	AA	AA	AA	AA	CC	AA	CC	AA	CC	AA
SCRI_RS_205663	A/C	3	13820000	CC	CC	AA	CC	CC	CC	CC	CC	CC	CC	CC	AA	CC	CC	AA	CC	AA	AA	CC	CC	CC	CC	CC	CC	AA	AA	CC	AA	AA	CC	CC	CC	CC	CC	AA	CC	CC	CC	CC	CC	CC	CC	AA	CC	AA	CC
BOPA2_12_20421	A/C	3	13870000	CC	AA	AA	AA	AA	AA	CC	AA	CC	CC	AA	AA	AA	AA	CC	AA	CC	AA	AA	AA	AA	AA	CC	AA	CC	AA	AA	AA	CC	AA	AA	AA	AA	AA	CC	AA	AA	AA	AA	AA	CC	AA	AA	AA	CC	AA
BOPA1_13750-348	A/C	3	13900000	CC	CC	CC	CC	CC	CC	CC	CC	CC	CC	CC	CC	CC	CC	AA	CC	CC	CC	CC	CC	CC	CC	CC	CC	CC	CC	CC	CC	AA	AA	CC	CC	CC	CC	AA	CC	CC	CC	CC	CC	CC	CC	CC	CC	CC	CC
SCRI_RS_157113	A/C	3	13920000	CC	AA	CC	CC	CC	CC	CC	AA	CC	CC	AA	CC	AA	CC	AA	AA	CC	CC	CC	AA	AA	CC	CC	CC	AA	CC	AA	CC	CC	CC	AA	CC	AA	AA	CC	AA	AA	AA	AA	AA	CC	AA	CC	AA	AA	AA
SCRI_RS_151868	A/C	3	13930000	CC	CC	CC	CC	CC	CC	CC	CC	CC	CC	CC	CC	CC	CC	CC	CC	CC	CC	CC	CC	CC	AA	CC	AA	AA	CC	CC	AA	CC	CC	CC	CC	CC	CC	CC	CC	CC	CC	CC	CC	CC	CC	CC	CC	CC	CC
BOPA2_12_30921	A/C	3	13930100	AA	AA	AA	AA	AA	AA	AA	AA	AA	AA	AA	AA	AA	AA	AA	AA	AA	AA	AA	AA	AA	AA	AA	AA	CC	AA	AA	CC	AA	AA	AA	AA	AA	AA	AA	AA	AA	AA	AA	AA	AA	AA	AA	AA	AA	AA
SCRI_RS_201075	A/C	3	13960000	AA	CC	CC	CC	CC	CC	CC	CC	AA	CC	CC	CC	CC	CC	CC	CC	AA	CC	CC	CC	CC	AA	CC	AA	CC	CC	CC	CC	CC	CC	CC	CC	CC	CC	CC	CC	CC	CC	CC	CC	CC	AA	CC	CC	CC	CC
BOPA1_ConsensusGBS0038-2	A/C	3	13960100	AA	CC	CC	CC	CC	CC	CC	CC	AA	CC	CC	CC	CC	CC	CC	CC	AA	CC	CC	CC	CC	AA	CC	AA	AA	CC	CC	AA	CC	CC	CC	CC	CC	CC	AA	CC	CC	CC	CC	CC	CC	AA	CC	CC	CC	CC
SCRI_RS_230023	A/C	3	14290000	CC	CC	AA	AA	AA	CC	AA	CC	CC	CC	CC	AA	CC	AA	CC	CC	CC	AA	CC	AA	CC	CC	CC	CC	AA	AA	CC	CC	CC	CC	CC	CC	CC	CC	CC	CC	CC	CC	CC	CC	CC	CC	AA	CC	CC	CC
BOPA1_ConsensusGBS0271-2	A/C	3	14350000	CC	AA	CC	CC	CC	AA	AA	AA	CC	CC	AA	CC	AA	CC	CC	AA	CC	CC	AA	CC	AA	AA	CC	AA	CC	CC	AA	AA	AA	AA	AA	AA	AA	AA	AA	AA	AA	AA	AA	AA	CC	AA	CC	AA	AA	AA
SCRI_RS_126369	A/C	3	14400000	AA	CC	CC	CC	CC	CC	CC	CC	AA	CC	CC	CC	CC	CC	AA	CC	CC	CC	CC	CC	CC	CC	AA	CC	CC	CC	CC	CC	CC	CC	CC	CC	CC	CC	CC	CC	CC	CC	CC	CC	CC	CC	CC	CC	CC	CC
SCRI_RS_180847	A/C	3	14530000	AA	CC	CC	CC	CC	CC	CC	CC	AA	CC	CC	CC	CC	CC	AA	CC	AA	CC	CC	CC	CC	CC	AA	CC	CC	CC	CC	CC	CC	CC	CC	CC	CC	AA	CC	CC	CC	CC	CC	CC	CC	CC	CC	CC	CC	CC
BOPA1_ABC36454-pHv2499-01	A/C	3	14540000	AA	CC	AA	CC	CC	AA	CC	AA	AA	CC	AA	AA	AA	AA	AA	AA	CC	CC	AA	AA	AA	CC	CC	CC	CC	AA	AA	AA	CC	AA	AA	AA	CC	AA	AA	AA	AA	CC	AA	AA	CC	AA	CC	AA	AA	AA
SCRI_RS_49693	A/C	3	14550000	CC	CC	AA	CC	CC	CC	AA	CC	CC	AA	CC	AA	CC	CC	CC	CC	AA	CC	CC	AA	CC	CC	AA	CC	AA	CC	CC	CC	CC	NN	CC	CC	CC	CC	CC	CC	CC	CC	CC	CC	AA	CC	CC	CC	CC	CC
BOPA1_4643-867	A/C	3	14600000	CC	CC	CC	CC	CC	CC	CC	CC	CC	AA	CC	CC	CC	CC	CC	CC	CC	CC	CC	CC	CC	CC	AA	CC	CC	CC	CC	CC	CC	CC	CC	CC	CC	CC	CC	CC	CC	CC	CC	CC	AA	AA	CC	CC	CC	CC
SCRI_RS_1435	A/C	3	14610000	CC	CC	AA	CC	CC	CC	CC	CC	CC	CC	CC	AA	CC	CC	CC	CC	CC	AA	CC	AA	CC	CC	CC	CC	CC	CC	CC	CC	CC	CC	CC	CC	CC	CC	CC	CC	CC	CC	CC	CC	CC	CC	AA	CC	CC	CC
BOPA1_4737-368	A/C	3	14610100	AA	CC	CC	CC	CC	AA	CC	AA	AA	CC	AA	CC	AA	CC	CC	AA	CC	CC	CC	CC	AA	CC	CC	CC	CC	CC	AA	CC	AA	CC	AA	AA	CC	CC	AA	AA	AA	CC	AA	AA	CC	CC	CC	AA	CC	AA
BOPA1_7169-713	A/C	3	14610200	AA	AA	AA	CC	CC	AA	AA	AA	AA	CC	AA	AA	AA	AA	AA	AA	AA	AA	AA	AA	AA	AA	CC	AA	AA	AA	AA	AA	AA	AA	AA	AA	AA	AA	AA	AA	AA	AA	AA	AA	CC	CC	AA	AA	AA	AA
SCRI_RS_128254	A/C	3	14720000	CC	CC	CC	CC	CC	AA	CC	AA	CC	AA	AA	CC	AA	CC	CC	AA	CC	CC	CC	CC	AA	CC	AA	CC	CC	CC	AA	CC	AA	CC	AA	AA	CC	CC	AA	AA	AA	CC	AA	AA	AA	CC	CC	AA	CC	AA
SCRI_RS_143594	A/C	3	14820000	CC	AA	CC	CC	CC	CC	CC	CC	CC	CC	CC	CC	CC	CC	CC	CC	AA	CC	AA	CC	CC	CC	CC	CC	AA	AA	CC	CC	AA	AA	CC	CC	AA	CC	CC	CC	CC	AA	CC	CC	CC	CC	CC	CC	CC	CC
SCRI_RS_159344	A/C	3	14820100	AA	CC	NN	AA	AA	AA	AA	AA	AA	AA	AA	NN	AA	AA	AA	AA	CC	AA	CC	NN	AA	AA	AA	AA	CC	CC	AA	AA	CC	CC	AA	AA	CC	AA	AA	AA	AA	CC	AA	AA	AA	AA	AA	AA	AA	AA
SCRI_RS_142818	A/C	3	14820200	CC	CC	CC	CC	CC	CC	CC	AA	CC	CC	AA	CC	AA	CC	CC	AA	CC	CC	CC	CC	AA	CC	CC	CC	CC	AA	AA	AA	AA	AA	AA	AA	CC	AA	AA	AA	AA	CC	AA	AA	CC	CC	CC	AA	AA	AA
BOPA2_12_30736	A/C	3	14820300	CC	AA	AA	AA	AA	CC	AA	AA	CC	CC	AA	AA	AA	AA	AA	AA	NN	CC	AA	AA	AA	CC	CC	CC	AA	AA	AC	AA	AA	AA	NN	AA	AA	AA	AA	AA	NN	AA	NN	AA	CC	AA	CC	NN	AA	AA
BOPA1_7782-410	A/C	3	14840000	AA	CC	CC	CC	CC	AA	CC	CC	AA	AA	CC	CC	CC	CC	CC	CC	CC	AA	CC	CC	CC	AA	AA	AA	CC	CC	CC	CC	CC	CC	CC	CC	CC	CC	CC	CC	CC	CC	CC	CC	AA	CC	AA	CC	CC	CC
SCRI_RS_194527	A/C	3	14840100	AA	CC	AA	CC	CC	AA	CC	CC	AA	AA	CC	AA	CC	CC	CC	CC	CC	AA	CC	AA	CC	AA	AA	AA	CC	CC	CC	CC	CC	CC	CC	CC	CC	CC	CC	CC	CC	CC	CC	CC	AA	CC	AA	CC	CC	CC
SCRI_RS_128336	A/C	3	14840200	AA	CC	CC	CC	CC	AA	CC	CC	AA	AA	CC	CC	CC	CC	CC	CC	CC	AA	CC	CC	CC	AA	AA	AA	CC	CC	CC	CC	CC	CC	CC	CC	CC	CC	CC	CC	CC	CC	CC	CC	AA	CC	AA	CC	CC	CC
SCRI_RS_154549	A/C	3	14840300	CC	CC	AA	CC	CC	CC	CC	CC	CC	CC	CC	AA	CC	CC	CC	CC	AA	CC	AA	AA	CC	CC	CC	CC	AA	AA	CC	CC	AA	AA	CC	CC	CC	CC	CC	CC	CC	CC	CC	CC	CC	CC	CC	CC	CC	CC
SCRI_RS_216865	A/C	3	14860000	AA	AA	AA	AA	AA	AA	AA	AA	AA	AA	AA	AA	AA	AA	AA	AA	CC	AA	AA	AA	AA	AA	AA	AA	AA	CC	AA	AA	CC	CC	AA	AA	AA	AA	AA	AA	AA	AA	AA	AA	AA	AA	AA	AA	AA	AA
SCRI_RS_230717	A/C	3	14870000	AA	AA	AA	AA	AA	AA	AA	CC	AA	AA	CC	AA	CC	AA	AA	CC	CC	AA	AA	AA	CC	AA	AA	AA	AA	CC	CC	CC	CC	CC	CC	CC	AA	AA	AA	CC	CC	AA	CC	CC	AA	AA	AA	CC	CC	CC
SCRI_RS_236603	A/C	3	15480000	CC	AA	AA	CC	CC	AA	AA	AA	CC	CC	AA	AA	AA	AA	AA	AA	AA	AA	AA	AA	AA	AA	AA	AA	AA	CC	AA	AA	AA	AA	AA	AA	AA	AA	AA	AA	AA	AA	AA	CC	AA	AA	AA	AA	AA	AA
SCRI_RS_237738	A/C	3	15490000	AA	CC	CC	AA	AA	CC	CC	CC	AA	AA	CC	CC	CC	CC	CC	CC	CC	CC	CC	CC	CC	CC	CC	CC	CC	AA	CC	CC	CC	CC	CC	CC	CC	CC	CC	CC	CC	CC	CC	AA	CC	CC	CC	CC	CC	CC
SCRI_RS_160338	A/C	3	15490100	CC	AA	AA	CC	CC	AA	AA	AA	CC	CC	AA	AA	AA	AA	AA	AA	AA	AA	AA	AA	AA	AA	AA	AA	AA	CC	AA	AA	AA	AA	AA	AA	AA	AA	AA	AA	AA	AA	AA	CC	AA	AA	AA	AA	AA	AA
SCRI_RS_178836	A/C	3	15490200	CC	AA	AA	CC	CC	AA	AA	AA	CC	CC	AA	AA	AA	AA	AA	AA	AA	AA	AA	AA	AA	AA	AA	AA	AA	CC	AA	AA	CC	AA	AA	AA	AA	AA	AA	AA	AA	AA	AA	CC	AA	AA	CC	AA	AA	AA
SCRI_RS_184261	A/C	3	15490300	CC	AA	AA	CC	CC	AA	AA	AA	CC	CC	AA	AA	AA	AA	AA	AA	AA	AA	AA	AA	AA	AA	AA	AA	AA	CC	AA	AA	AA	AA	AA	AA	AA	AA	AA	AA	AA	AA	AA	CC	AA	AA	CC	AA	AA	AA
SCRI_RS_143505	A/C	3	15490400	AA	CC	CC	AA	AA	CC	CC	CC	AA	AA	CC	CC	CC	CC	CC	CC	CC	CC	CC	CC	CC	CC	CC	CC	CC	AA	CC	CC	CC	CC	CC	CC	CC	CC	CC	CC	CC	CC	CC	AA	CC	CC	CC	CC	CC	CC
BOPA1_8752-523	A/C	3	15500000	CC	AA	CC	AA	AA	CC	CC	CC	CC	CC	CC	CC	CC	CC	CC	CC	CC	CC	CC	CC	CC	CC	CC	CC	CC	AA	CC	CC	CC	CC	CC	CC	CC	CC	CC	CC	CC	AA	CC	CC	CC	CC	AA	CC	CC	CC
SCRI_RS_150051	A/C	4	1000	AA	AA	AA	CC	CC	CC	AA	AA	AA	AA	AA	AA	AA	AA	AA	AA	AA	AA	AA	AA	AA	AA	AA	AA	CC	NN	AC	AA	CC	AA	AA	AA	AA	AA	AA	AA	AA	AA	AA	AA	AA	AA	AA	AA	NN	AA
BOPA2_12_30764	A/C	4	30000	CC	CC	CC	CC	CC	CC	AA	CC	CC	CC	CC	CC	CC	CC	CC	CC	CC	CC	CC	CC	CC	AA	AA	AA	CC	CC	CC	AA	CC	CC	CC	CC	CC	CC	CC	CC	CC	CC	CC	CC	CC	CC	CC	AA	CC	CC
SCRI_RS_185058	A/C	4	40000	NN	CC	AA	CC	NN	AC	AA	CC	AA	AA	CC	AA	CC	CC	CC	CC	NN	CC	CC	AA	CC	AA	AA	AA	CC	CC	AC	AA	CC	CC	CC	CC	CC	CC	CC	CC	CC	CC	CC	CC	AA	CC	AA	AA	CC	CC
SCRI_RS_164381	A/C	4	50000	CC	CC	CC	AA	AA	CC	CC	CC	CC	CC	CC	CC	CC	CC	CC	CC	CC	AA	CC	CC	AA	CC	CC	CC	AA	CC	CC	AA	AA	CC	CC	CC	CC	CC	AA	AA	CC	CC	AA	CC	CC	CC	CC	AA	CC	CC
SCRI_RS_32890	A/C	4	60000	AA	CC	AA	NN	NN	CA	AA	CC	AA	AA	CC	AA	CC	CC	CC	CC	CA	CC	CC	AA	CC	AA	AA	AA	CC	CC	CA	AA	CC	CC	CC	CC	CC	CC	CC	CC	CC	CC	CC	CC	AA	CC	AA	AA	CC	CC
SCRI_RS_170785	A/C	4	80000	AA	AA	AA	CC	CC	AA	AA	AA	AA	AA	AA	AA	AA	AA	AA	AA	AA	AA	AA	AA	AA	AA	AA	AA	CC	AA	AA	AA	CC	AA	AA	AA	AA	AA	AA	AA	AA	AA	AA	AA	AA	AA	AA	AA	AA	AA
BOPA2_12_31324	A/C	4	110000	AA	CC	CC	CC	CC	CC	CC	CC	AA	AA	CC	CC	CC	CC	CC	CC	CC	CC	CC	CC	CC	CC	CC	CC	CC	CC	CC	AA	AA	CC	CC	CC	CC	CC	CC	CC	CC	CC	CC	CC	AA	CC	AA	AA	CC	CC
SCRI_RS_149873	A/C	4	110100	CC	CC	AA	CC	CC	CC	CC	CC	CC	CC	CC	AA	CC	CC	CC	CC	CC	AA	CC	AA	AA	CC	CC	CC	CC	CC	CC	AA	AA	CC	CC	CC	CC	CC	AA	AA	CC	CC	AA	CC	CC	CC	CC	AA	CC	CC
SCRI_RS_173731	A/C	4	110200	AA	AA	CC	AA	AA	AA	AA	AA	AA	AA	AA	CC	AA	AA	AA	AA	AA	CC	AA	CC	CC	AA	AA	AA	AA	AA	AA	CC	CC	AA	AA	AA	AA	AA	CC	CC	AA	AA	CC	AA	AA	AA	AA	CC	AA	AA
SCRI_RS_176074	A/C	4	110300	CC	CC	AA	CC	CC	CC	CC	CC	CC	CC	CC	AA	CC	CC	CC	CC	CC	AA	CC	AA	AA	CC	CC	CC	CC	CC	CC	CC	CC	CC	CC	CC	CC	CC	AA	AA	CC	CC	AA	CC	CC	CC	CC	CC	CC	CC
SCRI_RS_13428	A/C	4	130000	CC	CC	CC	CC	CC	CC	CC	CC	CC	CC	CC	CC	CC	CC	CC	CC	AA	CC	CC	CC	CC	AA	CC	AA	CC	AA	CC	CC	AA	CC	CC	CC	CC	CC	CC	CC	CC	CC	CC	CC	CC	CC	CC	CC	CC	CC
SCRI_RS_154517	A/C	4	290000	AA	CC	CC	AA	AA	AA	AA	CC	AA	AA	CC	CC	CC	AA	AA	CC	CC	AA	CC	CC	CC	CC	AA	CC	CC	CC	CC	CC	CC	CC	CC	CC	CC	CC	CC	CC	CC	CC	CC	CC	AA	CC	CC	CC	CC	CC
BOPA1_1996-652	A/C	4	360000	AA	CC	AA	AA	AA	CC	AA	CC	AA	AA	CC	AA	CC	AA	AA	CC	CC	AA	CC	AA	CC	AA	AA	AA	AA	CC	CC	AA	AA	CC	CC	CC	CC	CC	CC	CC	CC	CC	CC	CC	AA	CC	AA	AA	CC	CC
BOPA1_1513-514	A/C	4	1470000	CC	CC	CC	CC	CC	AA	AA	CC	CC	CC	CC	CC	CC	CC	CC	CC	CC	CC	AA	CC	CC	AA	CC	AA	CC	CC	CC	CC	AA	CC	CC	CC	CC	CC	CC	CC	CC	CC	CC	CC	CC	CC	CC	CC	CC	CC
SCRI_RS_180891	A/C	4	1490000	CC	CC	AA	CC	CC	AA	CC	AA	CC	CC	AA	AA	AA	CC	CC	AA	CC	CC	AA	AA	CC	AA	CC	AA	CC	AA	CC	CC	AA	AA	AA	CC	CC	AA	AA	AA	AA	CC	CC	AA	CC	AA	CC	CC	AA	AA
SCRI_RS_119628	A/C	4	1780000	CC	AA	AA	AA	AA	AA	AA	AA	CC	CC	AA	AA	AA	AA	AA	AA	CC	CC	CC	AA	AA	AA	CC	AA	AA	AA	AA	CC	AA	AA	AA	AA	AA	CC	AA	CC	AA	AA	CC	CC	CC	AA	AA	CC	AA	AA
BOPA1_2055-947	A/C	4	1830000	CC	CC	CC	CC	CC	AA	CC	CC	CC	CC	CC	CC	CC	AA	CC	CC	CC	AA	CC	CC	CC	CC	CC	CC	AA	AA	CC	CC	AA	AA	CC	CC	CC	CC	CC	CC	CC	CC	CC	CC	CC	CC	AA	CC	CC	CC
SCRI_RS_154178	A/C	4	1850000	CC	CC	CC	CC	CC	AA	AA	CC	CC	CC	CC	CC	CC	AA	AA	CC	CC	AA	AA	CC	CC	CC	CC	CC	AA	AA	CC	AA	AA	AA	CC	CC	CC	AA	CC	AA	CC	CC	AA	AA	CC	CC	AA	AA	CC	CC
SCRI_RS_150585	A/C	4	1850100	CC	CC	CC	CC	CC	AA	CC	CC	CC	CC	CC	CC	CC	AA	CC	CC	CC	CC	CC	CC	CC	CC	CC	CC	AA	AA	CC	CC	AA	AA	CC	CC	CC	CC	CC	CC	CC	CC	CC	CC	CC	CC	CC	CC	CC	CC
SCRI_RS_12719	A/C	4	1990000	CC	AA	AA	AA	AA	AA	AA	AA	CC	CC	AA	AA	AA	AA	AA	AA	CC	AA	AA	AA	AA	AA	CC	AA	CC	CC	AA	AA	AA	CC	AA	AA	AA	AA	AA	AA	AA	AA	AA	AA	CC	AA	AA	AA	AA	AA
SCRI_RS_162743	A/C	4	2090000	AA	AA	CC	AA	AA	AA	AA	CC	AA	AA	AA	CC	CC	AA	AA	CC	AA	AA	AA	CC	AA	AA	AA	AA	AA	AA	AA	AA	AA	AA	CC	AA	AA	AA	AA	AA	AA	AA	AA	CC	AA	CC	AA	AA	AA	AA
SCRI_RS_127657	A/C	4	2120000	AA	AA	CC	AA	AA	AA	AA	CC	AA	AA	AA	CC	CC	AA	AA	CC	AA	AA	AA	CC	AA	AA	AA	AA	AA	AA	AA	AA	AA	AA	CC	AA	AA	AA	AA	AA	AA	AA	AA	CC	AA	CC	AA	AA	AA	AA
BOPA1_1593-1597	A/C	4	2220000	CC	AA	AA	CC	CC	AA	AA	AA	CC	CC	CC	AA	AA	CC	CC	AA	CC	CC	CC	AA	CC	CC	AA	CC	AA	CC	AA	CC	CC	CC	AA	CC	AA	AA	CC	AA	CC	AA	CC	AA	CC	AA	CC	CC	CC	CC
SCRI_RS_58772	A/C	4	2220100	AA	CC	CC	AA	AA	CC	CC	CC	AA	AA	AA	CC	CC	AA	AA	CC	AA	AA	AA	CC	AA	AA	CC	AA	CC	AA	AA	AA	CC	AA	CC	AA	CC	AA	AA	AA	AA	CC	AA	CC	AA	CC	AA	AA	AA	AA
BOPA1_3687-271	A/C	4	2570000	AA	AA	AA	AA	AA	CC	AA	AA	AA	AA	AA	AA	AA	AA	CC	AA	AA	AA	CC	AA	CC	AA	AA	AA	AA	CC	AA	AA	AA	CC	AA	CC	AA	CC	AA	AA	AA	AA	AA	AA	AA	AA	AA	CC	AA	AA
BOPA1_6208-987	A/C	4	2580000	CC	CC	CC	CC	CC	AA	CC	CC	CC	CC	CC	CC	CC	CC	AA	CC	CC	CC	AA	CC	AA	CC	CC	CC	CC	AA	CC	CC	CC	AA	CC	AA	CC	AA	CC	CC	CC	CC	CC	CC	CC	CC	CC	AA	CC	CC
BOPA1_2832-377	A/C	4	2590000	AA	CC	CC	AA	AA	CC	AA	CC	AA	AA	CC	CC	CC	AA	CC	CC	AA	AA	CC	CC	CC	CC	AA	CC	AA	CC	CC	CC	AA	CC	CC	CC	CC	CC	CC	CC	CC	CC	CC	CC	AA	CC	AA	CC	CC	CC
BOPA1_952-1301	A/C	4	2630000	AA	CC	CC	AA	AA	CC	AA	CC	AA	AA	CC	CC	CC	AA	CC	CC	AA	AA	CC	CC	CC	CC	AA	CC	AA	CC	CC	CC	CC	CC	CC	CC	CC	CC	CC	CC	CC	CC	CC	CC	AA	CC	AA	CC	CC	CC
BOPA1_4098-758	A/C	4	2630100	AA	CC	CC	AA	AA	CC	AA	CC	AA	AA	CC	CC	CC	AA	CC	CC	AA	AA	CC	CC	CC	CC	AA	CC	AA	CC	CC	CC	AA	CC	CC	CC	CC	CC	CC	CC	CC	CC	CC	CC	AA	CC	AA	CC	CC	CC
SCRI_RS_225074	A/C	4	2660000	AA	AA	AA	AA	AA	CC	AA	AA	AA	AA	AA	AA	AA	AA	AA	AA	AA	AA	AA	AA	AA	AA	AA	AA	AA	AA	AA	AA	AA	AA	AA	AA	AA	AA	AA	AA	AA	AA	AA	AA	AA	AA	AA	AA	AA	AA
SCRI_RS_143144	A/C	4	2810000	CC	AA	AA	AA	AA	CC	AA	AA	CC	CC	AA	AA	AA	CC	CC	AA	CC	CC	CC	AA	AA	AA	CC	AA	CC	CC	AA	AA	CC	CC	AA	AA	AA	AA	AA	CC	AA	AA	AA	AA	CC	AA	CC	AA	AA	AA
SCRI_RS_228232	A/C	4	2980000	CC	CC	CC	CC	CC	CC	CC	CC	CC	CC	CC	CC	CC	CC	CC	CC	CC	CC	AA	CC	CC	CC	CC	CC	CC	AA	CC	CC	CC	AA	CC	CC	CC	CC	CC	CC	CC	CC	CC	CC	CC	CC	CC	CC	CC	CC
SCRI_RS_157832	A/C	4	3000000	AA	CC	CC	CC	CC	CC	CC	CC	AA	AA	CC	CC	CC	CC	CC	CC	AA	AA	AA	CC	CC	CC	AA	CC	AA	AA	CC	CC	CC	AA	CC	CC	CC	CC	CC	CC	CC	CC	CC	CC	AA	CC	AA	CC	CC	CC
BOPA2_12_30864	A/C	4	3430000	CC	CC	CC	CC	CC	AA	CC	CC	CC	CC	CC	CC	CC	CC	CC	CC	CC	CC	CC	CC	CC	CC	CC	CC	CC	CC	NN	CC	CC	CC	CC	CC	CC	CC	CC	CC	CC	CC	CC	CC	CC	CC	CC	CC	CC	CC
BOPA2_12_30863	A/C	4	3430100	CC	AA	AA	AA	AA	CC	AA	AA	CC	CC	AA	AA	AA	AA	AA	AA	AA	AA	AA	AA	AA	AA	CC	AA	CC	AA	AA	AA	AA	AA	AA	AA	AA	AA	AA	AA	AA	AA	AA	AA	CC	AA	AA	AA	AA	AA
BOPA2_12_30865	A/C	4	3430200	AA	CC	CC	CC	CC	AA	CC	CC	AA	AA	CC	CC	CC	CC	CC	CC	CC	CC	CC	CC	CC	CC	NN	CC	AA	CC	CC	CC	CC	CC	CC	CC	CC	CC	CC	CC	CC	CC	CC	CC	AA	CC	CC	CC	CC	CC
BOPA2_12_10860	A/C	4	3980000	CC	AA	AA	CC	CC	CC	CC	AA	CC	CC	AA	AA	AA	AA	CC	AA	CC	CC	AA	AA	AA	CC	CC	CC	CC	CC	AA	AA	CC	CC	AA	AA	AA	AA	AA	AA	AA	AA	AA	AA	CC	AA	CC	AA	AA	AA
SCRI_RS_145412	A/C	4	4000000	AA	AA	AA	NN	NN	CC	AA	AA	AA	AA	AA	AA	AA	AA	AA	AA	NN	AA	AA	AA	AA	AA	AA	AA	AA	AA	NN	AA	AA	AA	AA	AA	AA	AA	AA	AA	AA	AA	AA	AA	AA	AA	AA	AA	AA	AA
SCRI_RS_161528	A/C	4	4000100	CC	AA	AA	CC	CC	CC	CC	AA	CC	CC	AA	AA	AA	AA	AA	AA	CC	AA	AA	AA	AA	AA	CC	AA	CC	CC	AA	AA	AA	AA	AA	AA	AA	AA	AA	AA	AA	AA	AA	AA	CC	AA	CC	AA	AA	AA
SCRI_RS_6956	A/C	4	4000200	CC	CC	CC	CC	CC	AA	CC	CC	CC	CC	CC	CC	CC	CC	CC	CC	CC	CC	CC	CC	CC	CC	CC	CC	CC	CC	CC	CC	CC	CC	CC	CC	CC	CC	CC	CC	CC	CC	CC	CC	CC	CC	AA	CC	CC	CC
SCRI_RS_116338	A/C	4	4330000	CC	AA	AA	CC	CC	CC	AA	AA	CA	CC	AA	AA	AA	AA	AA	AA	AA	CC	AA	AA	AA	AA	CC	AA	CC	CC	AA	CC	AA	CC	AA	CC	AA	CC	AA	CC	AA	AA	AA	AA	CC	AA	AA	CC	CC	AA
BOPA1_10255-529	A/C	4	4330100	AA	AA	AA	AA	AA	CC	CC	AA	AA	AA	AA	AA	AA	CC	AA	AA	AA	AA	AA	AA	AA	AA	AA	AA	AA	CC	AA	AA	AA	AA	AA	AA	AA	AA	AA	AA	AA	AA	AA	AA	AA	AA	AA	AA	AA	AA
SCRI_RS_220122	A/C	4	4350000	CC	CC	CC	CC	CC	AA	AA	CC	CC	CC	CC	CC	CC	AA	CC	CC	CC	CC	CC	CC	CC	CC	CC	CC	CC	CC	CC	CC	CC	CC	CC	CC	CC	CC	CC	CC	CC	CC	CC	CC	CC	CC	CC	CC	CC	CC
BOPA1_1227-1323	A/C	4	4380000	AA	CC	CC	AA	AA	AA	AA	CC	AA	AA	CC	CC	CC	AA	AA	CC	CC	AA	CC	CC	CC	CC	AA	CC	AA	CC	CC	CC	CC	CC	CC	CC	CC	CC	CC	CC	CC	CC	CC	CC	AA	CC	AA	CC	CC	CC
BOPA2_12_30328	A/C	4	4490000	NN	CC	CC	NN	AC	AA	AA	CC	AA	AA	CC	CC	CC	CC	CC	CC	CC	AA	CC	CC	CC	CC	AA	CC	AA	CC	NN	CC	CC	CC	CC	CC	CC	CC	CC	CC	CC	CC	CC	CC	AA	CC	AA	CC	CC	CC
SCRI_RS_222133	A/C	4	4990000	AA	AA	AA	CC	CC	CC	AA	AA	AA	AA	AA	AA	AA	CC	CC	AA	AA	CC	AA	AA	AA	AA	AA	AA	AA	AA	AA	AA	CC	AA	AA	AA	AA	AA	AA	AA	AA	AA	AA	AA	AA	AA	AA	AA	AA	AA
BOPA1_ABC24906-1-1-279	A/C	4	4990100	AA	AA	AA	CC	CC	CC	AA	AA	AA	AA	AA	AA	AA	CC	CC	AA	AA	CC	AA	AA	AA	AA	AA	AA	AA	AA	AA	AA	CC	CC	AA	AA	AA	AA	AA	AA	AA	AA	AA	AA	AA	AA	AA	AA	AA	AA
SCRI_RS_119778	A/C	4	5060000	CC	CC	CC	CC	CC	AA	CC	CC	CC	CC	CC	CC	CC	NN	CC	CC	CC	CC	CC	CC	CC	CC	CC	CC	CC	CC	CC	CC	AA	CC	CC	CC	CC	CC	CC	CC	CC	CC	CC	CC	CC	CC	CC	CC	CC	CC
SCRI_RS_157310	A/C	4	5060100	CC	CC	CC	CC	CC	AA	CC	CC	CC	CC	CC	CC	CC	AA	CC	CC	CC	CC	CC	CC	CC	CC	CC	CC	CC	CC	AC	CC	AA	CC	CC	CC	CC	CC	CC	CC	CC	CC	CC	CC	CC	CC	CC	CC	CC	CC
SCRI_RS_188580	A/C	4	5060200	CC	CC	CC	AA	AA	AA	AA	CC	CC	CC	CC	CC	CC	AA	CC	CC	AA	AA	CC	CC	CC	CC	CC	CC	AA	CC	CC	CC	AA	CC	CC	CC	CC	CC	CC	CC	CC	CC	CC	CC	CC	CC	CC	CC	CC	CC
SCRI_RS_169389	A/C	4	5060300	AA	AA	AA	CC	CC	CC	CC	AA	AA	AA	AA	AA	AA	CC	AA	AA	CC	CC	AA	AA	AA	AA	AA	AA	CC	AA	AA	AA	CC	AA	AA	AA	AA	AA	AA	AA	AA	AA	AA	AA	AA	AA	AA	AA	AA	AA
SCRI_RS_157072	A/C	4	5070000	CC	CC	CC	CC	CC	AA	CC	CC	CC	CC	CC	CC	CC	AA	CC	CC	CC	CC	CC	CC	CC	CC	CC	CC	CC	CC	CC	CC	CC	CC	CC	CC	CC	CC	CC	CC	CC	CC	CC	CC	CC	CC	CC	CC	CC	CC
SCRI_RS_184107	A/C	4	5080000	CC	CC	CC	CC	CC	AA	CC	CC	CC	CC	CC	CC	CC	AA	CC	CC	CC	CC	CC	CC	CC	CC	CC	CC	CC	CC	CC	CC	CC	CC	CC	CC	CC	CC	CC	CC	CC	CC	CC	CC	CC	CC	CC	CC	CC	CC
SCRI_RS_154048	A/C	4	5080100	AA	AA	AA	AA	AA	CC	AA	AA	AA	AA	AA	AA	AA	CC	AA	AA	AA	AA	AA	AA	AA	AA	AA	AA	AA	AA	AA	AA	AA	AA	AA	AA	AA	AA	AA	AA	AA	AA	AA	AA	AA	AA	AA	AA	AA	AA
SCRI_RS_220535	A/C	4	5080200	AA	AA	AA	AA	AA	CC	AA	AA	AA	AA	AA	AA	AA	CC	AA	AA	AA	AA	AA	AA	AA	AA	AA	AA	AA	AA	AA	AA	AA	AA	AA	AA	AA	AA	AA	AA	AA	AA	AA	AA	AA	AA	AA	AA	AA	AA
SCRI_RS_2937	A/C	4	5080300	CC	CC	CC	CC	CC	AA	CC	CC	CC	CC	CC	CC	CC	AA	CC	CC	CC	CC	AA	CC	CC	CC	CC	CC	CC	CC	CC	CC	AA	CC	CC	CC	CC	CC	CC	CC	CC	CC	CC	CC	CC	CC	CC	CC	CC	CC
BOPA1_6249-572	A/C	4	5080400	CC	CC	CC	AA	AA	AA	AA	CC	CC	CC	CC	CC	CC	CC	CC	CC	AA	AA	CC	CC	CC	CC	CC	CC	AA	CC	CC	CC	CC	CC	CC	CC	CC	CC	CC	CC	CC	CC	CC	CC	CC	CC	CC	CC	CC	CC
SCRI_RS_217322	A/C	4	5080500	AA	CC	CC	AA	AA	AA	AA	CC	AA	AA	CC	CC	CC	CC	CC	CC	AA	AA	CC	CC	CC	AA	AA	AA	AA	CC	CC	CC	CC	CC	CC	CC	CC	CC	CC	CC	CC	CC	CC	CC	AA	CC	AA	CC	CC	CC
BOPA1_3984-1920	A/C	4	5080600	AA	CC	CC	AA	AA	AA	AA	CC	AA	AA	CC	CC	CC	CC	CC	CC	AA	AA	CC	CC	CC	AA	AA	AA	AA	CC	CC	CC	CC	CC	CC	CC	CC	CC	CC	CC	CC	CC	CC	CC	AA	CC	AA	CC	CC	CC
SCRI_RS_157290	A/C	4	5080700	CC	AA	AA	CC	CC	CC	CC	AA	CC	CC	AA	AA	AA	AA	AA	AA	CC	CC	AA	AA	AA	CC	CC	CC	CC	AA	AA	AA	AA	AA	AA	AA	AA	AA	AA	AA	AA	AA	AA	AA	CC	AA	CC	AA	AA	AA
BOPA1_5298-828	A/C	4	5080800	AA	AA	AA	CC	CC	CC	CC	AA	AA	AA	AA	AA	AA	CC	AA	AA	CC	CC	AA	AA	AA	AA	AA	AA	CC	AA	AA	AA	AA	AA	AA	AA	AA	AA	AA	AA	AA	AA	AA	AA	AA	AA	AA	AA	AA	AA
SCRI_RS_1396	A/C	4	5080900	CC	CC	CC	AA	AA	AA	CC	CC	CC	CC	CC	CC	CC	CC	CC	CC	CC	AA	CC	CC	CC	CC	CC	CC	CC	CC	CC	CC	CC	CC	CC	CC	CC	CC	CC	CC	CC	CC	CC	CC	CC	CC	CC	CC	CC	CC
SCRI_RS_168580	A/C	4	5081000	AA	AA	AA	AA	AA	CC	AA	AA	AA	AA	AA	AA	AA	CC	AA	AA	AA	AA	AA	AA	AA	AA	AA	AA	AA	AA	AA	AA	AA	AA	AA	AA	AA	AA	AA	AA	AA	AA	AA	AA	AA	AA	AA	AA	AA	AA
SCRI_RS_224697	A/C	4	5100000	AA	AA	AA	AA	AA	CC	AA	AA	AA	AA	AA	AA	AA	AA	AA	AA	AA	AA	AA	AA	AA	AA	AA	AA	AA	AA	AA	AA	AA	AA	AA	AA	AA	AA	AA	AA	AA	AA	AA	AA	AA	AA	AA	AA	AA	AA
BOPA1_4636-1380	A/C	4	5100100	CC	CC	CC	CC	CC	AA	CC	CC	CC	CC	CC	CC	CC	AA	CC	CC	CC	CC	CC	CC	CC	CC	CC	CC	AA	CC	CC	CC	CC	CC	CC	CC	CC	CC	CC	CC	CC	CC	CC	CC	CC	CC	CC	CC	CC	CC
BOPA1_6215-539	A/C	4	5100200	CC	CC	CC	CC	CC	AA	CC	CC	CC	CC	CC	CC	CC	AA	CC	CC	CC	CC	CC	CC	CC	CC	CC	CC	AA	CC	CC	CC	CC	CC	CC	CC	CC	CC	CC	CC	CC	CC	CC	CC	CC	CC	CC	CC	CC	CC
SCRI_RS_160373	A/C	4	5100300	AA	AA	AA	AA	AA	CC	AA	AA	AA	AA	AA	AA	AA	CC	AA	AA	AA	AA	AA	AA	AA	AA	AA	AA	CC	AA	AA	AA	AA	AA	AA	AA	AA	AA	AA	AA	AA	AA	AA	AA	AA	AA	AA	AA	AA	AA
BOPA2_12_31360	A/C	4	5100400	AA	CC	CC	AA	AA	AA	CC	CC	AA	AA	CC	CC	CC	AA	CC	CC	CC	AA	CC	CC	CC	AA	AA	AA	CC	CC	CC	CC	CC	CC	CC	CC	CC	CC	CC	CC	CC	CC	CC	CC	AA	CC	AA	CC	CC	CC
SCRI_RS_135637	A/C	4	5100500	CC	AA	AA	CC	CC	CC	AA	AA	CC	CC	AA	AA	AA	CC	AA	AA	AA	CC	AA	AA	AA	CC	CC	CC	AA	AA	NN	AA	AA	AA	AA	AA	AA	AA	AA	AA	AA	AA	AA	AA	CC	AA	CC	AA	AA	AA
SCRI_RS_188187	A/C	4	5100600	CC	AA	AA	CC	CC	CC	CC	AA	CC	CC	AA	AA	AA	CC	AA	AA	CC	CC	AA	AA	AA	CC	CC	CC	CC	AA	AA	AA	AA	AA	AA	AA	AA	AA	AA	AA	AA	AA	AA	AA	CC	AA	CC	AA	AA	AA
SCRI_RS_190401	A/C	4	5100700	AA	CC	CC	AA	AA	AA	AA	NN	AA	AA	CC	CC	CC	AA	CC	CC	AA	AA	CC	CC	CC	AA	AA	AA	AA	CC	AC	CC	CC	CC	CC	CC	CC	CC	CC	CC	AC	CC	CC	CC	AA	CC	AA	CC	CC	CC
SCRI_RS_176091	A/C	4	5100800	AA	CC	CC	AA	AA	AA	AA	CC	AA	AA	CC	CC	CC	AA	CC	CC	AA	AA	CC	CC	CC	AA	AA	AA	AA	CC	CC	CC	CC	CC	CC	CC	CC	CC	CC	CC	CC	CC	CC	CC	AA	CC	AA	CC	CC	CC
BOPA2_12_31382	A/C	4	5100900	CC	AA	AA	CC	CC	CC	CC	AA	CC	CC	AA	AA	AA	CC	AA	AA	CC	CC	AA	AA	AA	CC	CC	CC	CC	AA	AA	AA	AA	AA	AA	AA	AA	AA	AA	AA	AA	AA	AA	AA	CC	AA	CC	AA	AA	AA
SCRI_RS_189400	A/C	4	5101000	CC	AA	AA	CC	CC	CC	AA	AA	CC	CC	AA	AA	AA	CC	AA	AA	AA	CC	AA	AA	AA	CC	CC	CC	AA	AA	AA	AA	AA	AA	AA	AA	AA	AA	AA	AA	AA	AA	AA	AA	CC	AA	CC	AA	AA	AA
BOPA1_454-1502	A/C	4	5101100	CC	AA	AA	CC	CC	CC	AA	AA	CC	CC	AA	AA	AA	CC	AA	AA	NN	CC	AA	AA	AA	CC	CC	CC	AA	AA	AA	AA	AA	AA	AA	AA	AA	AA	AA	AA	AA	AA	AA	AA	CC	AA	CC	AA	AA	AA
BOPA2_12_30777	A/C	4	5101200	AA	AA	AA	AA	AA	CC	CC	AA	AA	AA	AA	AA	AA	CC	AA	AA	CC	AA	CC	AA	AA	AA	AA	AA	CC	AA	AA	AA	AA	AA	AA	AA	AA	AA	AA	AA	AA	AA	AA	AA	AA	AA	AA	AA	AA	AA
SCRI_RS_157666	A/C	4	5101300	AA	AA	AA	AA	AA	CC	CC	AA	AA	AA	AA	AA	AA	CC	AA	AA	CC	AA	AA	AA	AA	AA	AA	AA	CC	AA	AA	AA	AA	AA	AA	AA	AA	AA	AA	AA	AA	AA	AA	AA	AA	AA	AA	AA	AA	AA
SCRI_RS_226221	A/C	4	5101400	CC	CC	CC	CC	CC	AA	CC	CC	CC	CC	CC	CC	CC	AA	CC	CC	CC	CC	CC	CC	CC	CC	CC	CC	AA	CC	NN	CC	CC	CC	CC	CC	CC	CC	CC	CC	CC	CC	CC	CC	CC	CC	CC	CC	CC	CC
SCRI_RS_74014	A/C	4	5130000	CC	AA	AA	AA	AA	CC	CC	AA	CC	CC	AA	AA	AA	AA	AA	AA	CC	AA	CC	AA	AA	CC	CC	CC	CC	CC	AA	AA	CC	CC	AA	AA	AA	AA	AA	AA	AA	AA	AA	AA	CC	AA	AA	AA	AA	AA
SCRI_RS_10216	A/C	4	5140000	AA	CC	CC	CC	CC	AA	CC	CC	AA	AA	CC	CC	CC	CC	CC	CC	CC	AA	AA	CC	CC	CC	AA	CC	AA	AA	CC	CC	AA	AA	CC	CC	CC	CC	CC	CC	CC	CC	CC	CC	AA	CC	AA	CC	CC	CC
SCRI_RS_239237	A/C	4	5140100	CC	AA	AA	AA	AA	CC	AA	AA	CC	CC	AA	AA	AA	AA	AA	AA	AA	AA	CC	AA	AA	CC	CC	CC	CC	CC	AA	AA	CC	CC	AA	AA	AA	AA	AA	AA	AA	AA	AA	AA	CC	AA	AA	AA	AA	AA
BOPA2_12_20156	A/C	4	5140200	CC	AA	AA	AA	AA	CC	AA	AA	CC	CC	AA	AA	AA	AA	AA	AA	AA	CC	CC	AA	AA	AA	CC	AA	CC	CC	AA	AA	CC	CC	AA	AA	AA	AA	AA	AA	AA	AA	AA	AA	CC	AA	CC	AA	AA	AA
BOPA1_1385-827	A/C	4	5140300	CC	AA	AA	AA	AA	CC	AA	AA	CC	CC	AA	AA	AA	AA	AA	AA	AA	CC	CC	AA	AA	AA	CC	AA	CC	CC	AA	AA	CC	CC	AA	AA	AA	AA	AA	AA	AA	AA	AA	AA	CC	AA	CC	AA	AA	AA
SCRI_RS_194316	A/C	4	5140400	AA	AA	AA	AA	AA	CC	AA	AA	AA	AA	AA	AA	AA	AA	AA	AA	AA	AA	AA	AA	AA	AA	AA	AA	AA	AA	AA	AA	AA	AA	AA	AA	AA	AA	AA	AA	AA	AA	AA	AA	AA	AA	AA	AA	AA	AA
SCRI_RS_171142	A/C	4	5190000	CC	CC	CC	CC	CC	AA	CC	CC	CC	CC	CC	CC	CC	CC	CC	CC	CC	CC	CC	CC	CC	CC	CC	CC	CC	CC	CC	CC	CC	CC	CC	CC	CC	CC	CC	CC	CC	CC	CC	CC	CC	CC	CC	CC	CC	CC
BOPA1_2028-1571	A/C	4	5220000	CC	CC	CC	CC	CC	AA	CC	CC	CC	CC	CC	CC	CC	CC	CC	CC	CC	CC	AA	CC	CC	CC	CC	CC	CC	AA	CC	CC	CC	AA	CC	CC	CC	CC	CC	CC	CC	CC	CC	CC	CC	CC	CC	CC	CC	CC
BOPA2_12_30605	A/C	4	5220100	AA	CC	CC	AA	AA	AA	CC	CC	AA	AA	CC	CC	CC	AA	CC	CC	CC	AA	CC	CC	CC	CC	AA	CC	AA	CC	CC	CC	CC	CC	CC	CC	CC	CC	CC	CC	CC	CC	CC	CC	AA	CC	AA	CC	CC	CC
SCRI_RS_231739	A/C	4	5220200	CC	CC	CC	CC	CC	AA	CC	CC	CC	CC	CC	CC	CC	CC	CC	CC	CC	CC	AA	CC	CC	CC	CC	CC	CC	AA	CC	CC	CC	AA	CC	CC	CC	CC	CC	CC	CC	CC	CC	CC	CC	CC	CC	CC	CC	CC
SCRI_RS_150603	A/C	4	5230000	CC	CC	CC	CC	CC	AA	CC	CC	CC	CC	CC	CC	CC	CC	CC	CC	CC	CC	CC	CC	CC	CC	CC	CC	CC	CC	CC	CC	CC	CC	CC	CC	CC	CC	CC	CC	CC	CC	CC	CC	CC	CC	CC	CC	CC	CC
SCRI_RS_153459	A/C	4	5230100	AA	CC	CC	AA	AA	AA	CC	CC	AA	AA	CC	CC	CC	AA	CC	CC	CC	AA	AA	CC	CC	CC	AA	CC	AA	AA	CC	CC	CC	AA	CC	CC	CC	CC	CC	CC	CC	CC	CC	CC	AA	CC	AA	CC	CC	CC
SCRI_RS_198888	A/C	4	5230200	AA	CC	CC	AA	AA	AA	CC	CC	AA	AA	CC	CC	CC	AA	CC	CC	CC	AA	AA	CC	CC	CC	AA	CC	AA	AA	CC	CC	CC	AA	CC	CC	CC	CC	CC	CC	CC	CC	CC	CC	AA	CC	AA	CC	CC	CC
SCRI_RS_213798	A/C	4	5230300	AA	CC	CC	AA	AA	AA	CC	CC	AA	AA	CC	CC	CC	AA	CC	CC	CC	AA	AA	CC	CC	CC	AA	CC	AA	AA	CC	CC	CC	AA	CC	CC	CC	CC	CC	CC	CC	CC	CC	CC	AA	CC	AA	CC	CC	CC
BOPA2_12_11063	A/C	4	5230400	CC	AA	AA	CC	CC	CC	CC	AA	CC	CC	AA	AA	AA	CC	AA	AA	CC	CC	CC	AA	AA	CC	CC	CC	CC	CC	AA	AA	CC	CC	AA	AA	AA	AA	AA	AA	AA	AA	AA	AA	CC	AA	CC	AA	AA	AA
SCRI_RS_220697	A/C	4	5230500	AA	CC	CC	AA	AA	AA	CC	CC	AA	AA	CC	CC	CC	AA	CC	CC	CC	AA	AA	CC	CC	CC	AA	CC	AA	AA	CC	CC	CC	AA	CC	CC	CC	CC	CC	CC	CC	CC	CC	CC	AA	CC	AA	CC	CC	CC
SCRI_RS_194649	A/C	4	5230600	CC	CC	CC	CC	CC	AA	CC	CC	CC	CC	CC	CC	CC	CC	CC	CC	CC	CC	CC	CC	CC	CC	CC	CC	CC	CC	CC	CC	CC	CC	CC	CC	CC	CC	CC	CC	CC	CC	CC	CC	CC	CC	CC	CC	CC	CC
SCRI_RS_157396	A/C	4	5230700	CC	CC	CC	CC	CC	AA	CC	CC	CC	CC	CC	CC	CC	CC	CC	CC	CC	CC	CC	CC	CC	CC	CC	CC	CC	CC	CC	CC	CC	CC	CC	CC	CC	CC	CC	CC	CC	CC	CC	CC	CC	CC	CC	CC	CC	CC
SCRI_RS_170494	A/C	4	5250000	CC	CC	CC	CC	CC	AA	CC	CC	CC	CC	CC	CC	CC	CC	CC	CC	CC	CC	CC	CC	CC	CC	CC	CC	CC	CC	CC	CC	CC	CC	CC	CC	CC	CC	CC	CC	CC	CC	CC	CC	CC	CC	CC	CC	CC	CC
BOPA1_7942-948	A/C	4	5250100	CC	CC	CC	CC	CC	AA	CC	CC	CC	CC	CC	CC	CC	CC	CC	CC	CC	CC	AA	CC	CC	CC	CC	CC	CC	AA	CC	CC	CC	AA	CC	CC	CC	CC	CC	CC	CC	CC	CC	CC	CC	CC	CC	CC	CC	CC
SCRI_RS_181886	A/C	4	5270000	CC	AA	AA	CC	CC	CC	AA	AA	CC	CC	AA	AA	AA	CC	AA	AA	AA	CC	AA	AA	AA	AA	CC	AA	CC	AA	AA	AA	AA	AA	AA	AA	AA	AA	AA	AA	AA	AA	AA	AA	CC	AA	CC	AA	AA	AA
BOPA1_6954-861	A/C	4	5350000	CC	CC	CC	CC	CC	CC	CC	CC	CC	CC	CC	CC	CC	CC	CC	CC	CC	AA	CC	CC	CC	CC	CC	CC	AA	CC	CC	CC	CC	CC	CC	CC	CC	CC	CC	CC	CC	CC	CC	CC	CC	CC	CC	CC	CC	CC
SCRI_RS_188340	A/C	4	5350100	AA	AA	AA	AC	AC	AA	AA	AA	AA	AA	AA	AA	AA	AA	AA	AA	AC	CC	AA	AA	AA	AA	AA	AA	CC	AA	AA	AA	AA	NN	AA	AA	AA	AA	AA	AA	AC	AA	AA	AA	AA	AA	AA	AA	AA	AA
BOPA1_3699-1543	A/C	4	5390000	CC	CC	CC	CC	CC	CC	CC	CC	CC	CC	CC	CC	CC	CC	CC	CC	CC	AA	CC	CC	CC	CC	CC	CC	AA	CC	CC	CC	CC	CC	CC	CC	CC	CC	CC	CC	CC	CC	CC	CC	CC	CC	CC	CC	CC	CC
SCRI_RS_133147	A/C	4	5400000	CC	CC	CC	CC	CC	CC	CC	CC	CC	CC	CC	CC	CC	CC	CC	CC	CC	AA	CC	CC	CC	CC	CC	CC	AA	CC	CC	CC	CC	CC	CC	CC	CC	CC	CC	CC	CC	CC	CC	CC	CC	CC	CC	CC	CC	CC
SCRI_RS_208828	A/C	4	5400100	CC	CC	CC	CC	CC	CC	CC	CC	CC	CC	CC	CC	CC	AA	CC	CC	CC	AA	CC	CC	CC	CC	CC	CC	AA	CC	CC	CC	CC	CC	CC	CC	CC	CC	CC	CC	CC	CC	CC	CC	CC	CC	CC	CC	CC	CC
SCRI_RS_221172	A/C	4	5400200	AA	CC	CC	AA	AA	AA	AA	CC	AA	AA	CC	CC	CC	AA	CC	CC	AA	CC	CC	CC	CC	CC	AA	CC	CC	CC	CC	CC	AA	CC	CC	CC	CC	CC	CC	CC	CC	CC	CC	CC	AA	CC	AA	CC	CC	CC
SCRI_RS_155554	A/C	4	5400300	CC	AA	AA	CC	CC	CC	CC	AA	CC	CC	AA	AA	AA	AA	AA	AA	CC	AA	AA	AA	AA	AA	CC	AA	AA	AA	AA	AA	CC	AA	AA	AA	AA	AA	AA	AA	AA	AA	AA	AA	CC	AA	CC	AA	AA	AA
SCRI_RS_128723	A/C	4	5400400	CC	AA	AA	CC	CC	CC	CC	AA	CC	CC	AA	AA	AA	AA	AA	AA	CC	AA	AA	AA	AA	AA	CC	AA	AA	AA	AA	AA	CC	AA	AA	AA	AA	AA	AA	AA	AA	AA	AA	AA	CC	AA	CC	AA	AA	AA
BOPA1_245-433	A/C	4	5430000	AA	CC	CC	AA	AA	CC	CC	CC	AA	AA	CC	CC	CC	AA	CC	CC	CC	AA	AA	CC	CC	CC	AA	CC	CC	CC	CC	CC	CC	CC	CC	CC	CC	CC	CC	CC	CC	CC	CC	CC	AA	CC	AA	CC	CC	CC
BOPA2_12_10088	A/C	4	5430100	AA	CC	CC	AA	AA	CC	CC	CC	AA	AA	CC	CC	CC	AA	CC	CC	CC	AA	AA	CC	CC	CC	AA	CC	CC	CC	CC	CC	CC	CC	CC	CC	CC	CC	CC	CC	CC	CC	CC	CC	AA	CC	AA	CC	CC	CC
BOPA2_12_30060	A/C	4	5430200	AA	CC	CC	AA	AA	CC	CC	CC	AA	AA	CC	CC	CC	AA	CC	CC	CC	AA	AA	CC	CC	CC	AA	CC	CC	CC	CC	CC	CC	CC	CC	CC	CC	CC	CC	CC	CC	CC	CC	CC	AA	CC	AA	CC	CC	CC
BOPA2_12_31297	A/C	4	5430300	AA	CC	CC	AA	AA	CC	CC	CC	AA	AA	CC	CC	CC	AA	CC	CC	CC	AA	AA	CC	CC	CC	AA	CC	CC	CC	CC	CC	CC	CC	CC	CC	CC	CC	CC	CC	CC	CC	CC	CC	AA	CC	AA	CC	CC	CC
BOPA2_12_31462	A/C	4	5430400	CC	CC	CC	CC	CC	AA	AA	CC	CC	CC	CC	CC	CC	CC	CC	CC	AA	CC	AA	CC	CC	CC	CC	CC	CC	AA	CC	CC	AA	AA	CC	CC	CC	CC	CC	CC	CC	CC	CC	CC	CC	CC	CC	CC	CC	CC
SCRI_RS_141730	A/C	4	5430500	AA	AA	AA	AA	AA	CC	CC	AA	AA	AA	AA	AA	AA	AA	AA	AA	CC	AA	AA	AA	AA	AA	AA	AA	AA	AA	AA	AA	AA	AA	AA	AA	AA	AA	AA	AA	AA	AA	AA	AA	AA	AA	AA	AA	AA	AA
BOPA2_12_30995	A/C	4	5430600	AA	AA	AA	AA	AA	CC	CC	AA	AA	AA	AA	AA	AA	AA	AA	AA	CC	AA	AA	AA	AA	AA	AA	AA	AA	AA	AA	AA	AA	AA	AA	AA	AA	AA	AA	AA	AA	AA	AA	AA	AA	AA	AA	AA	AA	AA
BOPA1_3716-910	A/C	4	5450000	AA	AA	AA	AA	AA	CC	CC	AA	AA	AA	AA	AA	AA	AA	AA	AA	CC	CC	AA	AA	AA	AA	AA	AA	CC	AA	AA	AA	AA	AA	AA	AA	AA	CC	CC	AA	AA	AA	AA	CC	AA	AA	AA	AA	CC	AA
SCRI_RS_14612	A/C	4	5450100	AA	CC	CC	CC	CC	CC	CC	CC	AA	AA	CC	CC	CC	CC	CC	CC	CC	CC	CC	CC	CC	CC	AA	CC	CC	CC	CC	CC	CC	CC	CC	CC	CC	CC	CC	CC	CC	CC	CC	CC	AA	CC	CC	CC	CC	CC
SCRI_RS_228477	A/C	4	5460000	CC	CC	CC	CC	CC	AA	AA	CC	CC	CC	CC	CC	CC	CC	CC	CC	AA	CC	CC	CC	CC	CC	CC	CC	CC	CC	CC	CC	CC	CC	CC	CC	CC	CC	CC	CC	CC	CC	CC	CC	CC	CC	CC	CC	CC	CC
SCRI_RS_168496	A/C	4	5460100	AA	AA	AA	AA	AA	CC	CC	AA	AA	AA	AA	AA	AA	AA	AA	AA	CC	AA	AA	AA	AA	AA	AA	AA	AA	AA	AA	AA	AA	AA	AA	AA	AA	AA	AA	AA	AA	AA	AA	AA	AA	AA	AA	AA	AA	AA
SCRI_RS_195935	A/C	4	5570000	CC	AA	AA	AA	AA	CC	CC	AA	CC	CC	AA	AA	AA	AA	AA	AA	CC	AA	AA	AA	AA	AA	CC	AA	AA	CC	AA	AA	AA	CC	AA	AA	AA	AA	AA	AA	AA	AA	AA	AA	CC	AA	AA	AA	AA	AA
SCRI_RS_206232	A/C	4	5570100	CC	AA	AA	AA	AA	CC	CC	AA	CC	CC	AA	AA	AA	AA	AA	AA	CC	AA	AA	AA	AA	AA	CC	AA	AA	CC	AA	AA	AA	CC	AA	AA	AA	AA	AA	AA	AA	AA	AA	AA	CC	AA	AA	AA	AA	AA
SCRI_RS_164698	A/C	4	5620000	CC	CC	CC	CC	CC	AA	AA	CC	CC	AA	CC	CC	CC	CC	CC	CC	AA	CC	AA	CC	CC	CC	AA	CC	CC	AA	CC	CC	CC	AA	CC	CC	CC	CC	CC	CC	CC	CC	CC	CC	CC	CC	CC	CC	CC	CC
SCRI_RS_168603	A/C	4	5620100	AA	AA	AA	AA	AA	AA	CC	AA	AA	CC	AA	AA	AA	AA	AA	AA	CC	AA	CC	AA	AA	AA	CC	AA	AA	CC	AA	AA	CC	CC	AA	AA	AA	AA	AA	AA	AA	AA	AA	AA	AA	AA	AA	AA	AA	AA
SCRI_RS_224629	A/C	4	5620200	CC	AA	AA	CC	CC	AA	CC	AA	CC	CC	AA	AA	AA	CC	CC	AA	CC	CC	CC	AA	AA	AA	CC	AA	AA	CC	AA	AA	CC	CC	AA	AA	AA	AA	AA	AA	AA	AA	AA	AA	CC	AA	AA	AA	AA	AA
SCRI_RS_13552	A/C	4	5620300	CC	CC	CC	CC	CC	AA	AA	CC	CC	AA	CC	CC	CC	CC	CC	CC	AA	CC	AA	CC	CC	CC	AA	CC	CC	AA	CC	CC	CC	AA	CC	CC	CC	CC	CC	CC	CC	CC	CC	CC	CC	CC	CC	CC	CC	CC
SCRI_RS_148130	A/C	4	5620400	AA	AA	AA	AA	AA	CC	CC	AA	AA	CC	AA	AA	AA	AA	AA	AA	CC	AA	CC	AA	AA	AA	CC	AA	AA	CC	AA	AA	AA	CC	AA	AA	AA	AA	AA	AA	AA	AA	AA	AA	AA	AA	AA	AA	AA	AA
SCRI_RS_182555	A/C	4	5620500	CC	CC	CC	CC	CC	AA	AA	CC	CC	AA	CC	CC	CC	CC	CC	CC	AA	CC	AA	CC	CC	CC	AA	CC	CC	AA	CC	CC	CC	NN	CC	CC	CC	CC	CC	CC	CC	CC	CC	CC	CC	CC	CC	CC	CC	CC
SCRI_RS_150615	A/C	4	5620600	CC	AA	AA	AA	AA	AA	CC	AA	CC	CC	AA	AA	AA	AA	AA	AA	CC	AA	CC	AA	AA	AA	CC	AA	AA	CC	AA	AA	AA	CC	AA	AA	AA	AA	AA	AA	AA	AA	AA	AA	CC	AA	AA	AA	AA	AA
BOPA1_7069-1149	A/C	4	5660000	CC	CC	CC	CC	CC	CC	AA	CC	CC	AA	CC	CC	CC	CC	CC	CC	AA	CC	CC	CC	CC	CC	AA	CC	CC	CC	CC	CC	CC	CC	CC	CC	CC	CC	CC	CC	CC	CC	CC	CC	CC	CC	CC	CC	CC	CC
BOPA1_ABC08788-1-1-329	A/C	4	5730000	AA	CC	CC	AA	AA	CC	AA	CC	AA	AA	CC	CC	CC	AA	CC	CC	AA	AA	CC	CC	CC	CC	AA	CC	AA	AA	CC	CC	AA	AA	CC	CC	CC	CC	CC	CC	CC	CC	CC	CC	AA	CC	AA	CC	CC	CC
SCRI_RS_136645	A/C	4	5730100	AA	CC	CC	AA	AA	CC	AA	CC	AA	AA	CC	CC	CC	AA	CC	CC	AA	AA	CC	CC	CC	CC	AA	CC	AA	AA	CC	CC	AA	AA	CC	CC	CC	CC	CC	CC	CC	CC	CC	CC	AA	CC	AA	CC	AA	CC
SCRI_RS_202326	A/C	4	5750000	AA	CC	CC	AA	AA	AA	AA	CC	AA	AA	CC	CC	CC	AA	CC	CC	AA	AA	CC	CC	CC	CC	AA	CC	AA	CC	CC	CC	AA	CC	CC	CC	CC	CC	CC	CC	CC	CC	CC	CC	AA	CC	AA	CC	CC	CC
SCRI_RS_235738	A/C	4	5750100	AA	CC	CC	AA	AA	CC	AA	CC	AA	AA	CC	CC	CC	AA	CC	CC	AA	AA	CC	CC	CC	CC	AA	CC	AA	CC	CC	CC	AA	CC	CC	CC	CC	CC	CC	CC	CC	CC	CC	CC	AA	CC	AA	CC	CC	CC
SCRI_RS_189180	A/C	4	5810000	AA	AA	AA	AA	AA	AA	CC	AA	AA	CC	AA	AA	AA	AA	AA	AA	CC	AA	AA	AA	AA	AA	CC	AA	AA	AA	AA	AA	CC	AA	AA	AA	AA	AA	AA	AA	AA	AA	AA	AA	AA	AA	AA	AA	AA	AA
SCRI_RS_207394	A/C	4	5840000	AA	AA	AA	AA	AA	AA	CC	AA	AA	CC	AA	AA	AA	AA	AA	AA	CC	AA	AA	AA	AA	AA	CC	AA	AA	AA	AA	AA	CC	AA	AA	AA	AA	AA	AA	AA	AA	AA	AA	AA	AA	AA	AA	AA	AA	AA
BOPA1_4276-1082	A/C	4	5840100	AA	AA	AA	AA	AA	AA	CC	AA	AA	CC	AA	AA	AA	AA	AA	AA	CC	AA	AA	AA	AA	AA	CC	AA	AA	AA	AA	AA	CC	AA	AA	AA	AA	AA	AA	AA	AA	AA	AA	AA	AA	AA	AA	AA	AA	AA
SCRI_RS_109600	A/C	4	5840200	AA	AA	AA	AA	AA	AA	CC	AA	AA	CC	AA	AA	AA	AA	AA	AA	CC	AA	AA	AA	AA	AA	CC	AA	AA	AA	AA	AA	CC	AA	AA	AA	AA	AA	AA	AA	AA	AA	AA	AA	AA	AA	AA	AA	AA	AA
SCRI_RS_166159	A/C	4	5950000	CC	CC	CC	CC	CC	AA	CC	CC	CC	CC	CC	CC	CC	CC	CC	CC	CC	CC	CC	CC	CC	AA	CC	AA	CC	CC	CC	CC	CC	CC	CC	CC	CC	CC	CC	CC	CC	CC	CC	CC	CC	CC	CC	CC	CC	CC
SCRI_RS_172285	A/C	4	5960000	CC	CC	CC	CC	CC	AA	CC	CC	CC	CC	CC	CC	CC	CC	CC	CC	CC	CC	CC	CC	CC	AA	CC	AA	CC	CC	CC	CC	CC	CC	CC	CC	CC	CC	CC	CC	CC	CC	CC	CC	CC	CC	CC	CC	CC	CC
BOPA1_5354-1046	A/C	4	5960100	AA	AA	AA	AA	AA	CC	AA	AA	AA	AA	AA	AA	AA	AA	AA	AA	AA	AA	AA	AA	AA	CC	AA	CC	AA	AA	AA	AA	AA	AA	AA	AA	AA	AA	AA	AA	AA	AA	AA	AA	AA	AA	AA	AA	AA	AA
SCRI_RS_138684	A/C	4	5960200	AA	AA	AA	AA	AA	CC	AA	AA	AA	AA	AA	AA	AA	AA	AA	AA	AA	AA	AA	AA	AA	CC	AA	CC	AA	AA	AA	AA	AA	AA	AA	AA	AA	AA	AA	AA	AA	AA	AA	AA	AA	AA	AA	AA	AA	AA
SCRI_RS_188555	A/C	4	5960300	AA	AA	AA	AA	AA	CC	AA	AA	AA	AA	AA	AA	AA	AA	AA	AA	AA	AA	AA	AA	AA	CC	AA	CC	AA	AA	AA	AA	AA	AA	AA	AA	AA	AA	AA	AA	AA	AA	AA	AA	AA	AA	AA	AA	AA	AA
SCRI_RS_196044	A/C	4	5960400	AA	AA	AA	AA	AA	CC	AA	AA	AA	AA	AA	AA	AA	AA	AA	AA	AA	AA	AA	AA	AA	CC	AA	CC	AA	AA	AA	AA	AA	AA	AA	AA	AA	AA	AA	AA	AA	AA	AA	AA	AA	AA	AA	AA	AA	AA
SCRI_RS_192900	A/C	4	5960500	CC	CC	CC	CC	CC	AA	CC	CC	CC	CC	CC	CC	CC	CC	CC	CC	CC	CC	CC	CC	CC	AA	CC	AA	CC	CC	NN	CC	CC	CC	CC	CC	CC	CC	CC	CC	CC	CC	CC	CC	CC	CC	CC	CC	CC	CC
BOPA1_4336-2579	A/C	4	5960600	AA	AA	AA	AA	AA	CC	AA	AA	AA	AA	AA	AA	AA	AA	AA	AA	AA	AA	AA	AA	AA	CC	AA	CC	AA	AA	AA	AA	AA	AA	AA	AA	AA	AA	AA	AA	AA	AA	AA	AA	AA	AA	AA	AA	AA	AA
SCRI_RS_163440	A/C	4	5960700	CC	CC	CC	CC	CC	AA	CC	CC	CC	CC	CC	CC	CC	CC	CC	CC	CC	CC	CC	CC	CC	AA	CC	AA	CC	CC	CC	CC	CC	CC	CC	CC	CC	CC	CC	CC	CC	CC	CC	CC	CC	CC	CC	CC	CC	CC
SCRI_RS_234574	A/C	4	5980000	CC	CC	CC	CC	CC	AA	CC	CC	CC	CC	CC	CC	CC	CC	CC	CC	CC	CC	CC	CC	CC	AA	CC	AA	CC	CC	CC	CC	CC	CC	CC	CC	CC	CC	CC	CC	CC	CC	CC	CC	CC	CC	CC	CC	CC	CC
BOPA1_ConsensusGBS0010-2	A/C	4	5980100	CC	CC	CC	CC	CC	NN	CC	CC	CC	CC	CC	CC	CC	CC	CC	CC	CC	CC	CC	CC	CC	AA	CC	AA	CC	CC	CC	CC	CC	CC	CC	CC	CC	CC	CC	CC	CC	CC	CC	CC	CC	CC	CC	CC	CC	CC
BOPA1_4139-888	A/C	4	6080000	CC	CC	CC	CC	CC	CC	CC	CC	CC	CC	CC	CC	CC	CC	CC	CC	CC	CC	CC	CC	CC	CC	CC	CC	AA	CC	CC	CC	CC	CC	CC	CC	CC	CC	CC	CC	CC	CC	CC	CC	CC	CC	AA	CC	CC	CC
SCRI_RS_166817	A/C	4	6140000	AA	AA	AA	AA	AA	AA	AA	AA	AA	AA	AA	AA	AA	AA	AA	AA	AA	AA	AA	AA	AA	AA	AA	AA	CC	AA	AA	AA	AA	AA	AA	AA	AA	AA	AA	AA	AA	AA	AA	AA	AA	AA	CC	AA	AA	AA
SCRI_RS_151213	A/C	4	6140100	CC	CC	CC	CC	CC	CC	CC	CC	CC	CC	CC	CC	CC	CC	CC	CC	CC	CC	CC	CC	CC	CC	CC	CC	AA	CC	CC	CC	CC	CC	CC	CC	CC	CC	CC	CC	CC	CC	CC	CC	CC	CC	AA	CC	CC	CC
SCRI_RS_146174	A/C	4	6140200	CC	CC	CC	CC	CC	CC	CC	CC	CC	CC	CC	CC	CC	CC	CC	CC	CC	CC	CC	CC	CC	CC	CC	CC	AA	CC	CC	CC	CC	CC	CC	CC	CC	CC	CC	CC	CC	CC	CC	CC	CC	CC	AA	CC	CC	CC
SCRI_RS_153392	A/C	4	6140300	CC	CC	CC	CC	CC	CC	CC	CC	CC	CC	CC	CC	CC	CC	CC	CC	CC	CC	CC	CC	CC	CC	CC	CC	AA	CC	CC	CC	CC	CC	CC	CC	CC	CC	CC	CC	CC	CC	CC	CC	CC	CC	AA	CC	CC	CC
SCRI_RS_140349	A/C	4	6250000	CC	CC	CC	CC	CC	CC	AA	CC	CC	AA	CC	CC	CC	CC	CC	CC	AA	CC	CC	CC	CC	CC	AA	CC	CC	CC	CC	CC	CC	CC	CC	CC	CC	CC	CC	CC	CC	CC	CC	CC	CC	CC	CC	CC	CC	CC
SCRI_RS_215737	A/C	4	6320000	CC	CC	CC	CC	CC	CC	AA	CC	CC	AA	CC	CC	CC	CC	CC	CC	AA	CC	CC	CC	CC	CC	AA	CC	CC	CC	CC	CC	CC	CC	CC	CC	CC	CC	CC	CC	CC	CC	CC	CC	CC	CC	CC	CC	CC	CC
SCRI_RS_137903	A/C	4	6320100	CC	AA	AA	CC	CC	AA	CC	AA	CC	CC	AA	AA	AA	CC	AA	AA	CC	CC	AA	AA	AA	CC	CC	CC	CC	AA	AA	AA	CC	AA	AA	AA	AA	AA	AA	AA	AA	AA	AA	AA	CC	AA	AA	AA	AA	AA
SCRI_RS_139806	A/C	4	6340000	CC	CC	CC	CC	CC	CC	AA	CC	CC	AA	CC	CC	CC	CC	CC	CC	AA	CC	CC	CC	CC	CC	AA	CC	CC	CC	CC	CC	AA	CC	CC	CC	CC	CC	CC	CC	CC	CC	CC	CC	CC	CC	CC	CC	CC	CC
SCRI_RS_147772	A/C	4	6340100	AA	AA	AA	AA	AA	AA	CC	AA	AA	CC	AA	AA	AA	AA	AA	AA	CC	AA	AA	AA	AA	AA	CC	AA	AA	AA	AA	AA	AA	AA	AA	AA	AA	AA	AA	AA	AA	AA	AA	AA	AA	AA	AA	AA	AA	AA
BOPA1_424-423	A/C	4	6370000	CC	AA	AA	CC	CC	AA	AA	AA	CC	AA	AA	AA	AA	CC	AA	AA	AA	CC	AA	AA	AA	CC	AA	CC	CC	AA	CC	AA	CC	AA	AA	AA	AA	AA	AA	AA	AA	AA	AA	AA	CC	CC	AA	AA	AA	AA
BOPA2_12_31536	A/C	4	6370100	CC	AA	AA	CC	CC	AA	AA	AA	CC	AA	AA	AA	AA	CC	AA	AA	AA	CC	AA	AA	AA	CC	AA	CC	CC	AA	CC	AA	CC	AA	AA	AA	AA	AA	AA	AA	AA	AA	AA	AA	CC	CC	AA	AA	AA	AA
BOPA1_3549-743	A/C	4	6400000	CC	CC	CC	CC	CC	CC	AA	CC	CC	AA	CC	CC	CC	CC	CC	CC	AA	CC	CC	CC	CC	CC	AA	CC	CC	CC	CC	CC	CC	CC	CC	CC	CC	CC	CC	CC	CC	CC	CC	CC	CC	CC	CC	CC	CC	CC
SCRI_RS_89959	A/C	4	6430000	AA	AA	AA	AA	AA	AA	CC	AA	AA	CC	AA	AA	AA	AA	AA	AA	CC	AA	AA	AA	AA	AA	CC	AA	AA	AA	AA	AA	CC	AA	AA	AA	AA	AA	AA	AA	AA	AA	AA	AA	AA	AA	AA	AA	AA	AA
SCRI_RS_143825	A/C	4	6600000	CC	CC	CC	CC	CC	CC	CC	CC	CC	CC	CC	CC	CC	CC	CC	CC	CC	CC	CC	CC	CC	CC	CC	CC	CC	CC	CC	CC	CC	CC	CC	CC	CC	CC	CC	CC	CC	CC	CC	CC	CC	CC	AA	CC	AA	CC
BOPA1_ConsensusGBS0589-1	A/C	4	6700000	AA	CC	AA	CC	CC	CC	CC	CC	AA	CC	AA	AA	AA	CC	CC	AA	CC	CC	CC	AA	AA	AA	CC	AA	AA	AA	AA	CC	CC	AA	AA	CC	CC	AA	AA	CC	AA	CC	CC	CC	AA	AA	AA	CC	CC	AA
SCRI_RS_219816	A/C	4	6710000	CC	AA	CC	AA	AA	AA	AA	AA	CC	AA	CC	CC	CC	AA	AA	CC	AA	AA	AA	CC	CC	CC	AA	CC	CC	CC	CC	AA	AA	CC	CC	AA	AA	CC	CC	AA	CC	AA	AA	AA	CC	CC	CC	AA	AA	CC
SCRI_RS_20701	A/C	4	6760000	AA	CC	CC	AA	AA	AA	AA	CC	AA	AA	CC	CC	CC	AA	CC	CC	AA	AA	CC	CC	CC	AA	AA	AA	AA	AA	CC	CC	AA	AA	CC	CC	CC	CC	CC	CC	CC	CC	CC	CC	AA	CC	AA	CC	CC	CC
SCRI_RS_148392	A/C	4	6760100	CC	AA	AA	CC	CC	AA	AA	AA	CC	AA	AA	AA	AA	CC	AA	AA	AA	CC	AA	AA	AA	CC	AA	CC	CC	CC	AA	AA	CC	CC	AA	AA	AA	AA	AA	AA	AA	AA	AA	AA	CC	AA	CC	AA	AA	AA
SCRI_RS_239956	A/C	4	6760200	CC	CC	CC	AA	AA	CC	CC	CC	CC	CC	CC	CC	CC	AA	CC	CC	CC	AA	CC	CC	CC	CC	CC	CC	CC	CC	CC	CC	CC	CC	CC	CC	CC	CC	CC	CC	CC	CC	CC	CC	CC	CC	AA	CC	CC	CC
SCRI_RS_159331	A/C	4	6770000	CC	CC	CC	AA	AA	CC	CC	CC	CC	CC	CC	CC	CC	AA	CC	CC	CC	AA	CC	CC	CC	CC	CC	CC	CC	CC	CC	CC	CC	CC	CC	CC	CC	CC	CC	CC	CC	CC	CC	CC	CC	CC	AA	CC	CC	CC
SCRI_RS_106799	A/C	4	6770100	AA	AA	AA	CC	CC	AA	AA	AA	AA	AA	AA	AA	AA	CC	AA	AA	AA	CC	AA	AA	AA	AA	AA	AA	AA	AA	AA	AA	AA	AA	AA	AA	AA	AA	AA	AA	AA	AA	AA	AA	AA	AA	CC	AA	AA	AA
BOPA1_3416-692	A/C	4	6900000	CC	AA	AA	CC	CC	AA	CC	AA	CC	CC	AA	AA	AA	CC	AA	AA	CC	CC	AA	AA	AA	AA	CC	AA	CC	AA	AA	AA	CC	AA	AA	AA	AA	AA	AA	AA	AA	AA	AA	AA	CC	AA	CC	AA	AA	AA
SCRI_RS_119486	A/C	4	7030000	AA	CC	CC	AA	AA	CC	AA	CC	AA	AA	CC	CC	CC	AA	CC	CC	AA	AA	CC	CC	CC	CC	AA	CC	AA	CC	CC	CC	AA	CC	CC	CC	CC	CC	CC	CC	CC	CC	CC	CC	AA	CC	AA	CC	CC	CC
BOPA2_12_31362	A/C	4	7030100	AA	CC	CC	AA	AA	CC	AA	CC	AA	AA	CC	CC	CC	AA	CC	CC	AA	AA	CC	CC	CC	CC	AA	CC	AA	CC	CC	CC	AA	CC	CC	CC	CC	CC	CC	CC	CC	CC	CC	CC	AA	CC	AA	CC	CC	CC
SCRI_RS_179438	A/C	4	7350000	AA	CC	CC	CC	CC	CC	AA	CC	AA	AA	CC	CC	CC	CC	CC	CC	CC	AA	CC	CC	CC	CC	AA	CC	AA	CC	CC	CC	CC	CC	CC	CC	CC	CC	CC	CC	CC	CC	CC	CC	AA	CC	AA	CC	CC	CC
SCRI_RS_155536	A/C	4	7370000	AA	CC	CC	CC	CC	CC	AA	CC	CC	AA	CC	CC	CC	CC	CC	CC	CC	CC	CC	CC	CC	CC	AA	CC	AA	CC	CC	CC	CC	CC	CC	CC	CC	CC	CC	CC	CC	CC	CC	CC	AA	CC	AA	CC	CC	CC
SCRI_RS_200957	A/C	4	7630000	AA	CC	CC	CC	CC	AA	CC	CC	AA	CC	CC	CC	CC	AA	AA	CC	CC	CC	AA	CC	CC	AA	CC	AA	CC	CC	AA	CC	AA	CC	CC	CC	CC	AA	CC	CC	CC	CC	CC	CC	CC	CC	CC	CC	AA	CC
SCRI_RS_200964	A/C	4	7630100	AA	CC	CC	CC	CC	CC	CC	CC	AA	CC	CC	CC	CC	AA	CC	CC	CC	CC	CC	CC	CC	CC	CC	CC	CC	CC	AA	CC	AA	CC	CC	CC	CC	AA	CC	CC	CC	CC	CC	CC	CC	CC	CC	CC	AA	CC
BOPA1_4250-402	A/C	4	7850000	AA	AA	CC	AA	AA	AA	AA	AA	AA	AA	CC	CC	AA	CC	AA	AA	AA	AA	AA	CC	CC	AA	AA	AA	AA	CC	AA	AA	CC	CC	AA	AA	AA	CC	CC	CC	CC	AA	CC	AA	AA	AA	AA	AA	AA	CC
SCRI_RS_181725	A/C	4	7850100	CC	AA	AA	CC	CC	CC	CC	AA	CC	CC	AA	AA	AA	AA	AA	AA	AA	CC	AA	AA	AA	AA	CC	AA	CC	CC	AA	AA	AA	CC	AA	AA	AA	AA	AA	AA	AA	AA	AA	AA	CC	AA	CC	AA	AA	AA
SCRI_RS_144204	A/C	4	7850200	AA	CC	CC	AA	AA	AA	AA	CC	AA	AA	CC	CC	CC	CC	CC	CC	NN	AA	CC	CC	CC	CC	AA	CC	AA	CC	CC	CC	CC	CC	CC	CC	CC	CC	CC	CC	CC	CC	CC	CC	AA	CC	AA	CC	CC	CC
SCRI_RS_238618	A/C	4	7870000	CC	AA	AA	CC	CC	CC	CC	AA	CC	CC	AA	AA	AA	AA	AA	AA	AA	CC	AA	AA	AA	AA	CC	AA	CC	AA	AA	AA	AA	AA	AA	AA	AA	AA	AA	AA	AA	AA	AA	AA	CC	AA	CC	AA	AA	AA
SCRI_RS_152388	A/C	4	7870100	CC	AA	AA	CC	CC	CC	CC	AA	CC	CC	AA	AA	AA	CC	AA	AA	AA	CC	AA	AA	AA	AA	CC	AA	CC	AA	AA	AA	AA	AA	AA	AA	AA	AA	AA	AA	AA	AA	AA	AA	CC	AA	CC	AA	AA	AA
SCRI_RS_7523	A/C	4	7870200	AA	CC	CC	AA	AA	AA	AA	CC	AA	AA	CC	CC	CC	AA	CC	CC	CC	AA	CC	CC	CC	CC	AA	CC	AA	AA	CC	CC	CC	AA	CC	CC	CC	CC	CC	CC	CC	CC	CC	CC	AA	CC	AA	CC	CC	CC
SCRI_RS_223734	A/C	4	7870300	CC	AA	AA	CC	CC	CC	CC	AA	CC	CC	AA	AA	AA	CC	AA	AA	AA	CC	AA	AA	AA	AA	CC	AA	CC	AA	AA	AA	AA	AA	AA	AA	AA	AA	AA	AA	AA	AA	AA	AA	CC	AA	CC	AA	AA	AA
BOPA1_1523-1136	A/C	4	7870400	CC	AA	AA	CC	CC	CC	CC	AA	CC	CC	AA	AA	AA	CC	AA	AA	AA	CC	AA	AA	AA	AA	CC	AA	CC	AA	AA	AA	AA	AA	AA	AA	AA	AA	AA	AA	AA	AA	AA	AA	CC	AA	CC	AA	AA	AA
BOPA1_4988-858	A/C	4	7880000	AA	CC	CC	AA	AA	CC	AA	CC	AA	AA	CC	CC	CC	CC	CC	CC	CC	AA	CC	CC	CC	CC	AA	CC	AA	AA	CC	CC	CC	AA	CC	CC	CC	CC	CC	CC	CC	CC	CC	CC	AA	CC	AA	CC	CC	CC
BOPA2_12_31246	A/C	4	8050000	CC	AA	CC	CC	CC	CC	CC	CC	CC	CC	CC	CC	CC	CC	CC	CC	CC	CC	CC	CC	CC	CC	CC	CC	CC	AA	CC	CC	CC	AA	CC	AA	AA	CC	AA	CC	CC	AA	CC	AA	CC	AA	CC	CC	CC	CC
BOPA1_4986-1214	A/C	4	8090000	AA	AA	AA	AA	AA	CC	AA	AA	AA	AA	AA	AA	AA	AA	CC	AA	CC	AA	CC	AA	AA	CC	AA	CC	CC	AA	AA	CC	CC	AA	AA	AA	AA	AA	AA	AA	AA	AA	AA	AA	AA	AA	AA	CC	AA	AA
SCRI_RS_134956	A/C	4	8120000	CC	CC	CC	CC	CC	AA	CC	CC	CC	CC	CC	CC	CC	AC	AA	CC	CC	AC	AA	CC	CC	AA	CC	AA	CC	AA	CC	AA	CC	AA	CC	CC	CC	CC	CC	CC	CC	CC	CC	CC	CC	CC	CC	AA	CC	CC
BOPA1_6841-637	A/C	4	8140000	AA	AA	CC	AA	AA	CC	AA	CC	AA	AA	CC	CC	CC	AA	CC	CC	AA	AA	CC	CC	CC	CC	AA	CC	AA	AA	AC	CC	AA	AA	CC	AA	AA	CC	AA	CC	CC	AA	CC	AA	AA	AA	AA	CC	CC	CC
SCRI_RS_162410	A/C	4	8510000	CC	AA	AA	CC	CC	CC	CC	AA	CC	CC	AA	AA	AA	CC	AA	AA	CC	CC	AA	AA	AA	AA	CC	AA	CC	AA	AA	CC	CC	AA	AA	AA	AA	AA	AA	AA	AA	AA	AA	AA	CC	AA	CC	CC	AA	AA
BOPA1_4039-1686	A/C	4	8560000	CC	CC	CC	AA	AA	CC	CC	CC	CC	AA	CC	CC	CC	AA	CC	CC	CC	CC	CC	CC	CC	CC	AA	CC	AA	CC	CC	CC	CC	CC	CC	CC	CC	CC	CC	CC	CC	CC	CC	CC	AA	CC	AA	CC	CC	CC
SCRI_RS_210971	A/C	4	8580000	CC	CC	CC	AA	AA	CC	CC	CC	CC	AA	CC	CC	CC	AA	CC	CC	CC	CC	CC	CC	CC	CC	AA	CC	AA	CC	CC	CC	AA	CC	CC	CC	CC	CC	CC	CC	CC	CC	CC	CC	AA	CC	AA	CC	CC	CC
SCRI_RS_168399	A/C	4	9110000	CC	CC	CC	CC	CC	CC	CC	CC	CC	CC	CC	CC	CC	CC	CC	CC	AA	CC	CC	CC	CC	CC	CC	CC	CC	CC	CC	CC	AA	CC	CC	CC	CC	CC	CC	CC	CC	CC	CC	CC	CC	CC	CC	CC	CC	CC
BOPA1_4361-1867	A/C	4	9130000	AA	CC	CC	AA	AA	CC	CC	CC	AA	AA	CC	CC	CC	AA	CC	CC	AA	AA	CC	CC	CC	CC	AA	CC	AA	CC	CC	CC	AA	CC	CC	CC	CC	CC	CC	CC	CC	CC	CC	CC	AA	CC	AA	CC	CC	CC
SCRI_RS_172072	A/C	4	9130100	CC	AA	AA	CC	CC	AA	AA	AA	CC	CC	AA	AA	AA	CC	AA	AA	CC	CC	AA	AA	AA	AA	CC	AA	CC	AA	AA	CC	CC	AA	AA	AA	AA	AA	AA	AA	AA	AA	AA	AA	CC	AA	CC	CC	AA	AA
SCRI_RS_107010	A/C	4	9130200	CC	CC	CC	CC	CC	AA	AA	CC	CC	CC	CC	CC	CC	CC	CC	CC	CC	CC	CC	CC	CC	CC	CC	CC	CC	CC	CC	CC	CC	CC	CC	CC	CC	CC	CC	CC	CC	CC	CC	CC	CC	CC	CC	CC	CC	CC
SCRI_RS_121084	A/C	4	9280000	CC	CC	CC	AA	AA	CC	AA	AA	CC	AA	CC	CC	AA	AA	CC	AA	AA	AA	AA	CC	CC	CC	CC	CC	AA	CC	AA	AA	AA	AA	AA	CC	CC	AA	AA	AA	CC	CC	CC	AA	AA	CC	AA	AA	CC	CC
SCRI_RS_11114	A/C	4	9720000	CC	CC	CC	AA	AA	CC	CC	CC	CC	AA	CC	CC	CC	AA	CC	CC	CC	AA	CC	CC	CC	CC	AA	CC	CC	CC	CC	CC	CC	CC	CC	CC	CC	CC	CC	CC	CC	CC	CC	CC	AA	CC	AA	CC	CC	CC
SCRI_RS_189881	A/C	4	9720100	CC	CC	CC	AC	AC	CC	CC	CC	CC	AA	CC	CC	CC	AA	CC	CC	NN	AA	CC	CC	CC	CC	AA	CC	AA	CC	AC	CC	CC	CC	CC	CC	CC	CC	CC	CC	AC	CC	CC	CC	AA	CC	AA	CC	CC	CC
BOPA2_12_30718	A/C	4	9720200	CC	AA	CC	CC	CC	CC	CC	AA	CC	CC	AA	CC	AA	CC	CC	AA	CC	CC	AA	CC	AA	CC	CC	CC	CC	CC	AA	CC	AA	CC	AA	AA	AA	AA	CC	AA	AA	AA	AA	AA	CC	AA	CC	CC	AA	AA
SCRI_RS_182626	A/C	4	9720300	CC	AA	AA	CC	CC	AA	AA	AA	CC	CC	AA	AA	AA	CC	AA	AA	CC	CC	AA	AA	AA	AA	CC	AA	CC	AA	AA	CC	AA	CC	AA	AA	AA	AA	AA	AA	AA	AA	AA	AA	CC	AA	CC	CC	AA	AA
BOPA1_4919-1051	A/C	4	9730000	AA	CC	CC	CC	CC	CC	CC	CC	AA	CC	CC	CC	CC	CC	CC	CC	AA	CC	CC	CC	CC	CC	CC	CC	CC	CC	CC	CC	CC	CC	CC	CC	CC	CC	CC	CC	CC	CC	CC	CC	CC	CC	CC	CC	CC	CC
SCRI_RS_181163	A/C	4	9730100	AA	AA	NN	AA	AA	CC	AC	AA	AA	CC	AA	NN	AA	AA	CC	AA	AA	AA	AA	CC	AA	AA	CC	AA	AC	AA	AA	AC	AA	AA	AA	AA	AA	AA	NN	AA	AA	AA	AA	AA	CC	AA	AA	CC	AA	AA
BOPA2_12_10271	A/C	4	9730200	CC	AA	CC	AA	AA	CC	CC	AA	CC	CC	AA	CC	AA	AA	CC	AA	CC	AA	AA	CC	AA	CC	CC	CC	CC	AA	AA	CC	CC	AA	AA	AA	AA	AA	CC	AA	AA	AA	AA	AA	CC	AA	AA	CC	AA	AA
SCRI_RS_205975	A/C	4	9730300	AA	AA	CC	AA	AA	CC	CC	AA	AA	CC	AA	CC	AA	AA	CC	AA	AA	AA	AA	CC	AA	CC	CC	CC	CC	AA	AA	CC	AA	AA	AA	AA	AA	AA	CC	AA	AA	AA	AA	AA	CC	AA	AA	CC	AA	AA
BOPA2_12_10824	A/C	4	9750000	AA	CC	CC	CC	CC	CC	CC	CC	AA	AA	CC	CC	CC	CC	CC	CC	AA	CC	CC	CC	CC	CC	AA	CC	AA	CC	CC	CC	CC	CC	CC	CC	CC	CC	CC	CC	CC	CC	CC	CC	AA	CC	CC	CC	CC	CC
BOPA1_7550-562	A/C	4	9760000	NN	CC	CC	CC	CC	CC	CC	CC	AA	AA	CC	CC	CC	CC	CC	CC	NN	CC	CC	CC	CC	CC	AA	CC	AA	CC	CC	CC	CC	CC	CC	CC	CC	CC	CC	CC	CC	CC	CC	CC	AA	CC	CC	CC	CC	CC
BOPA2_12_30554	A/C	4	9770000	CC	AA	AA	AA	AA	AA	AA	AA	CC	CC	AA	AA	AA	AA	AA	AA	CC	AA	AA	AA	AA	AA	CC	AA	CC	AA	AA	CC	AA	AA	AA	AA	AA	AA	AA	AA	AA	AA	AA	AA	CC	AA	AA	CC	AA	AA
BOPA1_4535-1366	A/C	4	9890000	AA	AA	AA	AA	AA	AC	AA	AA	AA	AA	AA	AA	AA	AA	AA	AA	AA	AA	AA	AA	AA	AA	AA	AA	AA	AA	AA	CC	AA	AA	AA	AA	AA	AA	AA	AA	AA	AA	AA	AA	AA	AA	AA	CC	AA	AA
BOPA2_12_10666	A/C	4	9890100	AA	CC	AA	AA	AA	AC	AA	CC	AA	AA	CC	AA	CC	AA	CC	CC	AA	AA	CC	AA	AA	AA	AA	AA	AA	AA	AA	CC	AA	CC	CC	CC	CC	CC	CC	AA	CC	CC	AA	AA	AA	CC	AA	CC	AA	CC
SCRI_RS_168581	A/C	4	9910000	CC	AA	AA	CC	CC	AA	CC	AA	CC	CC	AA	AA	AA	AA	AA	AA	CC	AA	AA	AA	AA	AA	CC	AA	CC	AA	AA	AA	AA	AA	AA	AA	AA	AA	AA	AA	AA	AA	AA	AA	CC	AA	AA	AA	AA	AA
SCRI_RS_168591	A/C	4	9910100	CC	CC	CC	CC	CC	CA	CC	CC	CC	CC	CC	CC	CC	CC	CC	CC	CC	CC	CC	CC	CC	CC	CC	CC	CC	AA	CC	CC	CC	AA	CC	CC	CC	CC	CC	CC	CC	CC	CC	CC	CC	CC	CC	CC	CC	CC
SCRI_RS_188827	A/C	4	9920000	CC	CC	CC	CC	CC	AA	CC	CC	CC	CC	CC	CC	CC	CC	CC	CC	CC	CC	CC	CC	CC	CC	CC	CC	CC	CC	CC	CC	CC	CC	CC	CC	CC	CC	CC	CC	CC	CC	CC	CC	CC	CC	CC	CC	CC	CC
BOPA2_12_30539	A/C	4	9970000	CC	CC	AA	CC	CC	AA	AA	CC	AA	AA	CC	AA	CC	CC	CC	CC	CC	CC	AA	AA	CC	CC	CC	CC	AA	CC	AA	CC	AA	CC	CC	CC	CC	CC	CC	AA	CC	CC	CC	AA	AA	CC	CC	CC	AA	CC
BOPA1_3282-555	A/C	4	10000000	AA	CC	CC	AA	AA	CC	CC	CC	CC	CC	CC	CC	CC	AA	CC	CC	AA	AA	CC	CC	CC	CC	AA	CC	CC	CC	CC	CC	CC	CC	CC	CC	CC	CC	CC	CC	CC	CC	CC	CC	CC	CC	AA	CC	CC	CC
BOPA1_41-695	A/C	4	10060000	CC	CC	CC	CC	CC	AA	CC	CC	AA	CC	CC	CC	CC	CC	CC	CC	CC	CC	CC	CC	CC	CC	CC	CC	CC	AA	CC	CC	AA	CC	CC	CC	CC	CC	CC	CC	CC	CC	CC	CC	CC	CC	CC	CC	CC	CC
BOPA1_299-163	A/C	4	10060100	AA	CC	CC	AA	AA	CC	AA	CC	CC	AA	CC	CC	CC	AA	CC	CC	AA	AA	CC	CC	CC	CC	AA	CC	AA	CC	CC	CC	CC	CC	CC	CC	CC	CC	CC	CC	CC	CC	CC	CC	AA	CC	AA	CC	CC	CC
BOPA2_12_30987	A/C	4	10060200	CC	AA	AA	CC	CC	AA	CC	AA	AA	CC	AA	AA	AA	CC	AA	AA	CC	CC	AA	AA	AA	AA	CC	AA	CC	AA	AA	AA	CC	AA	AA	AA	AA	AA	AA	AA	AA	AA	AA	AA	CC	AA	CC	AA	AA	AA
BOPA2_12_30988	A/C	4	10060300	CC	AA	AA	CC	CC	AA	CC	AA	AA	CC	AA	AA	AA	CC	AA	AA	CC	CC	AA	AA	AA	AA	CC	AA	CC	AA	AA	AA	AA	AA	AA	AA	AA	AA	AA	AA	AA	AA	AA	AA	CC	AA	CC	AA	AA	AA
SCRI_RS_131671	A/C	4	10060400	AA	CC	CC	AA	AA	CC	AA	CC	CC	AA	CC	CC	CC	AA	CC	CC	AA	AA	CC	CC	CC	CC	AA	CC	AA	CC	CC	CC	CC	CC	CC	CC	CC	CC	CC	CC	CC	CC	CC	CC	AA	CC	AA	CC	CC	CC
BOPA1_3652-872	A/C	4	10140000	AA	CC	CC	CC	CC	CC	AA	CC	CC	AA	CC	CC	CC	CC	CC	CC	AA	CC	CC	CC	CC	CC	AA	CC	AA	CC	CC	CC	CC	CC	CC	CC	CC	CC	CC	CC	CC	CC	CC	CC	AA	CC	CC	CC	CC	CC
SCRI_RS_141803	A/C	4	10160000	AA	CC	CC	AA	AA	CC	AA	CC	AA	AA	CC	CC	CC	AA	CC	CC	AA	AA	CC	CC	CC	CC	AA	CC	AA	CC	CC	CC	CC	CC	CC	CC	CC	CC	CC	CC	CC	CC	CC	CC	AA	CC	AA	CC	CC	CC
SCRI_RS_167808	A/C	4	10170000	CC	CC	CC	CC	CC	AA	CC	CC	CC	CC	CC	CC	CC	CC	CC	CC	CC	CC	CC	CC	CC	CC	CC	CC	CC	CC	CC	CC	AA	CC	CC	CC	CC	CC	CC	CC	CC	CC	CC	CC	CC	CC	CC	CC	CC	CC
SCRI_RS_156130	A/C	4	10200000	AA	CC	CC	CC	CC	CC	AA	CC	CC	AA	CC	CC	CC	CC	CC	CC	AA	CC	CC	CC	CC	CC	AA	CC	AA	CC	CC	CC	CC	CC	CC	CC	CC	CC	CC	CC	CC	CC	CC	CC	AA	CC	CC	CC	CC	CC
SCRI_RS_16715	A/C	4	10210000	AA	AA	AA	AA	AA	CC	AA	AA	AA	AA	AA	AA	AA	AA	AA	AA	AA	AA	AA	AA	AA	AA	AA	AA	AA	AA	AA	CC	CC	AA	AA	AA	AA	AA	CC	AA	AA	AA	AA	AA	AA	AA	AA	CC	AA	AA
SCRI_RS_10818	A/C	4	10210100	CC	CC	CC	CC	CC	AA	CC	CC	CC	CC	CC	CC	CC	CC	CC	CC	CC	CC	CC	CC	CC	CC	CC	CC	CC	CC	CC	AA	AA	CC	CC	CC	CC	CC	AA	CC	CC	CC	CC	CC	CC	CC	CC	AA	CC	CC
SCRI_RS_153700	A/C	4	10210200	CC	CC	CC	CC	CC	AA	CC	CC	CC	CC	CC	CC	CC	CC	CC	CC	CC	CC	CC	CC	CC	CC	CC	CC	CC	CC	CC	AA	AA	CC	CC	CC	CC	CC	AA	CC	CC	CC	CC	CC	CC	CC	CC	AA	CC	CC
SCRI_RS_200445	A/C	4	10260000	AA	CC	CC	AA	AA	CC	AA	CC	AA	AA	CC	CC	CC	CC	CC	CC	AA	AA	CC	CC	CC	CC	AA	CC	CC	CC	CC	CC	CC	CC	CC	CC	CC	CC	CC	CC	CC	CC	CC	CC	AA	CC	CC	CC	CC	CC
SCRI_RS_170388	A/C	4	10260100	CC	AA	AA	CC	CC	AA	CC	AA	CC	CC	AA	AA	AA	AA	AA	AA	CC	CC	AA	AA	AA	AA	CC	AA	AA	AA	AA	AA	AA	AA	AA	AA	AA	AA	AA	AA	AA	AA	AA	AA	CC	AA	CC	AA	AA	AA
BOPA1_6519-812	A/C	4	10260200	AA	CC	CC	CC	CC	CC	AA	CC	CC	CC	CC	CC	CC	CC	CC	CC	AA	AA	CC	CC	CC	CC	AA	CC	CC	CC	CC	CC	CC	CC	CC	CC	CC	CC	CC	CC	CC	CC	CC	CC	CC	CC	CC	CC	CC	CC
BOPA2_12_31139	A/C	4	10280000	AA	CC	CC	AA	AA	CC	AA	CC	AA	AA	CC	CC	CC	CC	CC	CC	AA	CC	CC	CC	CC	CC	AA	CC	CC	CC	CC	CC	CC	CC	CC	CC	CC	CC	CC	CC	CC	CC	CC	CC	AA	CC	AA	CC	CC	CC
SCRI_RS_6448	A/C	4	10280100	AA	CC	CC	AA	AA	CC	AA	CC	AA	AA	CC	CC	CC	CC	CC	CC	AA	CC	CC	CC	CC	CC	AA	CC	CC	CC	CC	CC	CC	CC	CC	CC	CC	CC	CC	CC	CC	CC	CC	CC	AA	CC	AA	CC	CC	CC
SCRI_RS_9549	A/C	4	10280200	AA	CC	CC	AA	AA	CC	AA	CC	AA	AA	CC	CC	CC	CC	CC	CC	AA	AA	CC	CC	CC	CC	AA	CC	CC	CC	CC	CC	CC	CC	CC	CC	CC	CC	CC	CC	CC	CC	CC	CC	AA	CC	AA	CC	CC	CC
SCRI_RS_179398	A/C	4	10390000	AA	CC	CC	CC	CC	CC	AA	CC	CC	CC	CC	CC	CC	CC	CC	CC	AA	CC	CC	CC	CC	CC	AA	CC	CC	CC	CC	CC	AA	CC	CC	CC	CC	CC	CC	CC	CC	CC	CC	CC	CC	CC	CC	CC	CC	CC
SCRI_RS_201871	A/C	4	10400000	AA	CC	CC	CC	CC	CC	AA	CC	CC	CC	CC	CC	CC	AA	CC	CC	AA	AA	CC	CC	CC	CC	AA	CC	CC	CC	CC	CC	CC	CC	CC	CC	CC	CC	CC	CC	CC	CC	CC	CC	CC	CC	AA	CC	CC	CC
SCRI_RS_192689	A/C	4	10400100	CC	AA	AA	CC	CC	AA	CC	AA	CC	CC	AA	AA	AA	CC	AA	AA	CC	CC	AA	AA	AA	AA	CC	AA	CC	AA	AA	AA	AA	AA	AA	AA	AA	AA	AA	AA	AA	AA	AA	AA	CC	AA	CC	AA	AA	AA
SCRI_RS_7914	A/C	4	10400200	CC	AA	AA	AA	AA	AA	CC	AA	AA	AA	AA	AA	AA	AA	AA	AA	CC	AA	AA	AA	AA	AA	CC	AA	AA	AA	AA	AA	AA	AA	AA	AA	AA	AA	AA	AA	AA	AA	AA	AA	AA	AA	AA	AA	AA	AA
BOPA2_12_30385	A/C	4	10740000	CC	CC	CC	AA	AA	AA	CC	CC	AA	AA	CC	CC	CC	AA	CC	CC	CC	AA	CC	CC	CC	CC	CC	CC	AA	CC	CC	CC	AA	CC	CC	CC	CC	CC	CC	CC	CC	CC	CC	CC	AA	CC	AA	CC	CC	CC
SCRI_RS_108369	A/C	4	11020000	AA	CC	CC	AA	AA	CC	CC	CC	AA	AA	CC	CC	CC	AA	CC	CC	AA	AA	CC	CC	CC	CC	AA	CC	AA	CC	CC	CC	CC	CC	CC	CC	CC	CC	CC	CC	CC	CC	CC	CC	AA	CC	AA	CC	CC	CC
SCRI_RS_196076	A/C	4	11020100	AA	AA	AA	AA	AA	CC	AA	AA	AA	AA	AA	AA	AA	AA	AA	AA	AA	AA	AA	AA	AA	AA	AA	AA	AA	AA	AA	AA	AA	AA	AA	AA	AA	AA	AA	AA	AA	AA	AA	AA	AA	AA	AA	AA	AA	AA
BOPA1_ABC12417-1-1-46	A/C	4	11070000	CC	AA	AA	CC	CC	AA	AA	AA	AA	AA	AA	AA	AA	CC	AA	AA	CC	CC	AA	AA	AA	AA	CC	AA	AA	AA	AC	AA	AA	AA	AA	AA	AA	AA	AA	AA	AC	AA	AA	AA	AA	AA	AA	AA	AA	AA
SCRI_RS_157866	A/C	4	11070100	AA	CC	CC	AA	AA	CC	CC	CC	CC	CC	CC	CC	CC	AA	CC	CC	AA	AA	CC	CC	CC	CC	AA	CC	NN	CC	CC	CC	CC	CC	CC	CC	CC	CC	CC	CC	CC	CC	CC	CC	CC	CC	CC	CC	CC	CC
SCRI_RS_170170	A/C	4	11070200	AA	CC	CC	AA	NN	CC	CC	CC	CC	CC	CC	CC	CC	AA	CC	CC	CA	AA	CC	CC	CC	CC	AA	CC	CC	CC	CA	CC	CC	CC	CC	CC	CC	CC	CC	CC	CC	CC	CC	CC	CC	CC	CC	CC	CC	CC
BOPA1_4160-1365	A/C	4	11130000	CC	CC	CC	CC	CC	AA	CC	CC	AA	AA	CC	CC	CC	CC	CC	CC	CC	CC	CC	CC	CC	CC	CC	CC	CC	CC	CC	CC	CC	CC	CC	CC	CC	CC	CC	CC	CC	CC	CC	CC	AA	CC	AA	CC	CC	CC
BOPA1_6019-296	A/C	4	11130100	CC	AA	AA	CC	CC	AA	CC	AA	AA	AA	AA	AA	AA	CC	AA	AA	CC	AA	AA	AA	AA	AA	CC	AA	CC	AA	AA	AA	CC	AA	AA	AA	AA	AA	AA	AA	AA	AA	AA	AA	AA	AA	AA	AA	AA	AA
SCRI_RS_107762	A/C	4	11130200	CC	AA	AA	CC	CC	AA	CC	AA	AA	AA	AA	AA	AA	AA	AA	AA	CC	CC	AA	AA	AA	AA	CC	AA	AA	AA	AA	AA	AA	AA	AA	AA	AA	AA	AA	AA	AA	AA	AA	AA	AA	AA	AA	AA	AA	AA
SCRI_RS_192456	A/C	4	11130300	AA	CC	CC	AA	AA	CC	AA	CC	CC	CC	CC	CC	CC	CC	CC	CC	AA	CC	CC	CC	CC	CC	AA	CC	CC	CC	CC	CC	CC	CC	CC	CC	CC	CC	CC	CC	CC	CC	CC	CC	CC	CC	CC	CC	CC	CC
BOPA1_2297-1250	A/C	4	11340000	CC	CC	CC	CC	CC	CC	CC	CC	CC	CC	CC	CC	CC	CC	CC	CC	CC	CC	CC	CC	CC	CC	CC	CC	CC	CC	CC	CC	AA	CC	CC	CC	CC	CC	CC	CC	CC	CC	CC	CC	CC	CC	CC	CC	CC	CC
SCRI_RS_9164	A/C	4	11370000	CC	AA	AA	CC	CC	AA	AA	AA	AA	AA	AA	AA	AA	CC	AA	AA	AA	CC	AA	AA	AA	AA	CC	AA	CC	AA	AA	AA	CC	AA	AA	AA	AA	AA	AA	AA	AA	AA	AA	AA	AA	AA	AA	AA	AA	AA
SCRI_RS_99965	A/C	4	11470000	CC	CC	CC	CC	CC	AA	AA	CC	CC	CC	CC	CC	CC	CC	CC	CC	AA	CC	CC	CC	CC	CC	CC	CC	CC	CC	NN	CC	AA	CC	CC	CC	CC	CC	CC	CC	NN	CC	CC	CC	CC	CC	CC	CC	CC	CC
SCRI_RS_151357	A/C	4	11490000	CC	AA	CC	AA	AA	CC	CC	AA	AA	AA	CC	CC	CC	AA	AA	CC	AA	AA	AA	CC	AA	CC	CC	CC	AA	AA	CC	AA	AA	AA	CC	AA	AA	AA	AA	AA	CC	AA	CC	AA	AA	AA	CC	AA	AA	CC
SCRI_RS_229116	A/C	4	11510000	CC	CC	CC	NN	CC	CC	AA	CC	CC	CC	CC	CC	CC	CC	CC	CC	NN	CC	CC	CC	CC	CC	AA	CC	CC	CC	NN	AA	CC	CC	CC	CC	CC	CC	CC	CC	NN	CC	CC	CC	CC	CC	CC	AA	CC	CC
SCRI_RS_188829	A/C	4	11520000	AA	CC	AA	AA	AA	AA	AA	CC	AA	AA	AA	AA	AA	AA	AA	AA	AA	AA	AA	AA	AA	AA	AA	AA	AA	AA	AA	AA	AA	AA	AA	CC	CC	AA	CC	AA	AA	CC	AA	CC	AA	AA	AA	AA	AA	AA
SCRI_RS_137053	A/C	5	1000	CC	AA	CC	AA	AA	CC	AA	AA	CC	CC	AA	CC	AA	CC	AA	AA	AA	AA	AA	AA	CC	AA	CC	AA	CC	AA	AA	AA	AA	AA	AA	AA	CC	AA	AA	AA	AA	AA	CC	AA	CC	AA	CC	AA	AA	AA
BOPA2_12_30543	A/C	5	1100	CC	AA	CC	AA	AA	CC	CC	AA	CC	CC	AA	CC	AA	CC	AA	AA	AA	AA	AA	AA	CC	AA	CC	AA	CC	AA	AA	AA	AA	AA	AA	AA	CC	AA	AA	AA	AA	AA	CC	AA	CC	AA	CC	AA	AA	AA
BOPA1_3417-1451	A/C	5	10000	AA	CC	CC	CC	CC	CC	AA	AA	AA	AA	CC	CC	AA	AA	CC	AA	CC	AA	CC	CC	CC	CC	AA	CC	AA	CC	CC	CC	CC	CC	AA	CC	CC	CC	CC	AA	CC	CC	CC	CC	AA	CC	AA	CC	CC	CC
BOPA1_5206-787	A/C	5	10100	CC	AA	AA	CC	CC	CC	CC	CC	CC	CC	AA	AA	CC	CC	AA	CC	AA	CC	AA	AA	AA	AA	CC	AA	CC	AA	AA	AA	AA	AA	CC	AA	AA	AA	AA	CC	AA	AA	AA	AA	CC	AA	CC	AA	AA	AA
SCRI_RS_109375	A/C	5	110000	CC	CC	CC	CC	CC	AA	CC	CC	CC	CC	CC	CC	CC	CC	CC	CC	CC	CC	CC	CC	CC	CC	CC	CC	AA	CC	CC	CC	CC	CC	CC	CC	CC	CC	CC	CC	CC	CC	CC	CC	CC	CC	CC	CC	CC	CC
SCRI_RS_10929	A/C	5	150000	AA	CC	AA	AA	AA	CC	AA	AA	AA	AA	AA	AA	AA	AA	CC	AA	AA	AA	AA	CC	AA	AA	AA	AA	AA	CC	CC	CC	CC	CC	AA	AA	AA	AA	CC	AA	AA	CC	AA	CC	AA	CC	AA	CC	AA	AA
BOPA2_12_30975	A/C	5	160000	CC	CC	CC	AA	AA	CC	CC	AA	CC	CC	CC	CC	AA	AA	CC	AA	AA	AA	AA	CC	CC	CC	CC	CC	AA	CC	CC	CC	CC	CC	AA	CC	CC	CC	CC	AA	CC	CC	CC	CC	CC	CC	CC	CC	CC	CC
BOPA2_12_31023	A/C	5	160100	AA	AA	CC	AA	AA	AA	AA	AA	AA	AA	CC	CC	AA	CC	AA	AA	CC	AA	CC	AA	CC	CC	AA	CC	AA	AA	AA	AA	AA	AA	AA	CC	CC	CC	AA	AA	CC	AA	CC	AA	CC	AA	AA	AA	CC	CC
SCRI_RS_133909	A/C	5	160200	AA	AA	CC	CC	CC	AA	CC	NN	AA	AA	CC	CC	NN	CC	AA	NN	CC	CC	CC	AA	CC	CC	AA	CC	CC	AA	AC	AA	CC	AA	NN	CC	CC	CC	AA	NN	CC	AA	CC	AA	AA	AA	AA	AA	CC	CC
SCRI_RS_31797	A/C	5	220000	AA	AA	AA	CC	CC	AA	AA	CC	AA	AA	AA	AA	CC	AA	AA	CC	CC	AA	AA	AA	AA	AA	AA	AA	CC	AA	AA	AA	CC	AA	CC	AA	AA	AA	AA	CC	AA	AA	AA	AA	CC	AA	CC	AA	AA	AA
BOPA2_12_30591	A/C	5	260000	AA	AA	AA	CC	CC	AA	AA	CC	AA	AA	AA	AA	CC	AA	AA	CC	AA	AA	AA	CC	AA	AA	AA	AA	AA	AA	CC	CC	CC	AA	CC	AA	AA	AA	CC	AA	AA	AA	AA	CC	AA	AA	AA	CC	AA	AA
SCRI_RS_168359	A/C	5	330000	AA	AA	AA	AA	AA	AA	AA	CC	AA	AA	AA	AA	CC	AA	AA	CC	AA	AA	AA	CC	AA	AA	AA	AA	AA	AA	CC	CC	CC	AA	CC	AA	AA	AA	CC	AA	AA	AA	AA	CC	AA	AA	AA	CC	AA	AA
BOPA1_1582-63	A/C	5	420000	CC	AA	CC	CC	CC	CC	CC	CC	AA	CC	CC	CC	CC	AA	CC	CC	AA	AA	AA	CC	CC	CC	CC	CC	AA	AA	CC	CC	CC	CC	CC	CC	CC	CC	CC	AA	CC	AA	CC	CC	CC	CC	CC	CC	CC	CC
SCRI_RS_155555	A/C	5	860000	CC	CC	AA	CC	CC	CC	CC	AA	CC	CC	AA	AA	AA	CC	CC	AA	CC	CC	CC	AA	AA	AA	CC	AA	CC	CC	AA	CC	CC	CC	AA	AA	AA	AA	AA	CC	AA	CC	AA	AA	CC	AA	CC	CC	AA	AA
SCRI_RS_214760	A/C	5	930000	CC	CC	AA	CC	CC	CC	CC	CC	CC	CC	AA	AA	CC	AA	CC	CC	CC	CC	AA	AA	AA	AA	CC	AA	AA	CC	AA	CC	CC	CC	CC	CC	AA	AA	AA	AA	AA	CC	AA	AA	CC	AA	CC	CC	AA	AA
SCRI_RS_143952	A/C	5	1080000	CC	CC	AA	CC	CC	AA	CC	AA	CC	CC	AA	AA	AA	CC	AA	AA	AA	CC	CC	AA	AA	AA	CC	AA	CC	CC	AA	AA	AA	CC	AA	AA	AA	CC	AA	AA	AA	CC	AA	AA	CC	AA	CC	AA	AA	AA
BOPA2_12_30714	A/C	5	1200000	CC	CC	CC	CC	CC	AA	CC	CC	AA	CC	CC	CC	CC	CC	CC	CC	CC	CC	CC	CC	CC	CC	CC	CC	CC	CC	CC	CC	CC	CC	CC	CC	CC	CC	CC	CC	CC	CC	CC	CC	CC	CC	CC	CC	CC	CC
SCRI_RS_150014	A/C	5	1200100	AA	CC	CC	AA	AA	CC	AA	CC	CC	CC	CC	CC	CC	AA	CC	CC	CC	AA	CC	CC	CC	CC	CC	CC	CC	CC	CC	CC	CC	CC	CC	CC	CC	CC	CC	CC	CC	CC	CC	CC	CC	CC	CC	CC	CC	CC
SCRI_RS_133600	A/C	5	1200200	AA	CC	CC	NN	NN	CC	AA	CC	CC	CC	CC	CC	CC	AA	CC	CC	CC	AA	CC	CC	CC	CC	CC	CC	CC	CC	CC	CC	CC	CC	CC	CC	CC	CC	CC	CC	CC	CC	CC	CC	CC	CC	CC	CC	CC	CC
SCRI_RS_179260	A/C	5	1320000	CC	AA	AA	CC	CC	CC	CC	CC	AA	CC	AA	AA	CC	AA	AA	CC	AA	CC	AA	AA	AA	CC	CC	CC	CC	AA	AA	CC	CC	AA	CC	AA	AA	CC	AA	AA	AA	AA	CC	AA	CC	CC	CC	CC	AA	AA
SCRI_RS_182131	A/C	5	1330000	CC	AA	AA	CC	CC	CC	CC	CC	AA	CC	AA	AA	CC	AA	AA	CC	CC	CC	AA	AA	AA	CC	CC	CC	CC	AA	AA	CC	CC	AA	CC	AA	AA	CC	AA	AA	AA	AA	CC	AA	CC	CC	CC	CC	AA	AA
SCRI_RS_149877	A/C	5	1450000	CC	CC	AA	CC	CC	AA	CC	CC	CC	CC	CC	AA	CC	CC	AA	CC	AA	CC	CC	AA	AA	CC	CC	CC	CC	CC	AA	CC	CC	CC	CC	CC	AA	CC	AA	AA	CC	CC	CC	AA	CC	AA	CC	CC	AA	CC
SCRI_RS_98293	A/C	5	1480000	CC	CC	AA	CC	CC	CC	CC	CC	CC	CC	CC	AA	CC	CC	CC	CC	CC	CC	CC	AA	AA	CC	CC	CC	CC	CC	AA	CC	CC	CC	CC	CC	AA	CC	AA	AA	CC	CC	CC	AA	CC	AA	CC	CC	AA	CC
SCRI_RS_184564	A/C	5	1560000	AA	CC	CC	AA	AA	CC	AA	CC	AA	AA	AA	CC	CC	CC	CC	CC	CC	CC	AA	CC	CC	CC	AA	CC	CC	AA	CC	CC	CC	AA	CC	AA	CC	CC	CC	CC	AA	CC	CC	CC	AA	CC	AA	CC	CC	AA
SCRI_RS_232930	A/C	5	1560100	AA	CC	CC	CC	CC	CC	AA	CC	AA	AA	CC	CC	CC	CC	CC	CC	CC	CC	CC	CC	CC	CC	AA	CC	CC	CC	CC	CC	CC	CC	CC	CC	CC	CC	CC	CC	CC	CC	CC	CC	AA	CC	CC	CC	CC	CC
BOPA2_12_30167	A/C	5	1760000	CC	CC	AA	CC	CC	AA	AA	AA	AA	CC	AA	AA	AA	CC	AA	AA	AA	CC	AA	AA	AA	AA	CC	AA	CC	CC	AA	AA	AA	CC	AA	AA	AA	AA	AA	AA	AA	CC	AA	AA	CC	CC	CC	AA	AA	AA
BOPA1_6184-200	A/C	5	1760100	NN	CC	AA	CC	CC	AA	AA	AA	AA	CC	AA	AA	AA	CC	AA	AA	AA	CC	AA	AA	AA	AA	CC	AA	CC	AA	AA	AA	AA	AA	AA	AA	AA	CC	AA	AA	AA	CC	AA	AA	CC	CC	CC	AA	AA	AA
SCRI_RS_157444	A/C	5	1760200	CC	AA	CC	AA	AA	CC	CC	CC	CC	CC	CC	CC	CC	CC	CC	CC	CC	AA	CC	CC	CC	CC	CC	CC	AA	CC	CC	CC	CC	CC	CC	CC	CC	AA	CC	CC	CC	AA	CC	CC	CC	CC	AA	CC	CC	CC
BOPA1_5086-1239	A/C	5	1790000	CC	AA	CC	AA	AA	CC	CC	AA	AA	CC	CC	CC	AA	AA	CC	AA	CC	AA	CC	CC	CC	AA	CC	AA	AA	CC	CC	AA	CC	CC	AA	CC	CC	AA	CC	CC	CC	AA	AA	CC	CC	CC	AA	AA	AA	CC
BOPA1_9608-371	A/C	5	1820000	AA	AA	AA	AA	AA	CC	CC	AA	AA	AA	AA	AA	AA	AA	AA	AA	AA	AA	AA	AA	AA	AA	AA	AA	AA	AA	AA	AA	AA	AA	AA	AA	AA	AA	AA	AA	AA	AA	AA	AA	AA	AA	AA	AA	AA	AA
SCRI_RS_194819	A/C	5	2320000	CC	CC	CC	CC	CC	AA	CC	CC	CC	CC	CC	CC	CC	CC	CC	CC	AA	CC	CC	CC	CC	CC	CC	CC	CC	CC	CC	CC	CC	CC	CC	CC	CC	CC	CC	CC	CC	CC	CC	CC	CC	CC	CC	CC	CC	CC
SCRI_RS_85089	A/C	5	2360000	AA	AA	CC	AA	AA	CC	AA	CC	CC	AA	CC	CC	CC	AA	CC	CC	CC	AA	CC	CC	CC	CC	AA	CC	AA	CC	CC	CC	CC	AA	CC	CC	CC	CC	CC	CC	CC	AA	CC	CC	AA	CC	AA	CC	CC	CC
SCRI_RS_189323	A/C	5	2360100	CC	CC	AA	CC	CC	AA	CC	AA	AA	CC	AA	AA	AA	AA	AA	AA	AA	CC	AA	AA	AA	AA	CC	AA	CC	AA	AA	AA	AA	CC	AA	AA	AA	AA	AA	AA	AA	CC	AA	AA	CC	AA	CC	AA	AA	AA
BOPA1_4684-775	A/C	5	2830000	AA	AA	AA	CC	CC	AA	CC	AA	AA	AA	AA	AA	AA	CC	AA	AA	AA	CC	AA	AA	AA	CC	AA	CC	CC	AA	AA	CC	CC	AA	AA	AA	AA	CC	AA	AA	AA	AA	CC	CC	AA	AA	AA	CC	CC	AA
BOPA2_12_10530	A/C	5	2910000	CC	CC	CC	CC	CC	CC	CC	CC	CC	CC	CC	CC	CC	AA	CC	CC	CC	CC	CC	CC	CC	AA	CC	AA	AA	CC	CC	CC	CC	CC	CC	CC	CC	CC	CC	CC	CC	CC	CC	CC	CC	CC	CC	CC	CC	CC
SCRI_RS_179512	A/C	5	3010000	CC	AA	AA	AA	AA	AA	AA	AA	AA	CC	AA	AA	AA	AA	CC	AA	AA	AA	CC	AA	AA	AA	CC	AA	AA	AA	AA	AA	AA	CC	AA	AA	AA	CC	AA	AA	AA	AA	AA	AA	CC	AA	AA	AA	AA	AA
SCRI_RS_156016	A/C	5	3060000	CC	AA	AA	AA	AA	CC	CC	AA	AA	CC	AA	AA	AA	AA	AA	AA	CC	AA	CC	AA	AA	CC	CC	CC	AA	AA	AA	AA	AA	CC	AA	AA	AA	CC	AA	AA	AA	AA	AA	AA	CC	AA	AA	AA	AA	AA
SCRI_RS_171189	A/C	5	3130000	AA	CC	CC	AA	AA	AA	AA	CC	AA	AA	CC	CC	CC	AA	CC	CC	AA	AA	CC	CC	CC	AA	AA	AA	AA	CC	CC	CC	AA	CC	CC	CC	CC	CC	CC	CC	CC	CC	CC	CC	AA	CC	AA	CC	CC	CC
BOPA1_421-528	A/C	5	3170000	AA	CC	CC	AA	AA	AA	AA	CC	CC	AA	CC	CC	CC	AA	CC	CC	AA	AA	AA	CC	CC	CC	AA	CC	AA	CC	CC	CC	CC	AA	CC	CC	CC	AA	CC	CC	CC	CC	CC	CC	AA	CC	AA	CC	CC	CC
SCRI_RS_179526	A/C	5	3170100	CC	AA	AA	CC	CC	CC	CC	AA	CC	CC	AA	AA	AA	CC	AA	AA	CC	CC	CC	AA	AA	CC	CC	CC	CC	AA	AA	AA	CC	CC	AA	AA	AA	CC	AA	AA	AA	AA	AA	AA	CC	AA	CC	AA	AA	AA
SCRI_RS_220164	A/C	5	3170200	CC	AA	AA	CC	CC	CC	CC	AA	CC	CC	AA	AA	AA	CC	AA	AA	CC	CC	CC	AA	AA	CC	CC	CC	CC	AA	AA	AA	CC	CC	AA	AA	AA	CC	AA	AA	AA	AA	AA	AA	CC	AA	CC	AA	AA	AA
SCRI_RS_220165	A/C	5	3170300	CC	AA	AA	CC	CC	AA	AA	AA	CC	CC	AA	AA	AA	CC	AA	AA	AA	CC	CC	AA	AA	CC	CC	CC	CC	AA	AA	AA	CC	AA	AA	AA	AA	CC	AA	AA	AA	AA	AA	AA	CC	AA	CC	AA	AA	AA
SCRI_RS_156295	A/C	5	3190000	AA	AA	AA	AA	AA	AA	AA	AA	AA	AA	AA	AA	AA	AA	AA	AA	AA	AA	CC	AA	AA	AA	AA	AA	CC	AA	AA	AA	CC	CC	AA	AA	AA	CC	AA	AA	AA	AA	AA	AA	AA	AA	AA	AA	AA	AA
SCRI_RS_3114	A/C	5	3240000	AA	CC	CC	AA	AA	AA	AA	CC	AA	AA	CC	CC	CC	AA	CC	CC	AA	AA	AA	CC	CC	AA	AA	AA	AA	CC	CC	CC	AA	AA	CC	CC	CC	AA	CC	CC	CC	CC	CC	CC	AA	CC	AA	CC	CC	CC
BOPA1_4977-567	A/C	5	3410000	CC	AA	AA	CC	CC	CC	CC	AA	CC	CC	AA	AA	AA	CC	AA	AA	CC	CC	CC	AA	AA	CC	CC	CC	CC	AA	AA	AA	CC	CC	AA	AA	AA	AA	AA	AA	AA	AA	AA	AA	CC	AA	CC	AA	AA	AA
BOPA1_5732-1104	A/C	5	3410100	AA	CC	CC	AA	AA	AA	AA	CC	AA	AA	CC	CC	CC	AA	CC	CC	AA	AA	AA	CC	CC	AA	AA	AA	AA	CC	CC	CC	CC	AA	CC	CC	CC	CC	CC	CC	CC	CC	CC	CC	AA	CC	AA	CC	CC	CC
SCRI_RS_175557	A/C	5	3410200	AA	AA	AA	CC	CC	AA	AA	AA	AA	AA	AA	AA	AA	AA	AA	AA	AA	CC	CC	AA	AA	AA	AA	AA	AA	AA	AA	AA	AA	CC	AA	AA	AA	AA	AA	AA	AA	AA	AA	AA	AA	AA	CC	AA	AA	AA
BOPA1_9100-978	A/C	5	3420000	CC	AA	AA	CC	CC	CC	CC	AA	CC	CC	AA	AA	AA	CC	AA	AA	CC	CC	CC	AA	AA	CC	CC	CC	CC	AA	AA	AA	AA	CC	AA	AA	AA	AA	AA	AA	AA	AA	AA	AA	CC	AA	CC	AA	AA	AA
SCRI_RS_175090	A/C	5	3810000	CC	AA	CC	AA	AA	AA	AA	AA	AA	CC	CC	CC	AA	CC	CC	AA	AA	AA	AA	CC	AA	AA	CC	AA	CC	CC	CC	AA	AA	AA	AA	CC	AA	CC	CC	AA	CC	AA	AA	AA	CC	AA	AA	AA	CC	CC
SCRI_RS_220645	A/C	5	3950000	CC	CC	CC	CC	CC	AA	CC	CC	CC	CC	CC	CC	CC	CC	CC	CC	CC	CC	CC	CC	CC	CC	CC	CC	CC	CC	CC	CC	CC	CC	CC	CC	CC	CC	CC	CC	CC	CC	CC	CC	CC	CC	CC	CC	CC	CC
BOPA2_12_30707	A/C	5	4000000	CC	CC	CC	AA	AA	CC	AA	CC	CC	CC	CC	CC	CC	AA	CC	CC	AA	AA	CC	CC	CC	CC	CC	CC	CC	AA	CC	CC	CC	CC	CC	CC	CC	CC	CC	CC	CC	CC	CC	CC	CC	CC	AA	CC	CC	CC
SCRI_RS_160471	A/C	5	4080000	CC	CC	AA	CC	CC	CC	CC	CC	CC	CC	AA	AA	CC	CC	CC	CC	CC	CC	AA	AA	CC	AA	CC	AA	CC	AA	AA	AA	CC	CC	CC	AA	CC	CC	AA	CC	AA	CC	CC	AA	CC	CC	CC	AA	AA	AA
SCRI_RS_157728	A/C	5	4100000	CC	CC	AA	CC	CC	AA	AA	CC	CC	CC	AA	AA	CC	CC	CC	CC	AA	CC	AA	AA	CC	AA	CC	AA	CC	AA	AA	AA	CC	CC	CC	AA	CC	CC	AA	CC	AA	CC	CC	AA	CC	CC	CC	AA	AA	AA
SCRI_RS_133674	A/C	5	4120000	AA	AA	CC	AA	AA	CC	CC	AA	AA	AA	CC	CC	AA	AA	AA	AA	CC	AA	AA	CC	AA	AA	AA	AA	AA	CC	CC	AA	AA	AA	AA	CC	AA	AA	AA	AA	CC	AA	AA	CC	AA	AA	AA	AA	AA	CC
BOPA1_4570-591	A/C	5	4130000	CC	CC	CC	CC	CC	AA	CC	CC	CC	CC	CC	CC	CC	CC	CC	CC	CC	CC	CC	CC	CC	AA	CC	AA	CC	CC	CC	CC	CC	CC	CC	CC	CC	CC	CC	CC	CC	CC	CC	CC	CC	CC	CC	CC	CC	CC
SCRI_RS_101263	A/C	5	4130100	CC	CC	AA	CC	CC	CC	CC	CC	CC	CC	AA	AA	CC	CC	CC	CC	CC	CC	CC	AA	CC	CC	CC	CC	CC	CC	AA	CC	CC	CC	CC	AA	CC	CC	CC	CC	AA	CC	CC	AA	CC	CC	CC	CC	CC	AA
SCRI_RS_89108	A/C	5	4130200	AA	AA	CC	AA	AA	CC	CC	AA	AA	AA	CC	CC	AA	AA	AA	AA	CC	AA	AA	CC	AA	AA	AA	AA	AA	AA	CC	AA	CC	AA	AA	CC	AA	AA	AA	AA	CC	AA	AA	CC	AA	AA	CC	AA	CC	CC
SCRI_RS_163973	A/C	5	4130300	CC	AA	CC	CC	CC	CC	CC	AA	AA	CC	CC	CC	AA	CC	AA	AA	CC	CC	AA	CC	AA	CC	CC	CC	AA	CC	CC	AA	AA	AA	AA	CC	AA	AA	AA	AA	CC	AA	AA	CC	CC	AA	CC	AA	CC	CC
BOPA1_2267-1173	A/C	5	4130400	CC	CC	CC	CC	CC	AA	AA	CC	CC	CC	CC	CC	CC	CC	CC	CC	AA	CC	CC	CC	CC	CC	CC	CC	CC	CC	CC	CC	AA	CC	CC	CC	CC	CC	CC	CC	CC	CC	CC	CC	CC	CC	CC	CC	AA	CC
BOPA1_5754-850	A/C	5	4160000	AA	CC	CC	AA	AA	AA	CC	CC	CC	AA	CC	CC	CC	AA	CC	CC	CC	AA	CC	CC	CC	CC	AA	CC	CC	AA	CC	CC	AA	CC	CC	CC	CC	CC	CC	CC	CC	CC	CC	CC	AA	CC	AA	CC	CC	CC
BOPA1_3498-761	A/C	5	4170000	CC	CC	AA	CC	CC	CC	CC	AA	AA	CC	AA	AA	AA	CC	AA	AA	CC	CC	AA	AA	CC	CC	CC	CC	AA	CC	AA	CC	CC	AA	AA	AA	CC	CC	CC	CC	AA	CC	CC	AA	CC	CC	CC	CC	CC	AA
SCRI_RS_114729	A/C	5	4170100	AA	AA	CC	AA	AA	AA	CC	CC	CC	AA	CC	CC	CC	AA	CC	CC	CC	AA	CC	CC	AA	AA	AA	AA	CC	CC	CC	AA	AA	CC	CC	CC	AA	AA	AA	AA	CC	AA	AA	CC	AA	AA	CC	AA	AA	CC
SCRI_RS_229712	A/C	5	4170200	AA	CC	AA	AA	AA	AA	CC	AA	AA	AA	AA	AA	AA	AA	AA	AA	CC	AA	AA	AA	CC	CC	AA	CC	AA	AA	AA	CC	CC	AA	AA	AA	CC	CC	CC	CC	AA	CC	CC	AA	AA	CC	CC	CC	CC	AA
SCRI_RS_204593	A/C	5	4170300	AA	CC	CC	AA	AA	AA	AA	CC	CC	AA	CC	CC	CC	AA	CC	CC	AA	AA	CC	CC	CC	AA	AA	AA	CC	AA	CC	CC	AA	CC	CC	CC	CC	CC	CC	CC	CC	CC	CC	CC	AA	CC	AA	CC	CC	CC
BOPA2_12_30654	A/C	5	4180000	AA	CC	CC	AA	AA	AA	AA	CC	CC	AA	CC	CC	CC	AA	CC	CC	AA	AA	CC	CC	CC	CC	AA	CC	CC	AA	CC	CC	CC	CC	CC	CC	CC	CC	CC	CC	CC	CC	CC	CC	AA	CC	CC	CC	CC	CC
SCRI_RS_159069	A/C	5	4180100	CC	CC	AA	CC	CC	CC	CC	AA	AA	CC	AA	AA	AA	CC	AA	AA	CC	CC	AA	AA	CC	CC	CC	CC	AA	CC	AA	AA	CC	AA	AA	AA	CC	CC	AA	CC	AA	CC	CC	AA	CC	CC	CC	AA	CC	AA
SCRI_RS_197817	A/C	5	4180200	CC	CC	AA	CC	CC	CC	CC	AA	AA	CC	AA	AA	AA	CC	AA	AA	CC	CC	AA	AA	CC	CC	CC	CC	AA	CC	AA	AA	CC	AA	AA	AA	CC	CC	AA	CC	AA	CC	CC	AA	CC	CC	CC	AA	CC	AA
SCRI_RS_197942	A/C	5	4180300	AA	AA	CC	AA	AA	AA	AA	CC	CC	AA	CC	CC	CC	AA	CC	CC	AA	AA	CC	CC	AA	AA	AA	AA	CC	AA	CC	CC	AA	CC	CC	CC	AA	AA	CC	AA	CC	AA	AA	CC	AA	AA	AA	CC	AA	CC
SCRI_RS_182015	A/C	5	4180400	AA	AA	CC	AA	AA	AA	AA	CC	CC	AA	CC	CC	CC	AA	CC	CC	AA	AA	CC	CC	AA	AA	AA	AA	CC	AA	CC	CC	AA	CC	CC	CC	AA	AA	CC	AA	CC	AA	AA	CC	AA	AA	AA	CC	AA	CC
SCRI_RS_12495	A/C	5	4180500	AA	CC	CC	AA	AA	AA	CC	CC	CC	AA	CC	CC	CC	AA	CC	CC	CC	AA	CC	CC	CC	CC	AA	CC	CC	AA	CC	CC	CC	CC	CC	CC	CC	CC	CC	CC	CC	CC	CC	CC	AA	CC	AA	CC	CC	CC
BOPA2_12_31312	A/C	5	4200000	CC	CC	CC	CC	CC	CC	CC	CC	CC	CC	CC	CC	CC	CC	CC	CC	CC	CC	CC	CC	CC	CC	CC	CC	CC	AA	CC	CC	CC	CC	CC	CC	CC	CC	CC	CC	CC	CC	CC	CC	CC	CC	AA	CC	CC	CC
SCRI_RS_98248	A/C	5	4200100	CC	CC	AA	CC	CC	CC	CC	AA	AA	CC	AA	AA	AA	CC	AA	AA	CC	CC	AA	AA	CC	CC	CC	CC	AA	CC	AA	AA	CC	AA	AA	AA	CC	CC	AA	CC	AA	CC	CC	AA	CC	CC	CC	AA	CC	AA
SCRI_RS_222345	A/C	5	4220000	CC	CC	CC	CC	CC	CC	AA	CC	CC	CC	CC	CC	CC	CC	CC	CC	AC	CC	CC	CC	CC	CC	CC	CC	CC	AA	NN	CC	CC	CC	CC	CC	CC	CC	CC	CC	CC	CC	CC	CC	CC	CC	AA	CC	CC	CC
BOPA2_12_31257	A/C	5	4280000	AA	AA	AA	CC	CC	AA	CC	AA	AA	AA	AA	AA	AA	CC	AA	AA	CC	CC	AA	AA	AA	AA	AA	AA	AA	AA	AA	AA	AA	AA	AA	AA	AA	AA	AA	AA	AA	AA	AA	AA	AA	AA	CC	AA	AA	AA
SCRI_RS_68142	A/C	5	4300000	AA	AA	AA	CC	CC	AA	CC	AA	AA	AA	AA	AA	AA	CC	CC	AA	CC	CC	CC	AA	AA	AA	AA	AA	AA	CC	AA	AA	AA	CC	AA	AA	AA	CC	AA	AA	AA	AA	AA	AA	AA	AA	CC	AA	CC	AA
SCRI_RS_189402	A/C	5	4350000	AA	AA	AA	CC	CC	AA	CC	CC	CC	AA	CC	AA	CC	CC	CC	CC	CC	CC	CC	CC	AA	CC	AA	CC	AA	CC	CC	AA	CC	CC	CC	CC	AA	AA	AA	AA	CC	AA	AA	CC	AA	AA	CC	AA	AA	CC
BOPA2_12_31155	A/C	5	4370000	CC	CC	CC	AA	AA	CC	AA	CC	AA	CC	CC	CC	CC	AA	AA	CC	AA	AA	AA	CC	CC	CC	CC	CC	CC	AA	CC	CC	CC	AA	CC	CC	CC	CC	CC	CC	CC	CC	CC	CC	CC	CC	AA	CC	CC	CC
SCRI_RS_171812	A/C	5	4370100	CC	CC	CC	AA	AA	CC	AA	CC	AA	CC	CC	CC	CC	AA	AA	CC	AA	AA	AA	CC	CC	CC	CC	CC	CC	AA	CC	CC	CC	AA	CC	CC	CC	CC	CC	CC	CC	CC	CC	CC	CC	CC	AA	CC	CC	CC
SCRI_RS_231784	A/C	5	4400000	AA	CC	CC	CC	CC	AA	CC	CC	CC	AA	CC	CC	CC	CC	CC	CC	CC	CC	CC	CC	CC	CC	AA	CC	CC	CC	CC	CC	CC	CC	CC	CC	CC	CC	CC	CC	CC	CC	CC	CC	AA	CC	CC	CC	CC	CC
SCRI_RS_3544	A/C	5	4400100	AA	CC	CC	CC	CC	AA	CC	CC	CC	AA	CC	CC	CC	CC	CC	CC	CC	CC	CC	CC	CC	CC	AA	CC	CC	CC	CC	CC	CC	CC	CC	CC	CC	CC	CC	CC	CC	CC	CC	CC	AA	CC	CC	CC	CC	CC
SCRI_RS_170957	A/C	5	4400200	CC	AA	AA	AA	AA	CC	AA	AA	AA	CC	AA	AA	AA	AA	AA	AA	AA	AA	AA	AA	AA	AA	CC	AA	AA	AA	AA	AA	AA	AA	AA	AA	AA	AA	AA	AA	AA	AA	AA	AA	CC	AA	AA	AA	AA	AA
SCRI_RS_166369	A/C	5	4400300	CC	CC	CC	AA	AA	CC	CC	CC	AA	CC	CC	CC	CC	AA	CC	CC	CC	AA	CC	CC	CC	CC	CC	CC	AA	CC	CC	CC	CC	CC	CC	CC	CC	CC	CC	CC	CC	CC	CC	CC	CC	CC	AA	CC	CC	CC
BOPA1_12005-188	A/C	5	4400400	CC	CC	CC	AA	AA	CC	CC	CC	AA	CC	CC	CC	CC	AA	CC	CC	CC	AA	CC	CC	CC	CC	CC	CC	AA	CC	CC	CC	CC	CC	CC	CC	CC	CC	CC	CC	CC	CC	CC	CC	CC	CC	AA	CC	CC	CC
SCRI_RS_142259	A/C	5	4400500	CC	CC	CC	AA	AA	CC	CC	CC	AA	CC	CC	CC	CC	AA	CC	CC	CC	AA	CC	CC	CC	CC	CC	CC	AA	CC	CC	CC	CC	CC	CC	CC	CC	CC	CC	CC	CC	CC	CC	CC	CC	CC	AA	CC	CC	CC
SCRI_RS_101469	A/C	5	4400600	AA	AA	AA	CC	CC	AA	AA	AA	CC	AA	AA	AA	AA	CC	AA	AA	AA	CC	AA	AA	AA	AA	AA	AA	CC	AA	AA	AA	AA	AA	AA	AA	AA	AA	AA	AA	AA	AA	AA	AA	AA	AA	CC	AA	AA	AA
SCRI_RS_148312	A/C	5	4400700	CC	CC	CC	AA	AA	CC	CC	CC	AA	CC	CC	CC	CC	AA	CC	CC	CC	AA	CC	CC	CC	CC	CC	CC	AA	CC	CC	CC	CC	CC	CC	CC	CC	CC	CC	CC	CC	CC	CC	CC	CC	CC	AA	CC	CC	CC
SCRI_RS_153553	A/C	5	4400800	CC	CC	CC	AA	AA	CC	CC	CC	AA	CC	CC	CC	CC	AA	CC	CC	CC	AA	CC	CC	CC	CC	CC	CC	AA	CC	CC	CC	CC	CC	CC	CC	CC	CC	CC	CC	CC	CC	CC	CC	CC	CC	AA	CC	CC	CC
SCRI_RS_175284	A/C	5	4400900	CC	CC	CC	AA	AA	CC	CC	CC	AA	CC	CC	CC	CC	AA	CC	CC	CC	AA	CC	CC	CC	CC	CC	CC	AA	CC	CC	CC	CC	CC	CC	CC	CC	CC	CC	CC	CC	CC	CC	CC	CC	CC	AA	CC	CC	CC
BOPA2_12_10923	A/C	5	4401000	CC	CC	CC	AA	AA	CC	AA	CC	AA	CC	CC	CC	CC	AA	CC	CC	AA	AA	CC	CC	CC	CC	CC	CC	AA	CC	CC	CC	CC	CC	CC	CC	CC	CC	CC	CC	CC	CC	CC	CC	CC	CC	AA	CC	CC	CC
SCRI_RS_153139	A/C	5	4401100	AA	CC	CC	CC	CC	AA	AA	CC	CC	AA	CC	CC	CC	CC	CC	CC	AA	CC	CC	CC	CC	CC	AA	CC	CC	CC	CC	CC	CC	CC	CC	CC	CC	CC	CC	CC	CC	CC	CC	CC	AA	CC	CC	CC	CC	CC
SCRI_RS_238123	A/C	5	4401200	CC	CC	CC	AA	AA	CC	CC	CC	AA	CC	CC	CC	CC	AA	CC	CC	CC	AA	CC	CC	CC	AA	CC	AA	AA	CC	CC	CC	CC	CC	CC	CC	CC	CC	CC	CC	CC	CC	CC	CC	CC	CC	AA	CC	CC	CC
BOPA2_12_31390	A/C	5	4401300	CC	CC	CC	AA	AA	CC	CC	CC	AA	CC	CC	CC	CC	AA	AA	CC	CC	AA	AA	CC	CC	CC	CC	CC	AA	AA	CC	CC	AA	AA	CC	CC	CC	CC	CC	CC	CC	CC	CC	CC	CC	CC	AA	CC	CC	CC
SCRI_RS_141949	A/C	5	4401400	AA	AA	AA	CC	CC	AA	AA	AA	CC	AA	AA	AA	AA	CC	CC	AA	AA	CC	CC	AA	AA	AA	AA	AA	CC	CC	AA	AA	CC	CC	AA	AA	AA	AA	AA	AA	AA	AA	AA	AA	AA	AA	CC	AA	AA	AA
SCRI_RS_138811	A/C	5	4401500	AA	CC	CC	CC	NN	AA	AA	CC	CC	AA	CC	CC	CC	CC	CC	CC	AC	CC	CC	CC	CC	AA	AA	AA	CC	CC	AC	CC	CC	CC	CC	CC	CC	CC	CC	CC	CC	CC	CC	CC	AA	CC	CC	CC	CC	CC
SCRI_RS_165927	A/C	5	4401600	AA	AA	AA	CC	CC	AA	AA	AA	CC	AA	AA	AA	AA	CC	CC	AA	AA	CC	CC	AA	AA	AA	AA	AA	CC	CC	AA	AA	CC	CC	AA	AA	AA	AA	AA	AA	AA	AA	AA	AA	AA	AA	CC	AA	AA	AA
SCRI_RS_137866	A/C	5	4401700	CC	CC	CC	AA	AA	CC	CC	CC	AA	CC	CC	CC	CC	AA	AA	CC	CC	AA	AA	CC	CC	CC	CC	CC	AA	AA	CC	CC	AA	AA	CC	CC	CC	CC	CC	CC	CC	CC	CC	CC	CC	CC	AA	CC	CC	CC
SCRI_RS_175366	A/C	5	4401800	CC	CC	CC	AA	AA	CC	CC	CC	AA	CC	CC	CC	CC	AA	AA	CC	NN	AA	AA	CC	CC	CC	CC	CC	AA	AA	NN	CC	AA	AA	CC	CC	CC	CC	CC	CC	CC	CC	CC	CC	CC	CC	AA	CC	CC	CC
SCRI_RS_159315	A/C	5	4401900	CC	AA	AA	AA	AA	CC	AA	AA	AA	CC	AA	AA	AA	AA	AA	AA	AA	AA	AA	AA	AA	CC	CC	CC	AA	AA	AA	AA	AA	AA	AA	AA	AA	AA	AA	AA	AA	AA	AA	AA	CC	AA	AA	AA	AA	AA
BOPA1_9209-298	A/C	5	4402000	AA	AA	AA	CC	CC	AA	CC	AA	CC	AA	AA	AA	AA	CC	AA	AA	CC	CC	AA	AA	AA	AA	AA	AA	CC	AA	AA	AA	AA	AA	AA	AA	AA	AA	AA	AA	AA	AA	AA	AA	AA	AA	CC	AA	AA	AA
BOPA1_ABC08327-1-1-353	A/C	5	4402100	AA	AA	AA	CC	CC	AA	CC	AA	CC	AA	AA	AA	AA	CC	AA	AA	CC	CC	AA	AA	AA	AA	AA	AA	CC	AA	AA	AA	AA	AA	AA	AA	AA	AA	AA	AA	AA	AA	AA	AA	AA	AA	CC	AA	AA	AA
SCRI_RS_156505	A/C	5	4402200	AA	CC	CC	CC	CC	AA	AA	CC	CC	AA	CC	CC	CC	CC	CC	CC	AA	CC	CC	CC	CC	CC	AA	CC	CC	CC	CC	CC	CC	CC	CC	CC	CC	CC	CC	CC	CC	CC	CC	CC	AA	CC	CC	CC	CC	CC
SCRI_RS_218181	A/C	5	4402300	AA	CC	CC	CC	CC	AA	AA	CC	CC	AA	CC	CC	CC	CC	CC	CC	AA	CC	CC	CC	CC	CC	AA	CC	CC	CC	CC	CC	CC	CC	CC	CC	CC	CC	CC	CC	CC	CC	CC	CC	AA	CC	CC	CC	CC	CC
SCRI_RS_161386	A/C	5	4402400	AA	CC	CC	CC	CC	AA	AA	CC	CC	AA	CC	CC	CC	CC	CC	CC	AA	CC	CC	CC	CC	CC	AA	CC	CC	CC	CC	CC	CC	CC	CC	CC	CC	CC	CC	CC	CC	CC	CC	CC	AA	CC	CC	CC	CC	CC
SCRI_RS_8076	A/C	5	4402500	AA	CC	CC	CC	CC	AA	AA	CC	CC	AA	CC	CC	CC	CC	CC	CC	AA	CC	CC	CC	CC	CC	AA	CC	CC	CC	CC	CC	CC	CC	CC	CC	CC	CC	CC	CC	CC	CC	CC	CC	AA	CC	CC	CC	CC	CC
BOPA1_9766-787	A/C	5	4402600	AA	CC	CC	AC	AC	AA	AA	CC	CC	AA	CC	CC	CC	CC	CC	CC	AA	CC	CC	CC	CC	CC	AA	CC	CC	CC	AC	CC	CC	CC	CC	CC	CC	CC	CC	CC	NN	CC	CC	NN	AA	CC	CC	CC	CC	CC
SCRI_RS_133538	A/C	5	4402700	CC	AA	AA	AA	AA	CC	CC	AA	AA	CC	AA	AA	AA	AA	AA	AA	CC	AA	AA	AA	AA	AA	CC	AA	AA	AA	AA	AA	AA	AA	AA	AA	AA	AA	AA	AA	AA	AA	AA	AA	CC	AA	AA	AA	AA	AA
SCRI_RS_192520	A/C	5	4402800	AA	AA	AA	CC	CC	AA	AA	AA	CC	AA	AA	AA	AA	CC	AA	AA	AA	CC	AA	AA	AA	AA	AA	AA	CC	AA	AA	AA	AA	AA	AA	AA	AA	AA	AA	AA	AA	AA	AA	AA	AA	AA	CC	AA	AA	AA
SCRI_RS_187764	A/C	5	4402900	AA	AA	AA	CC	CC	AA	AA	AA	CC	AA	AA	AA	AA	CC	AA	AA	AA	CC	AA	AA	AA	AA	AA	AA	CC	AA	AA	AA	AA	AA	AA	AA	AA	AA	AA	AA	AA	AA	AA	AA	AA	AA	CC	AA	AA	AA
SCRI_RS_145129	A/C	5	4403000	CC	CC	CC	AA	AA	CC	CC	CC	AA	CC	CC	CC	CC	AA	CC	CC	CC	AA	CC	CC	CC	CC	CC	CC	AA	CC	CC	CC	CC	CC	CC	CC	CC	CC	CC	CC	CC	CC	CC	CC	CC	CC	AA	CC	CC	CC
SCRI_RS_238458	A/C	5	4403100	AA	AA	AA	CC	CC	AA	AA	AA	CC	AA	AA	AA	AA	CC	AA	AA	AA	CC	AA	AA	AA	AA	AA	AA	CC	AA	AA	AA	AA	AA	AA	AA	AA	AA	AA	AA	AA	AA	AA	AA	AA	AA	CC	AA	AA	AA
BOPA2_12_30354	A/C	5	4403200	AA	AA	AA	CC	CC	AA	AA	AA	CC	AA	AA	AA	AA	CC	AA	AA	NN	CC	AA	AA	AA	AA	AA	AA	CC	AA	NN	AA	AA	AA	AA	AA	AA	AA	AA	AA	AA	AA	AA	AA	AA	AA	CC	AA	AA	AA
SCRI_RS_102075	A/C	5	4403300	AA	CC	CC	CC	CC	AA	CC	CC	CC	AA	CC	CC	CC	CC	CC	CC	CC	CC	CC	CC	CC	CC	AA	CC	CC	CC	CC	CC	CC	CC	CC	CC	CC	CC	CC	CC	CC	CC	CC	CC	AA	CC	CC	CC	CC	CC
SCRI_RS_13902	A/C	5	4403400	AA	CC	CC	CC	CC	AA	CC	CC	CC	AA	CC	CC	CC	CC	CC	CC	CC	CC	CC	CC	CC	CC	AA	CC	CC	CC	CC	CC	CC	CC	CC	CC	CC	CC	CC	CC	CC	CC	CC	CC	AA	CC	CC	CC	CC	CC
SCRI_RS_153463	A/C	5	4403500	AA	CC	CC	CC	CC	AA	CC	CC	CC	AA	CC	CC	CC	CC	CC	CC	CC	CC	CC	CC	CC	CC	AA	CC	CC	CC	CC	CC	CC	CC	CC	CC	CC	CC	CC	CC	CC	CC	CC	CC	AA	CC	CC	CC	CC	CC
SCRI_RS_181514	A/C	5	4410000	AA	AA	AA	CC	CC	AA	AA	AA	CC	AA	AA	AA	AA	CC	CC	AA	AA	CC	CC	AA	AA	CC	AA	CC	CC	AA	AA	AA	CC	CC	AA	AA	AA	AA	AA	AA	AA	AA	AA	AA	AA	AA	CC	AA	AA	AA
SCRI_RS_145275	A/C	5	4410100	AA	AA	AA	CC	CC	AA	AA	AA	CC	AA	AA	AA	AA	CC	AA	AA	AA	CC	AA	AA	AA	CC	AA	CC	CC	CC	AA	AA	CC	AA	AA	AA	AA	AA	AA	AA	AA	AA	AA	AA	AA	AA	CC	AA	AA	AA
SCRI_RS_6422	A/C	5	4410200	CC	CC	CC	AA	AA	CC	CC	CC	AA	CC	CC	CC	CC	AA	CC	CC	CC	AA	CC	CC	CC	AA	CC	AA	AA	AA	CC	CC	AA	CC	CC	CC	CC	CC	CC	CC	CC	CC	CC	CC	CC	CC	AA	CC	CC	CC
SCRI_RS_204494	A/C	5	4420000	CC	CC	CC	CC	CC	CC	AA	CC	AA	CC	CC	CC	CC	AA	CC	CC	AA	CC	CC	CC	CC	CC	CC	CC	CC	CC	CC	CC	CC	CC	CC	CC	CC	CC	CC	CC	CC	CC	CC	CC	CC	CC	CC	CC	CC	CC
BOPA1_4930-1604	A/C	5	4420100	AA	CC	CC	CC	CC	AA	AA	CC	CC	AA	CC	CC	CC	CC	CC	CC	AA	CC	CC	CC	CC	CC	AA	CC	CC	CC	CC	CC	CC	CC	CC	CC	CC	CC	CC	CC	CC	CC	CC	CC	AA	CC	CC	CC	CC	CC
BOPA1_8631-469	A/C	5	4420200	AA	CC	CC	CC	CC	AA	AA	CC	CC	AA	CC	CC	CC	CC	CC	CC	AA	CC	CC	CC	CC	CC	AA	CC	CC	CC	CC	CC	CC	CC	CC	CC	CC	CC	CC	CC	CC	CC	CC	CC	AA	CC	CC	CC	CC	CC
BOPA2_12_30729	A/C	5	4420300	AA	CC	CC	CC	CC	AA	AA	CC	CC	AA	CC	CC	CC	CC	CC	CC	AA	CC	CC	CC	CC	CC	AA	CC	CC	CC	CC	CC	CC	CC	CC	CC	CC	CC	CC	CC	CC	CC	CC	CC	AA	CC	CC	CC	CC	CC
SCRI_RS_10219	A/C	5	4420400	AA	CC	CC	CC	CC	AA	AA	CC	CC	AA	CC	CC	CC	CC	CC	CC	AA	CC	CC	CC	CC	CC	AA	CC	CC	CC	CC	CC	CC	CC	CC	CC	CC	CC	CC	CC	CC	CC	CC	CC	AA	CC	CC	CC	CC	CC
SCRI_RS_173527	A/C	5	4420500	CC	AA	AA	AA	AA	CC	CC	AA	AA	CC	AA	AA	AA	AA	AA	AA	CC	AA	AA	AA	AA	AA	CC	AA	AA	AA	AA	AA	AA	AA	AA	AA	AA	AA	AA	AA	AA	AA	AA	AA	CC	AA	AA	AA	AA	AA
SCRI_RS_157294	A/C	5	4420600	AA	CC	CC	CC	CC	AA	AA	CC	CC	AA	CC	CC	CC	CC	CC	CC	NN	CC	CC	CC	CC	CC	AA	CC	CC	CC	CC	CC	CC	CC	CC	CC	CC	CC	CC	CC	CC	CC	CC	CC	AA	CC	CC	CC	CC	CC
SCRI_RS_221695	A/C	5	4420700	AA	CC	CC	CC	CC	AA	AA	CC	CC	AA	CC	CC	CC	CC	CC	CC	AC	CC	CC	CC	CC	CC	AA	CC	CC	CC	CC	CC	CC	CC	CC	CC	CC	CC	CC	CC	CC	CC	CC	CC	AA	CC	CC	CC	CC	CC
SCRI_RS_132280	A/C	5	4420800	AA	AA	AA	CC	CC	AA	AA	AA	CC	AA	AA	AA	AA	CC	AA	AA	AA	CC	CC	AA	AA	AA	AA	AA	AA	CC	AA	AA	CC	CC	AA	AA	AA	AA	AA	AA	AA	AA	AA	AA	AA	AA	CC	AA	AA	AA
SCRI_RS_240108	A/C	5	4420900	CC	AA	AA	AA	AA	CC	CC	AA	AA	CC	AA	AA	AA	AA	AA	AA	CC	AA	AA	AA	AA	AA	CC	AA	AA	AA	AA	AA	AA	AA	AA	AA	AA	AA	AA	AA	AA	AA	AA	AA	CC	AA	AA	AA	AA	AA
BOPA1_3012-1125	A/C	5	4421000	AA	CC	CC	CC	CC	AA	AA	CC	CC	AA	CC	CC	CC	CC	CC	CC	AA	CC	CC	CC	CC	CC	AA	CC	CC	CC	CC	CC	CC	CC	CC	CC	CC	CC	CC	CC	CC	CC	CC	CC	AA	CC	CC	CC	CC	CC
SCRI_RS_209553	A/C	5	4421100	AA	CC	CC	CC	CC	AA	AA	CC	CC	AA	CC	CC	CC	CC	CC	CC	AA	CC	CC	CC	CC	CC	AA	CC	CC	CC	CC	CC	CC	CC	CC	CC	CC	CC	CC	CC	CC	CC	CC	CC	AA	CC	CC	CC	CC	CC
BOPA1_8852-318	A/C	5	4421200	AA	CC	CC	CC	CC	AA	AA	CC	CC	AA	CC	CC	CC	CC	CC	CC	AA	CC	CC	CC	CC	CC	AA	CC	CC	CC	NN	CC	CC	CC	CC	CC	CC	CC	CC	CC	CC	CC	CC	CC	AA	CC	CC	CC	CC	CC
SCRI_RS_223318	A/C	5	4421300	AA	CC	CC	CC	CC	AA	AA	CC	CC	AA	CC	CC	CC	AA	CC	CC	AA	CC	CC	CC	CC	CC	AA	CC	CC	CC	CC	CC	CC	CC	CC	CC	CC	CC	CC	CC	CC	CC	CC	CC	AA	CC	CC	CC	CC	CC
SCRI_RS_166343	A/C	5	4421400	AA	CC	CC	CC	CC	AA	AA	CC	CC	AA	CC	CC	CC	CC	CC	CC	AA	CC	CC	CC	CC	CC	AA	CC	CC	CC	CC	CC	CC	CC	CC	CC	CC	CC	CC	CC	CC	CC	CC	CC	AA	CC	CC	CC	CC	CC
SCRI_RS_134225	A/C	5	4421500	AA	CC	CC	CC	CC	AA	AA	CC	AA	AA	CC	CC	CC	AA	CC	CC	AA	CC	CC	CC	CC	CC	AA	CC	CC	CC	CC	CC	CC	CC	CC	CC	CC	CC	CC	CC	CC	CC	CC	CC	AA	CC	CC	CC	CC	CC
SCRI_RS_169826	A/C	5	4421600	AA	CC	CC	CC	CC	AA	AA	CC	CC	AA	CC	CC	CC	CC	CC	CC	AA	CC	CC	CC	CC	CC	AA	CC	AA	CC	CC	CC	CC	CC	CC	CC	CC	CC	CC	CC	CC	CC	CC	CC	AA	CC	CC	CC	CC	CC
BOPA1_1215-862	A/C	5	4421700	AA	CC	CC	CC	CC	AA	AA	CC	CC	AA	CC	CC	CC	CC	CC	CC	AA	CC	CC	CC	CC	CC	AA	CC	CC	CC	CC	CC	CC	CC	CC	CC	CC	CC	CC	CC	CC	CC	CC	CC	AA	CC	CC	CC	CC	CC
BOPA2_12_31259	A/C	5	4421800	AA	CC	CC	CC	CC	AA	AA	CC	CC	AA	CC	CC	CC	CC	CC	CC	AA	CC	CC	CC	CC	CC	AA	CC	CC	CC	CC	CC	CC	CC	CC	CC	CC	CC	CC	CC	CC	CC	CC	CC	AA	CC	CC	CC	CC	CC
SCRI_RS_237910	A/C	5	4421900	AA	CC	CC	CC	CC	AA	AA	CC	CC	AA	CC	CC	CC	CC	CC	CC	AA	CC	CC	CC	CC	CC	AA	CC	CC	CC	CC	CC	CC	CC	CC	CC	CC	CC	CC	CC	CC	CC	CC	CC	AA	CC	CC	CC	CC	CC
BOPA2_12_30408	A/C	5	4422000	AA	CC	CC	CC	CC	AA	AA	CC	CC	AA	CC	CC	CC	CC	CC	CC	AA	CC	CC	CC	CC	CC	AA	CC	CC	CC	CC	CC	CC	CC	CC	CC	CC	CC	CC	CC	CC	CC	CC	CC	AA	CC	CC	CC	CC	CC
SCRI_RS_147081	A/C	5	4422100	CC	AA	AA	AA	AA	CC	CC	AA	AA	CC	AA	AA	AA	AA	AA	AA	CC	AA	AA	AA	AA	AA	CC	AA	AA	AA	AA	AA	AA	AA	AA	AA	AA	AA	AA	AA	AA	AA	AA	AA	CC	AA	AA	AA	AA	AA
SCRI_RS_197270	A/C	5	4422200	CC	AA	AA	AA	AA	CC	CC	AA	AA	CC	AA	AA	AA	AA	AA	AA	CC	AA	AA	AA	AA	AA	CC	AA	AA	AA	AA	AA	AA	AA	AA	AA	AA	AA	AA	AA	AA	AA	AA	AA	CC	AA	AA	AA	AA	AA
SCRI_RS_145116	A/C	5	4422300	CC	CC	CC	AA	AA	CC	CC	CC	CC	CC	CC	CC	CC	CC	CC	CC	CC	AA	AA	CC	CC	AA	CC	AA	CC	AA	CC	CC	AA	CC	CC	CC	CC	CC	CC	CC	CC	CC	CC	CC	CC	CC	AA	CC	CC	CC
BOPA2_12_30575	A/C	5	4422400	CC	CC	CC	AA	AA	CC	CC	CC	CC	CC	CC	CC	CC	CC	CC	CC	CC	AA	AA	CC	CC	AA	CC	AA	AA	AA	CC	CC	AA	CC	CC	CC	CC	CC	CC	CC	CC	CC	CC	CC	CC	CC	AA	CC	CC	CC
SCRI_RS_200057	A/C	5	4422500	CC	CC	CC	AA	AA	CC	CC	CC	CC	CC	CC	CC	CC	CC	CC	CC	CC	AA	AA	CC	CC	AA	CC	AA	AA	AA	CC	CC	AA	CC	CC	CC	CC	CC	CC	CC	CC	CC	CC	CC	CC	CC	AA	CC	CC	CC
SCRI_RS_63610	A/C	5	4422600	AA	AA	AA	CC	CC	AA	AA	AA	AA	AA	AA	AA	AA	AA	AA	AA	AA	CC	CC	AA	AA	CC	AA	CC	CC	CC	AA	AA	CC	AA	AA	AA	AA	AA	AA	AA	AA	AA	AA	AA	AA	AA	CC	AA	AA	AA
SCRI_RS_150023	A/C	5	4422700	AA	CC	CC	AC	AC	AA	AA	CC	CC	AA	CC	CC	CC	CC	CC	CC	NN	CC	CC	CC	CC	CC	AA	CC	CC	CC	NN	CC	CC	CC	CC	CC	CC	CC	CC	CC	CC	CC	CC	CC	AA	CC	CC	CC	CC	CC
SCRI_RS_144850	A/C	5	4422800	CC	CC	CC	AA	AA	CC	CC	CC	AA	CC	CC	CC	CC	CC	CC	CC	CC	AA	CC	CC	CC	AA	CC	AA	AA	AA	CC	CC	AA	CC	CC	CC	CC	CC	CC	CC	CC	CC	CC	CC	CC	CC	AA	CC	CC	CC
SCRI_RS_91468	A/C	5	4422900	CC	CC	CC	AA	AA	CC	CC	CC	AA	CC	CC	CC	CC	AA	CC	CC	CC	AA	CC	CC	CC	AA	CC	AA	AA	AA	CC	CC	AA	CC	CC	CC	CC	CC	CC	CC	CC	CC	CC	CC	CC	CC	AA	CC	CC	CC
SCRI_RS_148798	A/C	5	4423000	CC	CC	CC	AA	AA	CC	CC	CC	AA	CC	CC	CC	CC	AA	CC	CC	CC	AA	CC	CC	CC	AA	CC	AA	AA	AA	CC	CC	AA	CC	CC	CC	CC	CC	CC	CC	CC	CC	CC	CC	CC	CC	AA	CC	CC	CC
SCRI_RS_167575	A/C	5	4423100	CC	CC	CC	AA	AA	CC	CC	CC	AA	CC	CC	CC	CC	AA	CC	CC	CC	AA	CC	CC	CC	AA	CC	AA	AA	AA	CC	CC	AA	CC	CC	CC	CC	CC	CC	CC	CC	CC	CC	CC	CC	CC	AA	CC	CC	CC
SCRI_RS_134444	A/C	5	4423200	CC	AA	AA	AA	NN	CC	CC	AA	AA	CC	AA	AA	AA	AA	AA	AA	CA	AA	AA	AA	AA	AA	CC	AA	AA	AA	CA	AA	AA	AA	AA	AA	AA	AA	AA	AA	AA	AA	AA	AA	CC	AA	AA	AA	AA	AA
SCRI_RS_188359	A/C	5	4423300	CC	CC	CC	AA	AA	CC	CC	CC	AA	CC	CC	CC	CC	AA	CC	CC	CC	AA	CC	CC	CC	AA	CC	AA	AA	CC	CC	CC	AA	CC	CC	CC	CC	CC	CC	CC	CC	CC	CC	CC	CC	CC	AA	CC	CC	CC
SCRI_RS_129414	A/C	5	4423400	AA	AA	AA	CC	CC	AA	AA	AA	CC	AA	AA	AA	AA	CC	AA	AA	AA	CC	AA	AA	AA	CC	AA	CC	CC	AA	AA	AA	CC	AA	AA	AA	AA	AA	AA	AA	AA	AA	AA	AA	AA	AA	CC	AA	AA	AA
SCRI_RS_236744	A/C	5	4423500	AA	AA	AA	CC	CC	AA	AA	AA	CC	AA	AA	AA	AA	CC	AA	AA	AA	CC	AA	AA	AA	CC	AA	CC	CC	AA	AA	AA	CC	AA	AA	AA	AA	AA	AA	AA	AA	AA	AA	AA	AA	AA	CC	AA	AA	AA
SCRI_RS_157301	A/C	5	4423600	CC	CC	CC	AA	AA	CC	CC	CC	AA	CC	CC	CC	CC	AA	CC	CC	CC	AA	CC	CC	CC	AA	CC	AA	AA	CC	CC	CC	AA	CC	CC	CC	CC	CC	CC	CC	CC	CC	CC	CC	CC	CC	AA	CC	CC	CC
BOPA1_5565-1908	A/C	5	4423700	CC	CC	CC	AA	AA	CC	CC	CC	AA	CC	CC	CC	CC	AA	CC	CC	CC	AA	CC	CC	CC	AA	CC	AA	AA	AA	CC	CC	AA	CC	CC	CC	CC	CC	CC	CC	CC	CC	CC	CC	CC	CC	AA	CC	CC	CC
SCRI_RS_186690	A/C	5	4423800	CC	CC	CC	AA	AA	CC	CC	CC	AA	CC	CC	CC	CC	AA	CC	CC	CC	AA	CC	CC	CC	AA	CC	AA	AA	AA	CC	CC	AA	CC	CC	CC	CC	CC	CC	CC	CC	CC	CC	CC	CC	CC	AA	CC	CC	CC
SCRI_RS_57982	A/C	5	4423900	CC	CC	CC	AA	AA	CC	CC	CC	AA	CC	CC	CC	CC	AA	CC	CC	CC	AA	CC	CC	CC	AA	CC	AA	AA	AA	CC	CC	AA	CC	CC	CC	CC	CC	CC	CC	CC	CC	CC	CC	CC	CC	AA	CC	CC	CC
BOPA1_1286-990	A/C	5	4424000	AA	AA	AA	CC	CC	AA	AA	AA	CC	AA	AA	AA	AA	CC	AA	AA	AA	CC	AA	AA	AA	CC	AA	CC	CC	CC	AA	AA	CC	AA	AA	AA	AA	AA	AA	AA	AA	AA	AA	AA	AA	AA	CC	AA	AA	AA
SCRI_RS_161655	A/C	5	4424100	AA	AA	AA	CC	CC	AA	AA	AA	CC	AA	AA	AA	AA	CC	AA	AA	AA	CC	AA	AA	AA	CC	AA	CC	CC	CC	AA	AA	CC	AA	AA	AA	AA	AA	AA	AA	AA	AA	AA	AA	AA	AA	CC	AA	AA	AA
SCRI_RS_151815	A/C	5	4424200	CC	CC	CC	AA	AA	CC	CC	CC	AA	CC	CC	CC	CC	AA	CC	CC	CC	AA	CC	CC	CC	AA	CC	AA	AA	AA	CC	CC	AA	CC	CC	CC	CC	CC	CC	CC	CC	CC	CC	CC	CC	CC	AA	CC	CC	CC
BOPA2_12_30728	A/C	5	4424300	CC	CC	CC	AA	AA	CC	CC	CC	AA	CC	CC	CC	CC	AA	CC	CC	CC	AA	CC	CC	CC	AA	CC	AA	AA	AA	CC	CC	AA	CC	CC	CC	CC	CC	CC	CC	CC	CC	CC	CC	CC	CC	AA	CC	CC	CC
BOPA1_152-329	A/C	5	4424400	CC	CC	CC	AA	AA	CC	CC	CC	AA	CC	CC	CC	CC	AA	AA	CC	CC	AA	AA	CC	CC	AA	CC	AA	AA	CC	CC	CC	AA	AA	CC	CC	CC	CC	CC	CC	CC	CC	CC	CC	CC	CC	AA	CC	CC	CC
SCRI_RS_168105	A/C	5	4424500	AA	AA	AA	CC	CC	AA	AA	AA	CC	AA	AA	AA	AA	CC	CC	AA	AA	CC	CC	AA	AA	CC	AA	CC	CC	CC	AA	AA	CC	CC	AA	AA	AA	AA	AA	AA	AA	AA	AA	AA	AA	AA	CC	AA	AA	AA
SCRI_RS_156086	A/C	5	4424600	CC	AA	CC	AA	AA	CC	CC	AA	AA	CC	AA	CC	AA	AA	AA	AA	CC	AA	AA	AA	AA	CC	CC	CC	CC	AA	AA	CC	AA	AA	AA	AA	AA	CC	CC	AA	AA	AA	AA	AA	CC	AA	AA	AA	CC	AA
BOPA2_12_30454	A/C	5	4424700	AA	AA	AA	CC	CC	AA	AA	AA	CC	AA	AA	AA	AA	CC	CC	AA	AA	CC	CC	AA	AA	CC	AA	CC	CC	CC	AA	AA	CC	CC	AA	AA	AA	AA	AA	AA	AA	AA	AA	AA	AA	AA	CC	AA	AA	AA
SCRI_RS_109468	A/C	5	4424800	AA	AA	AA	CC	CC	AA	AA	AA	CC	AA	AA	AA	AA	CC	CC	AA	AA	CC	CC	AA	AA	CC	AA	CC	CC	AA	AA	AA	CC	CC	AA	AA	AA	AA	AA	AA	AA	AA	AA	AA	AA	AA	CC	AA	AA	AA
SCRI_RS_209980	A/C	5	4424900	CC	CC	CC	AA	AA	CC	CC	CC	AA	CC	CC	CC	CC	AA	AA	CC	CC	AA	AA	CC	CC	AA	CC	AA	AA	CC	CC	CC	AA	AA	CC	CC	CC	CC	CC	CC	CC	CC	CC	CC	CC	CC	AA	CC	CC	CC
SCRI_RS_156499	A/C	5	4425000	AA	AA	AA	CC	CC	AA	AA	AA	CC	AA	AA	AA	AA	CC	AA	AA	AA	CC	AA	AA	AA	CC	AA	CC	CC	CC	AA	AA	CC	AA	AA	AA	AA	AA	AA	AA	AA	AA	AA	AA	AA	AA	CC	AA	AA	AA
SCRI_RS_172679	A/C	5	4425100	AA	AA	AA	CC	CC	AA	AA	AA	CC	AA	AA	AA	AA	CC	AA	AA	AA	CC	AA	AA	AA	CC	AA	CC	CC	CC	AA	AA	CC	AA	AA	AA	AA	AA	AA	AA	AA	AA	AA	AA	AA	AA	CC	AA	AA	AA
SCRI_RS_208177	A/C	5	4425200	AA	AA	AA	CC	CC	AA	AA	AA	CC	AA	AA	AA	AA	CC	AA	AA	AA	CC	AA	AA	AA	CC	AA	CC	CC	CC	AA	AA	CC	AA	AA	AA	AA	AA	AA	AA	AA	AA	AA	AA	AA	AA	CC	AA	AA	AA
SCRI_RS_4724	A/C	5	4425300	AA	AA	AA	CC	CC	AA	AA	AA	CC	AA	AA	AA	AA	CC	AA	AA	AA	CC	AA	AA	AA	CC	AA	CC	CC	CC	AA	AA	CC	AA	AA	AA	AA	AA	AA	AA	AA	AA	AA	AA	AA	AA	CC	AA	AA	AA
SCRI_RS_149440	A/C	5	4425400	AA	AA	AA	CC	CC	AA	AA	AA	CC	AA	AA	AA	AA	CC	AA	AA	AA	CC	AA	AA	AA	CC	AA	CC	CC	CC	AA	AA	CC	AA	AA	AA	AA	AA	AA	AA	AA	AA	AA	AA	AA	AA	CC	AA	AA	AA
SCRI_RS_137838	A/C	5	4425500	CC	CC	CC	AA	AA	CC	CC	CC	AA	CC	CC	CC	CC	AA	CC	CC	CC	AA	CC	CC	CC	AA	CC	AA	AA	AA	CC	CC	AA	CC	CC	CC	CC	CC	CC	CC	CC	CC	CC	CC	CC	CC	AA	CC	CC	CC
SCRI_RS_238720	A/C	5	4425600	CC	CC	CC	AA	AA	CC	CC	CC	AA	CC	CC	CC	CC	AA	CC	CC	CC	AA	CC	CC	CC	AA	CC	AA	AA	AA	CC	CC	AA	CC	CC	CC	CC	CC	CC	CC	CC	CC	CC	CC	CC	CC	AA	CC	CC	CC
SCRI_RS_239393	A/C	5	4425700	AA	AA	AA	CC	CC	AA	AA	AA	CC	AA	AA	AA	AA	CC	AA	AA	AC	CC	AA	AA	AA	CC	AA	CC	CC	CC	AC	AA	CC	AA	AA	AA	AA	AA	AA	AA	AA	AA	AA	AA	AA	AA	CC	AA	AA	AA
BOPA2_12_31423	A/C	5	4425800	AA	AA	AA	CC	CC	AA	AA	AA	CC	AA	AA	AA	AA	CC	AA	AA	AA	CC	AA	AA	AA	CC	AA	CC	CC	AA	AA	AA	CC	AA	AA	AA	AA	AA	AA	AA	AA	AA	AA	AA	AA	AA	CC	AA	AA	AA
SCRI_RS_149232	A/C	5	4425900	AA	AA	AA	CC	CC	AA	AA	AA	CC	AA	AA	AA	AA	CC	AA	AA	AA	CC	AA	AA	AA	CC	AA	CC	CC	CC	AA	AA	CC	AA	AA	AA	AA	AA	AA	AA	AA	AA	AA	AA	AA	AA	CC	AA	AA	AA
BOPA1_4517-217	A/C	5	4426000	CC	CC	CC	AA	AA	CC	CC	CC	AA	CC	CC	CC	CC	AA	CC	CC	CC	AA	CC	CC	CC	AA	CC	AA	AA	AA	CC	CC	AA	CC	CC	CC	CC	CC	CC	CC	CC	CC	CC	CC	CC	CC	AA	CC	CC	CC
BOPA2_12_31512	A/C	5	4426100	AA	AA	AA	CC	CC	AA	AA	AA	CC	AA	AA	AA	AA	CC	CC	AA	AA	CC	CC	AA	AA	CC	AA	CC	CC	AA	AA	AA	AC	CC	AA	AA	AA	AA	AA	AA	AA	AA	AA	AA	AA	AA	CC	AA	AA	AA
SCRI_RS_16164	A/C	5	4426200	AA	AA	AA	CC	CC	AA	AA	AA	CC	AA	AA	AA	AA	AA	AA	AA	AA	CC	AA	AA	AA	CC	AA	CC	CC	CC	AA	AA	CC	AA	AA	AA	AA	AA	AA	AA	AA	AA	AA	AA	AA	AA	CC	AA	AA	AA
SCRI_RS_218911	A/C	5	4426300	CC	CC	CC	AA	AA	CC	CC	CC	AA	CC	CC	CC	CC	CC	CC	CC	CC	AA	AA	CC	CC	AA	CC	AA	AA	AA	CC	CC	AA	CC	CC	CC	CC	CC	CC	CC	CC	CC	CC	CC	CC	CC	AA	CC	CC	CC
SCRI_RS_236777	A/C	5	4426400	AA	AA	AA	CC	NN	AA	AA	AA	CC	AA	AA	AA	AA	CC	AA	AA	AA	CC	AA	AA	AA	CC	AA	CC	CC	CC	AA	AA	CC	AA	AA	AA	AA	AA	AA	AA	AA	AA	AA	AA	AA	AA	CC	AA	AA	AA
SCRI_RS_137196	A/C	5	4426500	AA	AA	AA	CC	CC	AA	AA	AA	AA	AA	AA	AA	AA	AA	AA	AA	AA	CC	CC	AA	AA	CC	AA	CC	CC	CC	AA	AA	CC	AA	AA	AA	AA	AA	AA	AA	AA	AA	AA	AA	AA	AA	CC	AA	AA	AA
BOPA1_7276-942	A/C	5	4426600	CC	AA	AA	AA	AA	CC	CC	AA	AA	CC	AA	AA	AA	AA	AA	AA	CC	AA	AA	AA	AA	AA	CC	AA	AA	AA	AA	AA	AA	AA	AA	AA	AA	AA	AA	AA	AA	AA	AA	AA	CC	AA	AA	AA	AA	AA
SCRI_RS_156276	A/C	5	4426700	AA	CC	CC	CC	CC	AA	AA	CC	AA	AA	CC	CC	CC	AA	CC	CC	AA	CC	CC	CC	CC	CC	AA	CC	CC	CC	CC	CC	CC	CC	CC	CC	CC	CC	CC	CC	CC	CC	CC	CC	AA	CC	CC	CC	CC	CC
SCRI_RS_219788	A/C	5	4426800	AA	CC	CC	CC	CC	AA	AA	CC	CC	AA	CC	CC	CC	CC	CC	CC	AA	CC	CC	CC	CC	CC	AA	CC	AA	CC	CC	CC	CC	CC	CC	CC	CC	CC	CC	CC	CC	CC	CC	CC	AA	CC	CC	CC	CC	CC
SCRI_RS_139961	A/C	5	4426900	AA	CC	CC	CC	CC	AA	AA	CC	CC	AA	CC	CC	CC	AA	CC	CC	AA	CC	CC	CC	CC	CC	AA	CC	CC	CC	CC	CC	CC	CC	CC	CC	CC	CC	CC	CC	CC	CC	CC	CC	AA	CC	CC	CC	CC	CC
SCRI_RS_1928	A/C	5	4427000	AA	CC	CC	CC	CC	AA	AA	CC	CC	AA	CC	CC	CC	AA	CC	CC	AA	CC	CC	CC	CC	CC	AA	CC	CC	CC	CC	CC	CC	CC	CC	CC	CC	CC	CC	CC	CC	CC	CC	CC	AA	CC	CC	CC	CC	CC
SCRI_RS_203996	A/C	5	4427100	AA	CC	CC	CC	CC	AA	AA	CC	CC	AA	CC	CC	CC	AA	CC	CC	AA	CC	CC	CC	CC	CC	AA	CC	CC	CC	CC	CC	CC	CC	CC	CC	CC	CC	CC	CC	CC	CC	CC	CC	AA	CC	CC	CC	CC	CC
SCRI_RS_151755	A/C	5	4427200	AA	CC	CC	CC	CC	AA	AA	CC	CC	AA	CC	CC	CC	AA	CC	CC	AA	CC	CC	CC	CC	CC	AA	CC	CC	CC	CC	CC	CC	CC	CC	CC	CC	CC	CC	CC	CC	CC	CC	CC	AA	CC	CC	CC	CC	CC
SCRI_RS_162380	A/C	5	4427300	AA	CC	CC	CC	CC	AA	AA	CC	CC	AA	CC	CC	CC	AA	CC	CC	NN	CC	CC	CC	CC	CC	AA	CC	CC	CC	NN	CC	CC	CC	CC	CC	CC	CC	CC	CC	CC	CC	CC	CC	AA	CC	CC	CC	CC	CC
SCRI_RS_166374	A/C	5	4427400	CC	AA	AA	AA	AA	CC	CC	AA	AA	CC	AA	AA	AA	AA	AA	AA	CC	AA	AA	AA	AA	AA	CC	AA	AA	AA	AA	AA	AA	AA	AA	AA	AA	AA	AA	AA	AA	AA	AA	AA	CC	AA	AA	AA	AA	AA
SCRI_RS_175637	A/C	5	4427500	AA	NN	AA	CC	CC	AA	AA	AA	CC	AA	AA	AA	AA	CC	AA	AA	AA	CC	CC	AA	NN	AA	AA	AA	AA	CC	AA	AA	CC	CC	AA	AA	NN	AA	AA	NN	AA	NN	NN	AA	AA	NN	CC	AA	AA	AA
BOPA1_5850-2347	A/C	5	4427600	CC	AA	AA	AA	AA	CC	CC	AA	AA	CC	AA	AA	AA	AA	AA	AA	CC	AA	AA	AA	AA	AA	CC	AA	AA	AA	AA	AA	AA	AA	AA	AA	AA	AA	AA	AA	AA	AA	AA	AA	CC	AA	AA	AA	AA	AA
SCRI_RS_130708	A/C	5	4427700	CC	AA	AA	AA	AA	CC	CC	AA	AA	CC	AA	AA	AA	AA	AA	AA	CC	AA	AA	AA	AA	AA	CC	AA	AA	AA	AA	AA	AA	AA	AA	AA	AA	AA	AA	AA	AA	AA	AA	AA	CC	AA	AA	AA	AA	AA
SCRI_RS_103377	A/C	5	4427800	AA	CC	CC	CC	CC	AA	AA	CC	CC	AA	CC	CC	CC	CC	CC	CC	AA	CC	CC	CC	CC	CC	AA	CC	CC	CC	CC	CC	CC	CC	CC	CC	CC	CC	CC	CC	CC	CC	CC	CC	AA	CC	CC	CC	CC	CC
SCRI_RS_219574	A/C	5	4427900	AA	CC	CC	CC	CC	AA	AA	CC	CC	AA	CC	CC	CC	CC	CC	CC	AA	CC	CC	CC	CC	CC	AA	CC	CC	CC	CC	CC	CC	CC	CC	CC	CC	CC	CC	CC	CC	CC	CC	CC	AA	CC	CC	CC	CC	CC
SCRI_RS_236446	A/C	5	4428000	AA	CC	CC	CC	CC	AA	AA	CC	CC	AA	CC	CC	CC	CC	CC	CC	AA	CC	CC	CC	CC	CC	AA	CC	CC	CC	CC	CC	CC	CC	CC	CC	CC	CC	CC	CC	CC	CC	CC	CC	AA	CC	CC	CC	CC	CC
SCRI_RS_8464	A/C	5	4428100	CC	AA	AA	AA	AA	CC	CC	AA	AA	CC	AA	AA	AA	AA	AA	AA	CC	AA	AA	AA	AA	AA	CC	AA	AA	AA	AA	AA	AA	AA	AA	AA	AA	AA	AA	AA	AA	AA	AA	AA	CC	AA	AA	AA	AA	AA
SCRI_RS_137940	A/C	5	4428200	AA	AA	AA	CC	CC	AA	AA	AA	AA	AA	AA	AA	AA	AA	AA	AA	AA	CC	AA	AA	AA	AA	AA	AA	AA	AA	AA	AA	AA	AA	AA	AA	AA	AA	AA	AA	AA	AA	AA	AA	AA	AA	CC	AA	AA	AA
SCRI_RS_205661	A/C	5	4428300	AA	AA	AA	AA	AA	CC	AA	AA	AA	AA	AA	AA	AA	AA	AA	AA	AA	AA	AA	AA	AA	AA	AA	AA	AA	AA	AA	AA	AA	AA	AA	AA	AA	AA	AA	AA	AA	AA	AA	AA	AA	AA	AA	AA	AA	AA
SCRI_RS_223100	A/C	5	4440000	AA	CC	CC	CC	CC	AA	AA	CC	AA	AA	CC	CC	CC	AA	CC	CC	AA	CC	CC	CC	CC	CC	AA	CC	AA	CC	CC	CC	AA	CC	CC	CC	CC	CC	CC	CC	CC	CC	CC	CC	AA	CC	CC	CC	CC	CC
SCRI_RS_13395	A/C	5	4440100	AA	AA	AA	CC	CC	AA	AA	AA	AA	AA	AA	AA	AA	AA	AA	AA	AA	CC	AA	AA	AA	AA	AA	AA	AA	AA	AA	AA	AA	AA	AA	AA	AA	AA	AA	AA	AA	AA	AA	AA	AA	AA	CC	AA	AA	AA
BOPA2_12_30717	A/C	5	4450000	AA	AA	AA	CC	CC	AA	AA	AA	CC	AA	AA	AA	AA	CC	AA	AA	AA	CC	AA	AA	AA	AA	AA	AA	AA	AA	AA	AA	AA	AA	AA	AA	AA	AA	AA	AA	AA	AA	AA	AA	AA	AA	AA	AA	AA	AA
SCRI_RS_41519	A/C	5	4450100	AA	AA	AA	CC	CC	AA	AA	AA	CC	AA	AA	AA	AA	CC	AA	AA	AA	CC	AA	AA	AA	AA	AA	AA	AA	AA	AA	AA	AA	AA	AA	AA	AA	AA	AA	AA	AA	AA	AA	AA	AA	AA	AA	AA	AA	AA
SCRI_RS_229980	A/C	5	4450200	AA	CC	CC	NN	CC	AA	AA	CC	CC	AA	CC	CC	CC	CC	CC	CC	AA	CC	CC	CC	CC	AA	AA	AA	AA	CC	AC	CC	AA	AA	CC	CC	CC	CC	CC	CC	CC	CC	CC	CC	AA	CC	AA	CC	CC	CC
BOPA1_ABC05926-1-1-51	A/C	5	4450300	CC	AA	AA	CC	CC	CC	AA	AA	CC	CC	AA	AA	AA	CC	AA	AA	AA	CC	AA	AA	AA	AA	CC	AA	CC	AA	AA	AA	AA	CC	AA	AA	AA	AA	AA	AA	AA	AA	AA	AA	CC	AA	CC	AA	AA	AA
SCRI_RS_195073	A/C	5	4450400	AA	CC	CC	CC	CC	AA	CC	CC	CC	AA	CC	CC	CC	CC	CC	CC	CC	CC	CC	CC	CC	AA	AA	AA	AA	CC	CC	CC	AA	AA	CC	CC	CC	CC	CC	CC	CC	CC	CC	CC	AA	CC	CC	CC	CC	CC
BOPA1_4392-450	A/C	5	4450500	CC	CC	CC	AA	AA	CC	CC	CC	AA	CC	CC	CC	NN	AA	CC	CC	CC	AA	NN	CC	CC	CC	CC	CC	CC	CC	CC	CC	CC	NN	CC	CC	CC	CC	CC	CC	CC	CC	CC	CC	CC	CC	CC	CC	CC	CC
SCRI_RS_178739	A/C	5	4470000	AA	CC	CC	NN	AA	AA	CC	CC	AA	AA	CC	CC	CC	AA	CC	CC	NN	AA	CC	CC	CC	CC	AA	CC	AA	CC	CC	CC	AA	CC	CC	CC	CC	CC	CC	CC	CC	CC	CC	CC	AA	CC	AA	CC	CC	CC
BOPA2_12_30214	A/C	5	4480000	CC	CC	CC	CC	CC	CC	AA	CC	CC	CC	CC	CC	CC	CC	CC	CC	AA	CC	CC	CC	CC	AA	CC	AA	CC	CC	CC	CC	CC	CC	CC	CC	CC	CC	CC	CC	CC	CC	CC	CC	CC	CC	CC	CC	CC	CC
SCRI_RS_182407	A/C	5	4480100	AA	CC	CC	AA	AA	AA	CC	CC	AA	AA	CC	CC	CC	AA	CC	CC	CC	AA	CC	CC	CC	CC	AA	CC	AA	CC	CC	CC	AA	CC	CC	CC	CC	CC	CC	CC	CC	CC	CC	CC	AA	CC	AA	CC	CC	CC
SCRI_RS_148870	A/C	5	4480200	AA	CC	CC	AA	AA	AA	CC	CC	AA	AA	CC	CC	CC	AA	CC	CC	CC	AA	CC	CC	CC	CC	AA	CC	AA	CC	CC	CC	AA	CC	CC	CC	CC	CC	CC	CC	CC	CC	CC	CC	AA	CC	AA	CC	CC	CC
SCRI_RS_119692	A/C	5	4480300	CC	CC	CC	CC	CC	CC	AA	CC	CC	CC	CC	CC	CC	CC	CC	CC	AA	CC	CC	CC	CC	AA	CC	AA	CC	CC	CC	CC	CC	CC	CC	CC	CC	CC	CC	CC	CC	CC	CC	CC	CC	CC	CC	CC	CC	CC
SCRI_RS_220101	A/C	5	4490000	CC	AA	AA	CC	CC	CC	AA	AA	CC	CC	AA	AA	AA	CC	AA	AA	AA	CC	AA	AA	AA	AA	CC	AA	CC	AA	AA	AA	AA	AA	AA	AA	AA	AA	AA	AA	AA	AA	AA	AA	CC	AA	CC	AA	AA	AA
BOPA1_2664-314	A/C	5	4510000	AA	CC	CC	AA	AA	AA	CC	CC	AA	AA	CC	CC	CC	AA	CC	CC	CC	AA	CC	CC	CC	CC	AA	CC	AA	CC	CC	CC	AA	CC	CC	CC	CC	CC	CC	CC	CC	CC	CC	CC	AA	CC	AA	CC	CC	CC
SCRI_RS_88410	A/C	5	4620000	AA	AA	AA	CC	CC	AA	AA	AA	CC	AA	AA	AA	AA	CC	AA	AA	AA	CC	AA	AA	AA	AA	AA	AA	AA	AA	AA	AA	AA	AA	AA	AA	AA	AA	AA	AA	AA	AA	AA	AA	AA	AA	CC	AA	AA	AA
BOPA1_2283-2913	A/C	5	4620100	CC	CC	CC	AA	AA	CC	CC	CC	AA	CC	CC	CC	CC	AA	CC	CC	CC	AA	CC	CC	CC	CC	CC	CC	CC	CC	CC	CC	AA	CC	CC	CC	CC	CC	CC	CC	CC	CC	CC	CC	CC	CC	AA	CC	CC	CC
BOPA1_7741-527	A/C	5	4620200	CC	CC	CC	AA	AA	CC	CC	CC	AA	CC	CC	CC	CC	AA	CC	CC	CC	AA	AA	CC	CC	AA	CC	AA	CC	CC	CC	CC	CC	CC	CC	CC	CC	CC	CC	CC	CC	CC	CC	CC	CC	CC	AA	CC	CC	CC
SCRI_RS_211940	A/C	5	4620300	AA	AA	AA	CC	CC	AA	AA	AA	CC	AA	AA	AA	AA	CC	AA	AA	AA	CC	CC	AA	AA	CC	AA	CC	AA	AA	AA	AA	AA	AA	AA	AA	AA	AA	AA	AA	AA	AA	AA	AA	AA	AA	CC	AA	AA	AA
SCRI_RS_151061	A/C	5	4620400	AA	CC	CC	CC	CC	AA	AA	CC	CC	AA	CC	CC	CC	CC	CC	CC	AA	CC	CC	CC	CC	CC	AA	CC	AA	CC	CC	CC	CC	CC	CC	CC	CC	CC	CC	CC	CC	CC	CC	CC	AA	CC	CC	CC	CC	CC
BOPA2_12_31117	A/C	5	4620500	CC	AA	AA	AA	AA	CC	CC	AA	AA	CC	AA	AA	AA	AA	AA	AA	CC	AA	AA	AA	AA	AA	CC	AA	CC	AA	AA	AA	AA	AA	AA	AA	AA	AA	AA	AA	AA	AA	AA	AA	CC	AA	AA	AA	AA	AA
BOPA1_ConsensusGBS0654-4	A/C	5	4620600	CC	AA	AA	AA	AA	CC	CC	AA	AA	CC	AA	AA	AA	AA	AA	AA	CC	AA	AA	AA	AA	AA	CC	AA	CC	AA	AA	AA	AA	AA	AA	AA	AA	AA	AA	AA	AA	AA	AA	AA	CC	AA	AA	AA	AA	AA
SCRI_RS_236595	A/C	5	4620700	CC	CC	CC	AA	AA	CC	CC	CC	AA	CC	CC	CC	CC	AA	CC	CC	CC	AA	CC	CC	CC	CC	CC	CC	CC	CC	CC	CC	CC	CC	CC	CC	CC	CC	CC	CC	CC	CC	CC	CC	CC	CC	AA	CC	CC	CC
SCRI_RS_162688	A/C	5	4630000	CC	CC	CC	AA	AA	CC	CC	CC	AA	CC	CC	CC	CC	AA	CC	CC	CC	AA	CC	CC	CC	CC	CC	CC	CC	CC	CC	CC	CC	CC	CC	CC	CC	CC	CC	CC	CC	CC	CC	CC	CC	CC	AA	CC	CC	CC
SCRI_RS_160506	A/C	5	4630100	AA	CC	CC	AA	AA	CC	CC	CC	AA	AA	CC	CC	CC	AA	CC	CC	CC	AA	CC	CC	CC	CC	AA	CC	CC	CC	NN	CC	CC	AA	CC	CC	CC	CC	CC	CC	CC	CC	CC	CC	AA	CC	AA	CC	CC	CC
SCRI_RS_147462	A/C	5	4630200	CC	AA	AA	CC	CC	AA	AA	AA	AA	CC	AA	AA	AA	CC	AA	AA	AA	CC	AA	AA	AA	AA	CC	AA	AA	AA	AA	AA	AA	CC	AA	AA	AA	AA	AA	AA	AA	AA	AA	AA	CC	AA	CC	AA	AA	AA
SCRI_RS_223712	A/C	5	4650000	AA	CC	CC	AA	AA	CC	CC	CC	CC	AA	CC	CC	CC	CC	CC	CC	CC	AA	CC	CC	CC	CC	AA	CC	CC	CC	CC	CC	CC	AA	CC	CC	CC	CC	CC	CC	CC	CC	CC	CC	AA	CC	AA	CC	CC	CC
SCRI_RS_180342	A/C	5	4650100	CC	AA	AA	CC	CC	CC	CC	AA	AA	CC	AA	AA	AA	AA	AA	AA	CC	CC	AA	AA	AA	AA	CC	AA	AA	AA	AA	AA	AA	CC	AA	AA	AA	AA	AA	AA	AA	AA	AA	AA	CC	AA	CC	AA	AA	AA
SCRI_RS_161222	A/C	5	4650200	CC	AA	AA	CC	CC	AA	AA	AA	AA	CC	AA	AA	AA	CC	AA	AA	AA	CC	AA	AA	AA	AA	CC	AA	AA	AA	AA	AA	AA	CC	AA	AA	AA	AA	AA	AA	AA	AA	AA	AA	CC	AA	CC	AA	AA	AA
SCRI_RS_204616	A/C	5	4650300	AA	CC	CC	AA	AA	CC	CC	CC	CC	AA	CC	CC	CC	AA	CC	CC	CC	AA	CC	CC	CC	CC	AA	CC	CC	CC	CC	CC	CC	AA	CC	CC	CC	CC	CC	CC	CC	CC	CC	CC	AA	CC	AA	CC	CC	CC
SCRI_RS_159056	A/C	5	4650400	AA	CC	CC	AA	AA	CC	CC	CC	CC	AA	CC	CC	CC	CC	CC	CC	CC	AA	CC	CC	CC	CC	AA	CC	CC	CC	CC	CC	CC	AA	CC	CC	CC	CC	CC	CC	CC	CC	CC	CC	AA	CC	AA	CC	CC	CC
SCRI_RS_209398	A/C	5	4660000	AA	CC	CC	AA	AA	CC	CC	CC	CC	AA	CC	CC	CC	AA	CC	CC	CC	AA	CC	CC	CC	CC	AA	CC	CC	CC	CC	CC	CC	AA	CC	CC	CC	CC	CC	CC	CC	CC	CC	CC	AA	CC	AA	CC	CC	CC
SCRI_RS_134798	A/C	5	4670000	AA	CC	CC	AA	AA	CC	CC	CC	CC	AA	CC	CC	CC	CC	CC	CC	CC	AA	CC	CC	CC	CC	AA	CC	CC	CC	CC	CC	CC	AA	CC	CC	CC	CC	CC	CC	CC	CC	CC	CC	AA	CC	AA	CC	CC	CC
SCRI_RS_165878	A/C	5	4670100	AA	CC	CC	AA	AA	CC	CC	CC	CC	AA	CC	CC	CC	CC	CC	CC	CC	AA	CC	CC	CC	CC	AA	CC	CC	CC	CC	CC	CC	AA	CC	CC	CC	CC	CC	CC	CC	CC	CC	CC	AA	CC	AA	CC	CC	CC
SCRI_RS_182177	A/C	5	4670200	AA	CC	CC	AA	AA	CC	CC	CC	CC	AA	CC	CC	CC	CC	CC	CC	CC	AA	CC	CC	CC	CC	AA	CC	CC	CC	CC	CC	CC	AA	CC	CC	CC	CC	CC	CC	CC	CC	CC	CC	AA	CC	AA	CC	CC	CC
SCRI_RS_153476	A/C	5	4670300	CC	AA	AA	CC	CC	AA	AA	AA	AA	CC	AA	AA	AA	AA	AA	AA	AA	CC	AA	AA	AA	AA	CC	AA	AA	AA	AA	AA	AA	CC	AA	AA	AA	AA	AA	AA	AA	AA	AA	AA	CC	AA	CC	AA	AA	AA
SCRI_RS_231244	A/C	5	4670400	CC	AA	AA	CC	CC	AA	AA	AA	AA	CC	AA	AA	AA	AA	AA	AA	AA	CC	AA	AA	AA	AA	CC	AA	AA	AA	AA	AA	AA	CC	AA	AA	AA	AA	AA	AA	AA	AA	AA	AA	CC	AA	CC	AA	AA	AA
SCRI_RS_156396	A/C	5	4670500	CC	AA	AA	CC	CC	CC	CC	AA	AA	CC	AA	AA	AA	AA	AA	AA	CC	CC	AA	AA	AA	AA	CC	AA	AA	AA	AA	AA	AA	CC	AA	AA	AA	AA	AA	AA	AA	AA	AA	AA	CC	AA	CC	AA	AA	AA
BOPA1_12045-83	A/C	5	4670600	AA	CC	CC	AA	AA	AA	AA	CC	CC	AA	CC	CC	CC	CC	CC	CC	AA	AA	CC	CC	CC	CC	AA	CC	CC	CC	NN	CC	CC	AA	CC	CC	CC	CC	CC	CC	CC	CC	CC	NN	AA	CC	AA	CC	CC	CC
SCRI_RS_75826	A/C	5	4670700	CC	AA	AA	CC	CC	AA	CC	AA	AA	CC	AA	AA	AA	AA	AA	AA	CC	CC	AA	AA	AA	AA	CC	AA	AA	AA	AA	AA	AA	AA	AA	AA	AA	AA	AA	AA	AA	AA	AA	AA	CC	AA	AA	AA	AA	AA
SCRI_RS_235638	A/C	5	4670800	CC	AA	AA	CC	CC	AA	AA	AA	AA	CC	AA	AA	AA	AA	AA	AA	AA	CC	AA	AA	AA	AA	CC	AA	AA	AA	AA	AA	AA	CC	AA	AA	AA	AA	AA	AA	AA	AA	AA	AA	CC	AA	CC	AA	AA	AA
SCRI_RS_199682	A/C	5	4690000	AA	AA	AA	CC	CC	AA	CC	AA	AA	AA	AA	AA	AA	AA	AA	AA	CC	CC	AA	AA	AA	AA	AA	AA	AA	AA	AA	AA	AA	AA	AA	AA	AA	AA	AA	AA	AA	AA	AA	AA	AA	AA	AA	AA	AA	AA
SCRI_RS_171243	A/C	5	4690100	AA	CC	CC	AA	AA	CC	AA	CC	CC	AA	CC	CC	CC	CC	CC	CC	AA	AA	CC	CC	CC	CC	AA	CC	CC	CC	CC	CC	CC	CC	CC	CC	CC	CC	CC	CC	CC	CC	CC	CC	AA	CC	CC	CC	CC	CC
BOPA2_12_30644	A/C	5	4700000	AA	AA	AA	CC	CC	AA	CC	AA	AA	AA	AA	AA	AA	AA	AA	AA	CC	CC	AA	AA	AA	AA	AA	AA	AA	AA	AA	AA	AA	AA	AA	AA	AA	AA	AA	AA	AA	AA	AA	AA	AA	AA	AA	AA	AA	AA
SCRI_RS_235908	A/C	5	4700100	AA	AA	AA	CC	CC	AA	CC	AA	AA	AA	AA	AA	AA	AA	AA	AA	CC	CC	AA	AA	AA	AA	AA	AA	AA	AA	AA	AA	AA	AA	AA	AA	AA	AA	AA	AA	AA	AA	AA	AA	AA	AA	AA	AA	AA	AA
BOPA1_2146-2256	A/C	5	4720000	CC	CC	CC	AA	AA	CC	AA	CC	CC	CC	CC	CC	CC	AA	CC	CC	AA	CC	CC	CC	CC	CC	CC	CC	CC	CC	CC	CC	CC	CC	CC	CC	CC	CC	CC	CC	CC	CC	CC	CC	CC	CC	CC	CC	CC	CC
SCRI_RS_133042	A/C	5	4720100	CC	CC	CC	AA	AA	CC	AA	CC	CC	CC	CC	CC	CC	AA	CC	CC	AA	CC	CC	CC	CC	CC	CC	CC	CC	CC	CC	CC	CC	CC	CC	CC	CC	CC	CC	CC	CC	CC	CC	CC	CC	CC	CC	CC	CC	CC
SCRI_RS_147429	A/C	5	4720200	CC	CC	CC	AA	AA	CC	AA	CC	CC	CC	CC	CC	CC	AA	CC	CC	AA	CC	CC	CC	CC	CC	CC	CC	CC	CC	CC	CC	CC	CC	CC	CC	CC	CC	CC	CC	CC	CC	CC	CC	CC	CC	CC	CC	CC	CC
SCRI_RS_220389	A/C	5	4720300	AA	AA	AA	CC	CC	AA	CC	AA	AA	AA	AA	AA	AA	AA	AA	AA	CC	CC	AA	AA	AA	AA	AA	AA	AA	AA	AA	AA	AA	AA	AA	AA	AA	AA	AA	AA	AA	AA	AA	AA	AA	AA	AA	AA	AA	AA
SCRI_RS_13964	A/C	5	4720400	CC	CC	CC	AA	AA	CC	AA	CC	CC	CC	CC	CC	CC	CC	CC	CC	AA	AA	CC	CC	CC	CC	CC	CC	CC	CC	CC	CC	CC	CC	CC	CC	CC	CC	CC	CC	CC	CC	CC	CC	CC	CC	CC	CC	CC	CC
SCRI_RS_157305	A/C	5	4720500	CC	CC	CC	AA	AA	CC	AA	CC	CC	CC	CC	CC	CC	AA	CC	CC	NN	CC	CC	CC	CC	CC	CC	CC	CC	CC	NN	CC	CC	CC	CC	CC	CC	CC	CC	CC	CC	CC	CC	CC	CC	CC	CC	CC	CC	CC
BOPA2_12_31183	A/C	5	4750000	AA	AA	AA	CC	CC	CC	CC	AA	AA	AA	AA	AA	AA	CC	AA	AA	CC	AA	AA	AA	AA	AA	AA	AA	AA	AA	AA	AA	CC	AA	AA	AA	AA	AA	AA	AA	AA	AA	AA	AA	AA	AA	AA	AA	AA	AA
BOPA2_12_30538	A/C	5	4760000	CC	CC	CC	AA	AA	AA	AA	CC	CC	CC	CC	CC	CC	AA	CC	CC	AA	CC	CC	CC	CC	CC	CC	CC	CC	CC	CC	CC	CC	CC	CC	CC	CC	CC	CC	CC	CC	CC	CC	CC	CC	CC	CC	CC	CC	CC
SCRI_RS_120914	A/C	5	4760100	CC	CC	CC	AA	AA	AA	AA	CC	CC	CC	CC	CC	CC	AA	CC	CC	AA	CC	CC	CC	CC	CC	CC	CC	CC	CC	CC	CC	AA	CC	CC	CC	CC	CC	CC	CC	CC	CC	CC	CC	CC	CC	CC	CC	CC	CC
BOPA1_6367-453	A/C	5	4770000	CC	CC	CC	CC	CC	CC	CC	CC	AA	CC	CC	CC	CC	CC	CC	CC	CC	AA	CC	CC	CC	CC	CC	CC	AA	CC	CC	CC	AA	CC	CC	CC	CC	CC	CC	CC	CC	CC	CC	CC	CC	CC	AA	CC	CC	CC
SCRI_RS_164250	A/C	5	4770100	AA	AA	AA	CC	CC	CC	CC	AA	AA	AA	AA	AA	AA	CC	AA	AA	CC	AA	AA	AA	AA	AA	AA	AA	AA	AA	AA	AA	AA	AA	AA	AA	AA	AA	AA	AA	AA	AA	AA	AA	AA	AA	AA	AA	AA	AA
SCRI_RS_182320	A/C	5	4770200	AA	AA	AA	CC	CC	CC	CC	AA	AA	AA	AA	AA	AA	CC	AA	AA	CC	AA	AA	AA	AA	AA	AA	AA	AA	AA	AA	AA	CC	AA	AA	AA	AA	AA	AA	AA	AA	AA	AA	AA	AA	AA	AA	AA	AA	AA
BOPA2_12_30700	A/C	5	4770300	AA	AA	AA	CC	CC	CC	CC	AA	AA	AA	AA	AA	AA	CC	AA	AA	CC	AA	AA	AA	AA	AA	AA	AA	AA	AA	AA	AA	CC	AA	AA	AA	AA	AA	AA	AA	AA	AA	AA	AA	AA	AA	AA	AA	AA	AA
BOPA1_2505-850	A/C	5	4770400	AA	AA	AA	CC	CC	CC	CC	AA	AA	AA	AA	AA	AA	CC	AA	AA	CC	AA	AA	AA	AA	AA	AA	AA	AA	AA	AA	AA	AA	AA	AA	AA	AA	AA	AA	AA	AA	AA	AA	AA	AA	AA	AA	AA	AA	AA
BOPA1_4565-1583	A/C	5	4770500	AA	AA	AA	CC	CC	CC	CC	AA	AA	AA	AA	AA	AA	CC	AA	AA	CC	AA	AA	AA	AA	AA	AA	AA	AA	AA	AA	AA	AA	AA	AA	AA	AA	AA	AA	AA	AA	AA	AA	AA	AA	AA	AA	AA	AA	AA
SCRI_RS_182435	A/C	5	4770600	AA	AA	AA	CC	CC	CC	CC	AA	AA	AA	AA	AA	AA	CC	AA	AA	CC	AA	AA	AA	AA	AA	AA	AA	AA	AA	AA	AA	AA	AA	AA	AA	AA	AA	AA	AA	AA	AA	AA	AA	AA	AA	AA	AA	AA	AA
SCRI_RS_234598	A/C	5	4770700	CC	CC	CC	AA	AA	AA	CC	CC	CC	CC	CC	CC	CC	AA	CC	CC	CC	CC	CC	CC	CC	CC	CC	CC	CC	CC	CC	CC	CC	CC	CC	CC	CC	CC	CC	CC	CC	CC	CC	CC	CC	CC	CC	CC	CC	CC
SCRI_RS_144696	A/C	5	4770800	AA	AA	AA	CC	CC	CC	AA	AA	AA	AA	AA	AA	AA	CC	AA	AA	AA	AA	AA	AA	AA	AA	AA	AA	AA	AA	AA	AA	AA	AA	AA	AA	AA	AA	AA	AA	AA	AA	AA	AA	AA	AA	AA	AA	AA	AA
SCRI_RS_122965	A/C	5	4770900	CC	CC	CC	CC	CC	CC	CC	CC	AA	CC	CC	CC	CC	CC	CC	CC	CC	AA	CC	CC	CC	CC	CC	CC	AA	CC	CC	CC	AA	CC	CC	CC	CC	CC	CC	CC	CC	CC	CC	CC	CC	CC	AA	CC	CC	CC
SCRI_RS_119781	A/C	5	4780000	CC	CC	CC	CC	CC	CC	CC	CC	AA	CC	CC	CC	CC	CC	CC	CC	CC	AA	CC	CC	CC	CC	CC	CC	AA	CC	CC	CC	AA	CC	CC	CC	CC	CC	CC	CC	CC	CC	CC	CC	CC	CC	AA	CC	CC	CC
SCRI_RS_114549	A/C	5	4800000	AA	AA	AA	CC	CC	CC	CC	AA	AA	AA	AA	AA	AA	CC	AA	AA	CC	AA	AA	AA	AA	AA	AA	AA	AA	AA	AA	AA	CC	AA	AA	AA	AA	AA	AA	AA	AA	AA	AA	AA	AA	AA	AA	AA	AA	AA
SCRI_RS_215787	A/C	5	4810000	AA	AA	AA	CC	CC	CC	AA	AA	AA	AA	AA	AA	AA	CC	AA	AA	AA	AA	AA	AA	AA	AA	AA	AA	AA	AA	AA	AA	AA	AA	AA	AA	AA	AA	AA	AA	AA	AA	AA	AA	AA	AA	CC	AA	AA	AA
BOPA1_ABC09365-1-3-378	A/C	5	4820000	CC	CC	CC	CC	CC	AA	CC	CC	CC	CC	CC	CC	CC	CC	CC	CC	CC	CC	CC	CC	CC	CC	CC	CC	CC	AA	CC	CC	AA	AA	CC	CC	CC	CC	CC	CC	CC	CC	CC	CC	CC	CC	CC	CC	CC	CC
SCRI_RS_186111	A/C	5	4820100	CC	AA	AA	CC	CC	AA	CC	AA	CC	CC	AA	AA	AA	CC	AA	AA	CC	CC	AA	AA	AA	AA	CC	AA	CC	AA	AA	AA	AA	AA	AA	AA	AA	AA	AA	AA	AA	AA	AA	AA	CC	AA	CC	AA	AA	AA
SCRI_RS_236759	A/C	5	4820200	AA	CC	CC	AA	AA	CC	AA	CC	AA	AA	CC	CC	CC	AA	CC	CC	AA	AA	CC	CC	CC	CC	AA	CC	AA	CC	CC	CC	CC	CC	CC	CC	CC	CC	CC	CC	CC	CC	CC	CC	AA	CC	AA	CC	CC	CC
SCRI_RS_188367	A/C	5	4820300	AA	CC	CC	AA	NN	CC	AA	CC	AA	AA	CC	CC	CC	AA	CC	CC	AA	AA	CC	CC	CC	CC	AA	CC	AA	CC	NN	CC	CC	CC	CC	CC	CC	CC	CC	CC	NN	CC	CC	CC	AA	CC	AA	CC	CC	CC
BOPA1_7140-595	A/C	5	4820400	CC	AA	AA	CC	CC	AA	CC	AA	CC	CC	AA	AA	AA	CC	AA	AA	CC	CC	AA	AA	AA	AA	CC	AA	CC	AA	AA	AA	AA	AA	AA	AA	AA	AA	AA	AA	AA	AA	AA	AA	CC	AA	CC	AA	AA	AA
BOPA2_12_30515	A/C	5	4880000	AA	AA	AA	AA	AA	CC	AA	AA	AA	AA	AA	AA	AA	AA	AA	AA	AA	AA	AA	AA	AA	AA	AA	AA	AA	AA	AA	AA	AA	AA	AA	AA	AA	AA	AA	AA	AA	AA	AA	AA	AA	AA	AA	AA	AA	AA
BOPA1_8561-968	A/C	5	4970000	CC	CC	CC	CC	CC	AA	CC	CC	CC	CC	CC	CC	CC	CC	CC	CC	CC	CC	CC	CC	CC	CC	CC	CC	CC	CC	CC	CC	CC	CC	CC	CC	CC	CC	CC	CC	CC	CC	CC	CC	CC	CC	CC	CC	CC	CC
SCRI_RS_137893	A/C	5	4970100	AA	AA	AA	AA	AA	CC	AA	AA	AA	AA	AA	AA	AA	AA	AA	AA	AA	AA	AA	AA	AA	AA	AA	AA	AA	AA	AA	AA	AA	AA	AA	AA	AA	AA	AA	AA	AA	AA	AA	AA	AA	AA	AA	AA	AA	AA
SCRI_RS_221282	A/C	5	4970200	CC	CC	CC	CC	CC	AA	CC	CC	CC	CC	CC	CC	CC	CC	CC	CC	CC	CC	CC	CC	CC	CC	CC	CC	CC	CC	CC	CC	CC	CC	CC	CC	CC	CC	CC	CC	CC	CC	CC	CC	CC	CC	CC	CC	CC	CC
SCRI_RS_168185	A/C	5	5000000	CC	CC	CC	CC	CC	AA	CC	CC	CC	CC	CC	CC	CC	CC	CC	CC	CC	CC	CC	CC	CC	CC	CC	CC	CC	CC	CC	CC	CC	CC	CC	CC	CC	CC	CC	CC	CC	CC	CC	CC	CC	CC	CC	CC	CC	CC
SCRI_RS_144841	A/C	5	5000100	AA	AA	AA	CC	CC	AA	AA	AA	AA	AA	AA	AA	AA	AA	AA	AA	AA	AA	AA	AA	AA	AA	AA	AA	CC	AA	AA	AA	AA	AA	AA	AA	AA	AA	AA	AA	AA	AA	AA	AA	AA	AA	AA	AA	AA	AA
SCRI_RS_137249	A/C	5	5000200	AA	AA	AA	AA	AA	CC	AA	AA	AA	AA	AA	AA	AA	CC	AA	AA	AA	AA	AA	AA	AA	AA	AA	AA	AA	AA	AA	AA	CC	AA	AA	AA	AA	AA	AA	AA	AA	AA	AA	AA	AA	AA	AA	AA	AA	AA
SCRI_RS_161711	A/C	5	5000300	CC	CC	CC	AA	AA	CC	CC	CC	CC	CC	CC	CC	CC	CC	CC	CC	CC	CC	CC	CC	CC	CC	CC	CC	AA	CC	CC	CC	CC	CC	CC	CC	CC	CC	CC	CC	CC	CC	CC	CC	CC	CC	CC	CC	CC	CC
BOPA1_4234-1944	A/C	5	5150000	CC	CC	CC	CC	CC	AA	CC	CC	CC	CC	CC	CC	CC	CC	CC	CC	AA	CC	CC	CC	CC	CC	CC	CC	CC	CC	CC	CC	AA	CC	CC	CC	CC	CC	CC	CC	CC	CC	CC	CC	CC	CC	CC	CC	CC	CC
SCRI_RS_1386	A/C	5	5150100	CC	CC	CC	CC	CC	AA	CC	CC	CC	CC	CC	CC	CC	CC	CC	CC	AA	CC	CC	CC	CC	CC	CC	CC	CC	CC	CC	CC	AA	CC	CC	CC	CC	CC	CC	CC	CC	CC	CC	CC	CC	CC	CC	CC	CC	CC
SCRI_RS_174326	A/C	5	5150200	AA	CC	CC	AA	AA	AA	AA	CC	AA	AA	CC	CC	CC	AA	CC	CC	AA	AA	CC	CC	CC	CC	AA	CC	AA	CC	CC	CC	AA	CC	CC	CC	CC	CC	CC	CC	CC	CC	CC	CC	AA	CC	AA	CC	CC	CC
SCRI_RS_161414	A/C	5	5150300	CC	CC	CC	CC	CC	AA	CC	CC	CC	CC	CC	CC	CC	CC	CC	CC	AA	CC	CC	CC	CC	CC	CC	CC	CC	CC	CC	CC	AA	CC	CC	CC	CC	CC	CC	CC	CC	CC	CC	CC	CC	CC	CC	CC	CC	CC
SCRI_RS_223699	A/C	5	5160000	CC	AA	AA	CC	CC	AA	CC	AA	CC	CC	AA	AA	AA	CC	AA	AA	AA	CC	AA	AA	AA	AA	CC	AA	CC	CC	AA	AA	AA	AA	AA	AA	AA	AA	AA	AA	AA	AA	AA	AA	CC	AA	CC	AA	AA	AA
SCRI_RS_174091	A/C	5	5160100	AA	CC	CC	AA	AA	CC	AA	CC	AA	AA	CC	CC	CC	AA	CC	CC	CC	AA	CC	CC	CC	CC	AA	CC	AA	AA	CC	CC	CC	CC	CC	CC	CC	CC	CC	CC	CC	CC	CC	CC	AA	CC	AA	CC	CC	CC
SCRI_RS_181722	A/C	5	5230000	AA	CC	CC	CC	CC	CC	AA	CC	CC	AA	CC	CC	CC	AA	CC	CC	CC	AA	CC	CC	CC	CC	AA	CC	CC	AA	CC	CC	AA	CC	CC	CC	CC	CC	CC	CC	CC	CC	CC	CC	AA	CC	AA	CC	CC	CC
BOPA1_65-778	A/C	5	5230100	AA	AA	AA	AA	AA	AA	AA	AA	AA	AA	AA	AA	AA	AA	AA	AA	AA	AA	AA	AA	AA	AA	AA	AA	AA	AA	AA	AA	CC	AA	AA	AA	AA	AA	AA	AA	AA	AA	AA	AA	AA	AA	CC	AA	AA	AA
SCRI_RS_221999	A/C	5	5560000	CC	CC	CC	CC	CC	CC	CC	CC	AA	CC	CC	CC	CC	CC	CC	CC	CC	CC	CC	CC	CC	CC	CC	CC	CC	CC	CC	CC	CC	CC	CC	CC	CC	CC	CC	CC	CC	CC	CC	CC	CC	CC	CC	CC	CC	CC
SCRI_RS_205235	A/C	5	5570000	CC	CC	AA	AA	AA	CC	AA	CC	AA	CC	CC	AA	CC	AA	AA	CC	CC	AA	AA	CC	CC	CC	CC	CC	CC	AA	CC	CC	AA	AA	CC	AA	CC	AA	CC	CC	CC	CC	CC	AA	CC	AA	AA	CC	AA	CC
BOPA1_8215-496	A/C	5	5970000	CC	CC	CC	AA	AA	CC	CC	CC	AA	CC	CC	CC	CC	CC	CC	CC	CC	AA	CC	CC	CC	CC	CC	CC	CC	CC	CC	CC	CC	CC	CC	CC	CC	CC	CC	CC	CC	CC	CC	CC	CC	CC	CC	CC	CC	CC
BOPA1_5799-578	A/C	5	6050000	CC	AA	AA	AA	AA	CC	AA	AA	AA	CC	AA	AA	AA	AA	AA	AA	CC	AA	AA	AA	AA	AA	CC	AA	AA	AA	AA	AA	AA	AA	AA	AA	AA	AA	AA	AA	AA	AA	AA	AA	CC	AA	AA	AA	AA	AA
BOPA1_171-1301	A/C	5	6250000	CC	CC	CC	CC	CC	AA	CC	CC	AA	AA	CC	CC	CC	CC	CC	CC	CC	AA	CC	CC	CC	CC	AA	CC	CC	AA	CC	CC	CC	CC	CC	CC	CC	CC	CC	CC	CC	CC	CC	CC	CC	CC	AA	CC	CC	CC
SCRI_RS_140294	A/C	5	6250100	CC	CC	CC	CC	CC	AA	AA	CC	AA	AA	CC	CC	CC	CC	CC	CC	CC	AA	CC	CC	CC	CC	AA	CC	CC	AA	CC	CC	AA	AA	CC	CC	CC	CC	CC	CC	CC	CC	CC	CC	CC	CC	AA	CC	CC	CC
SCRI_RS_194572	A/C	5	6330000	CC	AA	AA	AA	AA	CC	NN	AA	CC	CC	AA	AA	AA	AA	AA	AA	CC	CC	AA	AA	AA	AA	CC	AA	AA	CC	AA	AA	NN	CC	AA	AA	AA	AA	AA	CC	AA	AA	AA	AA	CC	AA	AA	CC	AA	AA
SCRI_RS_166296	A/C	5	6600000	CC	CC	CC	CC	CC	AA	CC	CC	CC	AA	CC	CC	CC	CC	CC	CC	AA	CC	CC	CC	CC	CC	AA	CC	CC	CC	CC	CC	CC	CC	CC	CC	CC	CC	CC	CC	CC	CC	CC	CC	CC	CC	CC	CC	CC	CC
SCRI_RS_160332	A/C	5	7010000	AA	CC	CC	CC	CC	AA	AA	CC	CC	AA	CC	CC	CC	CC	CC	CC	AA	AA	CC	CC	CC	CC	AA	CC	CC	CC	CC	CC	CC	CC	CC	CC	CC	CC	CC	CC	CC	CC	CC	CC	AA	AA	CC	CC	CC	CC
BOPA2_12_31427	A/C	5	7170000	CC	AA	AA	AA	AA	CC	AA	AA	AA	CC	AA	AA	AA	AA	AA	AA	CC	CC	AA	AA	AA	AA	CC	AA	AA	AA	AA	AA	AA	AA	AA	AA	AA	AA	AA	AA	AA	AA	AA	AA	CC	AA	AA	AA	AA	AA
SCRI_RS_219608	A/C	5	7330000	CC	CC	CC	CC	CC	AA	AA	CC	CC	AA	CC	CC	CC	CC	CC	CC	AA	CC	CC	CC	CC	CC	CC	CC	CC	CC	CC	CC	AA	CC	CC	CC	CC	CC	CC	CC	CC	CC	CC	CC	CC	CC	CC	CC	CC	CC
SCRI_RS_11206	A/C	5	7330100	CC	CC	CC	CC	CC	AA	CC	CC	CC	AA	CC	CC	CC	CC	CC	CC	AA	CC	CC	CC	CC	CC	CC	CC	CC	CC	CC	CC	CC	CC	CC	CC	CC	CC	CC	CC	CC	CC	CC	CC	CC	CC	CC	CC	CC	CC
SCRI_RS_140487	A/C	5	7350000	CC	CC	CC	CC	CC	AA	CC	CC	CC	AA	CC	CC	CC	CC	CC	CC	NN	CC	CC	CC	CC	CC	CC	CC	CC	CC	CC	CC	CC	CC	CC	CC	CC	CC	CC	CC	CC	CC	CC	CC	CC	CC	CC	CC	CC	CC
SCRI_RS_165919	A/C	5	7470000	AA	CC	CC	AA	AA	CC	CC	CC	AA	CC	CC	CC	CC	AA	AA	CC	CC	AA	CC	CC	CC	CC	AA	CC	AA	CC	CC	CC	AA	CC	CC	CC	CC	CC	CC	CC	CC	CC	CC	CC	AA	CC	AA	CC	CC	CC
SCRI_RS_233239	A/C	5	7470100	NN	AA	AA	CC	CC	AA	AA	AA	NN	AA	AA	AA	AA	CC	CC	AA	AA	CC	AA	AA	AA	AA	NN	AA	CC	AA	AA	AA	CC	AA	AA	CC	AA	AA	AA	AA	AA	AA	AA	AA	NN	CC	CC	AA	AA	AA
SCRI_RS_203938	A/C	5	7470200	AA	CC	CC	AA	AA	CC	CC	CC	AA	CC	CC	CC	CC	AA	AA	CC	CC	AA	CC	CC	CC	CC	AA	CC	AA	CC	CC	CC	AA	CC	CC	CC	CC	CC	CC	CC	CC	CC	CC	CC	AA	CC	AA	CC	CC	CC
SCRI_RS_240114	A/C	5	7490000	CC	CC	CC	CC	CC	AA	AA	CC	CC	AA	CC	CC	CC	CC	CC	CC	AA	CC	CC	CC	CC	CC	CC	CC	CC	CC	CC	CC	CC	CC	CC	CC	CC	CC	CC	CC	CC	CC	CC	CC	CC	CC	CC	CC	CC	CC
SCRI_RS_224839	A/C	5	7490100	CC	AA	CC	AA	AA	CC	CC	AA	AA	CC	CC	CC	AA	AA	AA	AA	CC	AA	AA	CC	CC	AA	CC	AA	AA	AA	CC	AA	CC	AA	AA	CC	AA	CC	CC	CC	CC	AA	AA	CC	CC	CC	AA	CC	CC	CC
BOPA1_6833-658	A/C	5	7490200	CC	AA	AA	AA	AA	CC	CC	AA	AA	CC	AA	AA	AA	AA	AA	AA	NN	AA	AA	AA	AA	AA	CC	AA	AA	AA	AA	AA	CC	AA	AA	CC	AA	AA	AA	AA	AA	AA	AA	AA	CC	CC	AA	AA	AA	AA
SCRI_RS_212784	A/C	5	7560000	CC	AA	CC	CC	CC	CC	AA	CC	CC	AA	CC	CC	CC	CC	CC	CC	AA	CC	CC	CC	CC	CC	CC	CC	CC	CC	CC	CC	AA	CC	CC	CC	AA	CC	CC	CC	CC	AA	CC	CC	CC	CC	CC	CC	CC	CC
SCRI_RS_235416	A/C	5	7620000	AA	AA	AA	AA	AA	CC	CC	AA	AA	CC	AA	AA	AA	AA	AA	AA	CC	AA	AA	AA	AA	AA	AA	AA	AA	AA	AA	AA	AA	AA	AA	AA	AA	AA	AA	AA	AA	AA	AA	AA	AA	AA	AA	AA	AA	AA
BOPA1_5440-455	A/C	5	8030000	CC	CC	CC	CC	CC	CC	CC	AA	AA	CC	CC	CC	CC	CC	AA	CC	CC	AA	AA	CC	CC	AA	CC	AA	AA	AA	CC	CC	CC	AA	CC	CC	CC	CC	CC	CC	CC	CC	CC	CC	CC	AA	CC	CC	CC	CC
SCRI_RS_232871	A/C	5	8030100	AA	AA	AA	AA	AA	CC	CC	AA	AA	CC	AA	AA	AA	AA	AA	AA	CC	AA	AA	AA	AA	AA	AA	AA	AA	AA	AA	CC	CC	AA	AA	AA	AA	AA	AA	AA	AA	AA	CC	AA	AA	AA	AA	CC	AA	AA
SCRI_RS_147819	A/C	5	8030200	AA	CC	AA	AA	AA	CC	CC	CC	AA	CC	AA	AA	AA	AA	CC	AA	CC	AA	CC	AA	AA	CC	AA	CC	AA	CC	AA	CC	CC	CC	AA	AA	CC	AA	AA	AA	AA	CC	CC	AA	AA	CC	AA	CC	AA	AA
SCRI_RS_170151	A/C	5	8030300	CC	AA	AA	CC	CC	CC	CC	CC	CC	CC	AA	AA	AA	CC	CC	AA	CC	CC	CC	AA	AA	CC	CC	CC	CC	CC	AA	CC	CC	CC	AA	AA	AA	AA	AA	AA	AA	AA	CC	AA	CC	CC	CC	CC	AA	AA
BOPA1_3333-1209	A/C	5	8030400	AA	AA	AA	CC	CC	AA	AA	AA	CC	AA	AA	AA	AA	CC	AA	AA	AA	CC	AA	AA	AA	AA	AA	AA	CC	AA	AA	AA	AA	AA	AA	AA	AA	AA	AA	AA	AA	AA	AA	AA	AA	AA	CC	AA	AA	AA
SCRI_RS_153937	A/C	5	8030500	CC	CC	CC	CC	CC	AA	CC	CC	CC	CC	CC	CC	CC	CC	CC	CC	CC	CC	CC	CC	CC	CC	CC	CC	CC	CC	CC	CC	CC	CC	CC	CC	CC	CC	CC	CC	CC	CC	CC	CC	CC	CC	CC	CC	CC	CC
BOPA1_ConsensusGBS0304-1	A/C	5	8130000	CC	AA	AA	CC	CC	AA	CC	AA	CC	CC	AA	AA	AA	CC	CC	AA	CC	CC	CC	AA	AA	CC	CC	CC	CC	CC	AA	AA	AA	CC	AA	AA	AA	AA	AA	AA	AA	AA	AA	AA	CC	AA	CC	AA	AA	AA
BOPA1_5004-375	A/C	5	8350000	CC	AA	AA	CC	CC	CC	AA	AA	AA	CC	AA	AA	AA	CC	CC	AA	CC	AA	CC	AA	AA	AA	CC	AA	CC	CC	AA	AA	CC	CC	AA	AA	AA	AA	AA	AA	AA	AA	AA	AA	CC	AA	CC	AA	AA	AA
SCRI_RS_158235	A/C	5	8740000	AA	AA	AA	AA	AA	CC	AA	AA	AA	AA	AA	AA	AA	AA	CC	AA	AA	AA	CC	AA	AA	AA	AA	AA	AA	AA	AA	AA	AA	AA	AA	AA	AA	AA	AA	AA	AA	AA	AA	AA	AA	AA	AA	AA	AA	AA
SCRI_RS_168467	A/C	5	8740100	CC	CC	CC	CC	CC	AA	CC	CC	CC	CC	CC	CC	CC	CC	AA	CC	CC	CC	AA	CC	CC	CC	CC	CC	CC	CC	CC	CC	CC	CC	CC	CC	CC	CC	CC	CC	CC	CC	CC	CC	CC	CC	CC	CC	CC	CC
SCRI_RS_238417	A/C	5	8760000	AA	AA	AA	AA	AA	CC	AA	AA	AA	AA	AA	AA	AA	AA	CC	AA	AA	AA	CC	AA	AA	AA	AA	AA	AA	AA	AA	AA	AA	AA	AA	AA	AA	AA	AA	AA	AA	AA	AA	AA	AA	AA	AA	AA	AA	AA
BOPA1_ABC14689-1-9-399	A/C	5	8760100	AA	CC	CC	AA	AA	CC	CC	AA	AA	AA	CC	CC	CC	AA	CC	CC	CC	AA	CC	CC	CC	CC	CC	CC	AA	AA	CC	CC	AA	AA	CC	CC	CC	CC	CC	CC	CC	CC	CC	CC	AA	AA	AA	CC	CC	CC
BOPA2_12_10844	A/C	5	9390000	CC	CC	CC	CC	CC	CC	AA	CC	CC	CC	CC	CC	CC	CC	AA	CC	CC	CC	CC	CC	CC	CC	AA	CC	CC	AA	CC	CC	AA	AA	CC	CC	CC	AA	CC	CC	CC	CC	CC	CC	CC	CC	CC	CC	AA	CC
SCRI_RS_127785	A/C	5	9440000	CC	CC	CC	CC	CC	CC	CC	CC	CC	CC	CC	CC	CC	CC	CC	CC	CC	CC	AA	CC	CC	CC	CC	CC	CC	CC	CC	AA	CC	CC	CC	CC	CC	CC	CC	CC	CC	CC	AA	CC	CC	CC	CC	AA	CC	CC
BOPA1_6315-914	A/C	5	9470000	AA	CC	CC	CC	CC	AA	CC	CC	CC	AA	CC	CC	CC	AA	AA	CC	CC	CC	AA	CC	CC	CC	CC	CC	CC	AA	CC	AA	CC	AA	CC	CC	CC	AA	CC	CC	CC	CC	AA	CC	AA	CC	AA	AA	AA	CC
SCRI_RS_236569	A/C	5	9470100	AA	CC	CC	CC	CC	CC	CC	CC	CC	AA	CC	CC	CC	AA	CC	CC	CC	CC	CC	CC	CC	CC	CC	CC	CC	CC	CC	CC	CC	CC	CC	CC	CC	CC	CC	CC	CC	CC	CC	CC	AA	CC	NN	CC	CC	CC
BOPA1_2208-279	A/C	5	9500000	CC	CC	CC	NN	NN	AA	AA	CC	CC	CC	CC	CC	CC	CC	AA	CC	NN	CC	AA	CC	CC	CC	AA	CC	CC	AA	NN	AA	AA	AA	CC	CC	CC	AA	CC	CC	CC	CC	AA	CC	CC	CC	CC	AA	AA	CC
BOPA2_12_30855	A/C	5	9500100	CC	AA	AA	AA	AA	AA	AA	AA	AA	CC	AA	AA	AA	CC	AA	AA	AA	AA	AA	AA	AA	AA	AA	AA	AA	AA	AA	AA	AA	AA	AA	AA	AA	AA	AA	AA	AA	AA	AA	AA	CC	AA	CC	AA	AA	AA
BOPA2_12_30852	A/C	5	9500200	AA	AA	AA	AA	AA	AA	CC	AA	AA	AA	AA	AA	AA	AA	AA	AA	AA	AA	AA	AA	AA	AA	CC	AA	AA	AA	AA	AA	AA	AA	AA	AA	AA	AA	AA	AA	AA	AA	AA	AA	AA	AA	AA	AA	AA	AA
BOPA1_6170-304	A/C	5	9510000	CC	CC	CC	CC	CC	AA	CC	CC	AA	CC	CC	CC	CC	CC	AA	CC	CC	CC	AA	CC	CC	CC	CC	CC	CC	AA	CC	AA	CC	AA	CC	CC	CC	AA	CC	CC	CC	CC	AA	CC	CC	CC	CC	AA	AA	CC
SCRI_RS_237352	A/C	5	9550000	CC	CC	CC	CC	CC	AA	CC	CC	AA	CC	CC	CC	CC	CC	AA	CC	CC	CC	AA	CC	CC	CC	CC	CC	CC	AA	CC	AA	AA	AA	CC	CC	CC	AA	CC	CC	CC	CC	AA	CC	CC	CC	CC	AA	AA	CC
SCRI_RS_165215	A/C	5	9590000	CC	CC	AA	CC	CC	CC	AA	CC	CC	CC	CC	AA	CC	CC	AA	CC	CC	CC	AA	AA	CC	CC	AA	CC	CC	AA	CC	AA	AA	AA	CC	CC	CC	AA	CC	CC	CC	CC	AA	CC	CC	CC	CC	AA	AA	CC
SCRI_RS_13960	A/C	5	9590100	CC	CC	AA	CC	CC	CC	AA	CC	CC	CC	CC	AA	CC	CC	AA	CC	CC	CC	AA	AA	CC	CC	AA	CC	CC	AA	CC	AA	AA	AA	CC	CC	CC	AA	CC	CC	CC	CC	AA	CC	CC	CC	CC	AA	AA	CC
SCRI_RS_206565	A/C	5	9660000	CC	CC	CC	CC	CC	AA	CC	CC	CC	CC	CC	CC	CC	CC	CC	CC	CC	CC	CC	CC	CC	CC	CC	CC	CC	CC	CC	CC	CC	CC	CC	CC	CC	CC	CC	CC	CC	CC	CC	CC	CC	CC	CC	CC	CC	CC
BOPA1_ABC11221-1-3-410	A/C	5	9720000	CC	CC	CC	CC	CC	AA	CC	CC	CC	CC	CC	CC	CC	CC	CC	CC	CC	CC	CC	CC	CC	CC	CC	CC	CC	CC	CC	CC	CC	CC	CC	CC	CC	CC	CC	CC	CC	CC	CC	CC	CC	CC	CC	CC	CC	CC
SCRI_RS_171047	A/C	5	9730000	CC	CC	CC	CC	CC	AA	CC	CC	CC	CC	CC	CC	CC	CC	CC	CC	CC	CC	CC	CC	CC	CC	CC	CC	CC	CC	CC	CC	AA	CC	CC	CC	CC	CC	CC	CC	CC	CC	CC	CC	CC	CC	CC	CC	CC	CC
SCRI_RS_152849	A/C	5	9730100	AA	AA	AA	AA	AA	CC	AA	AA	AA	AA	AA	AA	AA	AA	AA	AA	AA	AA	AA	AA	AA	AA	AA	AA	AA	AA	AA	AA	CC	AA	AA	AA	AA	AA	AA	AA	AA	AA	AA	AA	AA	AA	AA	AA	AA	AA
SCRI_RS_138221	A/C	5	9810000	CC	AA	CC	CC	CC	AA	CC	AA	CC	CC	AA	CC	AA	CC	CC	AA	AA	CC	CC	AA	AA	AA	CC	AA	AA	CC	AA	CC	CC	CC	AA	AA	AA	CC	AA	AA	AA	AA	AA	AA	CC	AA	AA	CC	CC	AA
SCRI_RS_157897	A/C	5	9810100	CC	CC	CC	CC	CC	AA	CC	CC	CC	CC	CC	CC	CC	CC	CC	CC	CC	CC	CC	CC	CC	CC	CC	CC	CC	CC	CC	CC	CC	CC	CC	CC	CC	CC	CC	CC	CC	CC	CC	CC	CC	CC	CC	CC	CC	CC
SCRI_RS_225268	A/C	5	9850000	AA	AA	AA	AA	AA	CC	AA	AA	AA	AA	AA	AA	AA	AA	AA	AA	AA	AA	AA	AA	AA	AA	AA	AA	AA	AA	AA	AA	AA	AA	AA	AA	AA	AA	AA	AA	AA	AA	AA	AA	AA	AA	AA	AA	AA	AA
SCRI_RS_214241	A/C	5	9850100	CC	AA	AA	NN	NN	CC	AA	AA	CC	CC	AA	AA	AA	CC	AA	AA	AA	CC	AA	AA	AA	AA	AA	AA	AA	AA	CA	AA	AA	AA	AA	AA	AA	AA	AA	AA	AA	AA	AA	AA	CC	AA	AA	AA	AA	AA
SCRI_RS_45011	A/C	5	9890000	CC	AA	AA	CC	CC	CC	AA	AA	CC	CC	AA	AA	AA	CC	AA	AA	AA	CC	AA	AA	AA	AA	AA	AA	AA	AA	AA	AA	AA	AA	AA	AA	AA	AA	AA	AA	AA	AA	AA	AA	CC	AA	AA	AA	AA	AA
BOPA2_12_30456	A/C	5	9890100	AA	AA	CC	AA	AA	AA	CC	AA	AA	AA	AA	CC	AA	AA	CC	AA	AA	AA	CC	AA	AA	AA	CC	AA	AA	CC	AA	CC	CC	CC	AA	AA	AA	CC	AA	CC	AA	AA	AA	AA	AA	AA	AA	CC	CC	AA
SCRI_RS_149088	A/C	5	10660000	AA	CC	AA	AA	AA	CC	AA	CC	AA	AA	AA	AA	AA	AA	CC	AA	AA	AA	AA	CC	AA	AA	AA	AA	AA	AA	CC	CC	AA	AA	AA	CC	CC	AA	CC	AA	AA	CC	AA	CC	AA	CC	AA	CC	CC	AA
SCRI_RS_224501	A/C	5	10760000	CC	CC	CC	CC	CC	AA	CC	CC	CC	CC	CC	CC	CC	CC	CC	CC	CC	CC	CC	CC	CC	CC	CC	CC	CC	CC	CC	CC	CC	CC	CC	CC	CC	CC	CC	CC	CC	CC	CC	CC	CC	CC	AA	CC	CC	CC
SCRI_RS_9991	A/C	5	10760100	CC	CC	CC	CC	CC	AA	CC	CC	CC	CC	CC	CC	CC	CC	CC	CC	CC	CC	CC	CC	CC	CC	CC	CC	CC	CC	CC	CC	CC	CC	CC	CC	CC	CC	CC	CC	CC	CC	CC	CC	CC	CC	AA	CC	CC	CC
SCRI_RS_14097	A/C	5	10760200	CC	CC	CC	CC	CC	AA	CC	CC	CC	CC	CC	CC	CC	CC	CC	CC	CC	CC	CC	CC	CC	CC	CC	CC	CC	CC	CC	CC	CC	CC	CC	CC	CC	CC	CC	CC	CC	CC	CC	CC	CC	CC	AA	CC	CC	CC
SCRI_RS_165331	A/C	5	10940000	CC	CC	CC	CC	CC	AA	CC	CC	CC	CC	CC	CC	CC	CC	CC	CC	CC	CC	CC	CC	CC	CC	CC	CC	CC	CC	CC	CC	AA	CC	CC	CC	CC	CC	CC	CC	CC	CC	CC	CC	CC	CC	CC	CC	CC	CC
SCRI_RS_234720	A/C	5	10940100	AA	AA	AA	AA	AA	CC	CC	AA	CC	AA	AA	AA	AA	AA	AA	AA	AA	AA	AA	AA	AA	AA	AA	AA	AA	AA	AA	AA	CC	AA	AA	AA	AA	AA	AA	AA	AA	AA	AA	AA	AA	AA	AA	AA	AA	AA
SCRI_RS_231239	A/C	5	10970000	CC	CC	CC	CC	CC	CC	AA	CC	CC	CC	CC	CC	CC	CC	CC	CC	CC	CC	CC	CC	CC	CC	CC	CC	CC	AA	CC	CC	AA	AA	CC	CC	CC	CC	CC	CC	CC	CC	CC	CC	CC	CC	CC	CC	CC	CC
SCRI_RS_196437	A/C	5	11010000	AA	AA	AA	CC	CC	AA	CC	AA	CC	CC	AA	AA	AA	CC	AA	AA	AA	CC	AA	AA	AA	AA	CC	AA	CC	CC	AA	AA	CC	CC	AA	AA	AA	AA	AA	AA	AA	AA	AA	AA	CC	AA	CC	AA	AA	AA
SCRI_RS_2831	A/C	5	11260000	CC	CC	AA	CC	CC	AA	CC	AA	CC	AA	CC	AA	AA	CC	AA	AA	CC	CC	AA	AA	CC	AA	AA	AA	CC	AA	CC	AA	AA	AA	AA	CC	CC	AA	AA	AA	CC	CC	CC	AA	AA	AA	AA	AA	CC	CC
SCRI_RS_182540	A/C	5	11270000	CC	CC	CC	CC	CC	AA	CC	CC	CC	AA	CC	CC	CC	AA	CC	CC	CC	CC	CC	CC	CC	CC	AA	CC	CC	CC	CC	CC	CC	CC	CC	CC	CC	CC	CC	CC	CC	CC	CC	CC	AA	CC	AA	CC	CC	CC
SCRI_RS_212515	A/C	5	11290000	AA	CC	CC	CC	CC	CC	AA	CC	AA	CC	CC	CC	CC	CC	CC	CC	AA	CC	CC	CC	CC	CC	CC	CC	CC	CC	CC	CC	CC	AA	CC	CC	CC	CC	CC	CC	CC	CC	CC	CC	CC	CC	CC	CC	CC	CC
SCRI_RS_236782	A/C	5	11350000	AA	CC	CC	CC	CC	CC	AA	CC	CC	CC	CC	CC	CC	AA	CC	CC	AA	CC	CC	CC	CC	CC	CC	CC	AA	CC	CC	CC	AA	CC	CC	CC	CC	CC	CC	CC	CC	CC	CC	CC	CC	CC	CC	CC	CC	CC
BOPA2_12_30524	A/C	5	11350100	AA	AA	AA	AA	AA	CC	AA	AA	AA	AA	AA	AA	AA	AA	AA	AA	AA	AA	AA	AA	AA	AA	AA	AA	AA	AA	AA	AA	AA	AA	AA	AA	AA	AA	AA	AA	AA	AA	AA	AA	AA	AA	AA	AA	AA	AA
SCRI_RS_162696	A/C	5	11390000	CC	AA	AA	AA	AA	AA	CC	AA	AA	AA	AA	AA	AA	CC	AA	AA	CC	AA	AA	AA	AA	AA	AA	AA	AA	AA	AA	AA	CC	AA	AA	AA	AA	AA	AA	AA	AA	AA	AA	AA	AA	AA	CC	AA	AA	AA
SCRI_RS_198525	A/C	5	11400000	AA	AA	AA	AA	AA	CC	AA	AA	AA	AA	AA	AA	AA	AA	AA	AA	AA	AA	AA	AA	AA	AA	AA	AA	AA	AA	AA	AA	AA	AA	AA	AA	AA	AA	AA	AA	AA	AA	AA	AA	AA	AA	AA	AA	AA	AA
SCRI_RS_165569	A/C	5	11490000	CC	AA	AA	CC	CC	CC	CC	AA	CC	CC	AA	AA	AA	CC	AA	AA	CC	CC	AA	AA	AA	AA	CC	AA	AA	AA	AA	AA	AA	AA	AA	AA	AA	AA	AA	AA	AA	AA	AA	AA	CC	AA	CC	AA	AA	AA
SCRI_RS_236583	A/C	5	11530000	CC	CC	CC	CC	CC	AA	CC	CC	CC	CC	CC	CC	CC	CC	CC	CC	CC	CC	CC	CC	CC	CC	CC	CC	CC	CC	CC	CC	AA	CC	CC	CC	CC	CC	CC	CC	CC	CC	CC	CC	CC	CC	CC	CC	CC	CC
SCRI_RS_126419	A/C	5	11530100	AA	AA	AA	AA	AA	CC	AA	AA	AA	AA	AA	AA	AA	AA	AA	AA	AA	AA	AA	AA	AA	AA	AA	AA	AA	AA	AA	AA	CC	AA	AA	AA	AA	AA	AA	AA	AA	AA	AA	AA	AA	AA	AA	AA	AA	AA
SCRI_RS_197945	A/C	5	11530200	CC	CC	CC	CC	CC	AA	CC	CC	CC	CC	CC	CC	CC	CC	CC	CC	CC	CC	CC	CC	CC	CC	CC	CC	CC	CC	CC	CC	AA	CC	CC	CC	CC	CC	CC	CC	CC	CC	CC	CC	CC	CC	CC	CC	CC	CC
SCRI_RS_239128	A/C	5	11530300	AA	AA	AA	AA	AA	CC	AA	AA	AA	AA	AA	AA	AA	AA	AA	AA	AA	AA	AA	AA	AA	AA	AA	AA	AA	AA	AA	AA	CC	AA	AA	AA	AA	AA	AA	AA	AA	AA	AA	AA	AA	AA	AA	AA	AA	AA
SCRI_RS_212523	A/C	5	11530400	AA	AA	AA	AA	AA	CC	AA	AA	AA	AA	AA	AA	AA	AA	AA	AA	AA	NN	AA	AA	AA	AA	AA	AA	AA	AA	AA	AA	CC	AA	AA	AA	AA	AA	AA	AA	AA	AA	AA	AA	AA	AA	AA	AA	AA	AA
SCRI_RS_15011	A/C	5	11800000	AA	AA	AA	AA	AA	AA	AA	AA	AA	AA	AA	AA	AA	AA	AA	AA	AA	CC	AA	AA	AA	AA	AA	AA	AA	AA	AA	AA	CC	AA	AA	AA	AA	AA	AA	AA	AA	AA	AA	AA	AA	AA	AA	AA	AA	AA
BOPA2_12_30377	A/C	5	11800100	AA	AA	AA	AA	AA	AA	AA	AA	AA	AA	AA	AA	AA	AA	AA	AA	AA	CC	AA	AA	AA	AA	AA	AA	AA	AA	AA	AA	CC	AA	AA	AA	AA	AA	AA	AA	AA	AA	AA	AA	AA	AA	AA	AA	AA	AA
SCRI_RS_189371	A/C	5	11810000	CC	AA	AA	CC	CC	AA	CC	AA	CC	CC	AA	AA	AA	CC	AA	AA	CC	CC	AA	AA	AA	AA	CC	AA	CC	AA	AA	AA	CC	AA	AA	AA	AA	AA	AA	AA	AA	AA	AA	AA	CC	AA	CC	AA	AA	AA
SCRI_RS_51000	A/C	5	11860000	CC	CC	CC	CC	CC	CC	AA	CC	CC	CC	CC	CC	CC	CC	CC	CC	AA	AA	CC	CC	CC	CC	CC	CC	CC	CC	CC	CC	CC	CC	CC	CC	CC	CC	CC	CC	CC	CC	CC	CC	CC	CC	CC	CC	CC	CC
SCRI_RS_196147	A/C	5	11880000	CC	CC	CC	CC	CC	CC	AA	CC	CC	CC	CC	CC	CC	CC	CC	CC	AA	AA	CC	CC	CC	CC	CC	CC	CC	CC	CC	CC	CC	CC	CC	CC	CC	CC	CC	CC	CC	CC	CC	CC	CC	CC	CC	CC	CC	CC
BOPA1_272-944	A/C	5	11880100	CC	CC	CC	CC	CC	CC	AA	CC	CC	CC	CC	CC	CC	CC	CC	CC	AA	AA	CC	CC	CC	CC	CC	CC	CC	CC	CC	CC	CC	CC	CC	CC	CC	CC	CC	CC	CC	CC	CC	CC	CC	CC	CC	CC	CC	CC
SCRI_RS_189094	A/C	5	11880200	CC	AA	AA	CC	CC	AA	CC	AA	CC	CC	AA	AA	AA	CC	AA	AA	CC	CC	AA	AA	AA	AA	CC	AA	CC	CC	AA	AA	AA	CC	AA	AA	AA	AA	AA	AA	AA	AA	AA	AA	CC	AA	CC	AA	AA	AA
SCRI_RS_90041	A/C	5	11880300	CC	AA	AA	CC	CC	AA	CC	AA	CC	CC	AA	AA	AA	CC	AA	AA	CC	CC	AA	AA	AA	AA	CC	AA	CC	CC	AA	AA	AA	CC	AA	AA	AA	AA	AA	AA	AA	AA	AA	AA	CC	AA	CC	AA	AA	AA
SCRI_RS_162590	A/C	5	11880400	CC	AA	AA	CC	CC	AA	CC	AA	CC	CC	AA	AA	AA	CC	AA	AA	CC	CC	AA	AA	AA	AA	CC	AA	CC	CC	AA	AA	CC	CC	AA	AA	AA	AA	AA	AA	AA	AA	AA	AA	CC	AA	CC	AA	AA	AA
BOPA1_2352-277	A/C	5	11880500	CC	AA	AA	CC	CC	AA	CC	AA	CC	CC	AA	AA	AA	CC	AA	AA	CC	CC	AA	AA	AA	AA	CC	AA	CC	CC	AA	AA	AA	CC	AA	AA	AA	AA	AA	AA	AA	AA	AA	AA	CC	AA	CC	AA	AA	AA
SCRI_RS_90070	A/C	5	11880600	AA	AA	AA	AA	AA	AA	CC	AA	AA	AA	AA	AA	AA	AA	AA	AA	CC	CC	AA	AA	AA	AA	AA	AA	AA	AA	AA	AA	AA	AA	AA	AA	AA	AA	AA	AA	AA	AA	AA	AA	AA	AA	AA	AA	AA	AA
SCRI_RS_189046	A/C	5	11880700	CC	CC	CC	CC	CC	CC	AA	CC	CC	CC	CC	CC	CC	CC	CC	CC	AA	AA	CC	CC	CC	CC	CC	CC	CC	CC	CC	CC	CC	CC	CC	CC	CC	CC	CC	CC	CC	CC	CC	CC	CC	CC	CC	CC	CC	CC
BOPA2_12_30590	A/C	5	11890000	CC	AA	AA	CC	CC	AA	CC	AA	CC	CC	AA	AA	AA	CC	AA	AA	CC	CC	AA	AA	AA	AA	CC	AA	CC	CC	AA	AA	CC	CC	AA	AA	AA	AA	AA	AA	AA	AA	AA	AA	CC	AA	CC	AA	AA	AA
BOPA1_10047-338	A/C	5	11890100	AA	AA	AA	CC	CC	AA	CC	AA	AA	AA	AA	AA	AA	AA	AA	AA	CC	CC	AA	AA	AA	AA	AA	AA	AA	AA	AA	AA	AA	AA	AA	AA	AA	AA	AA	AA	AA	AA	AA	AA	AA	AA	CC	AA	AA	AA
BOPA2_12_30611	A/C	5	11900000	CC	AA	AA	CC	CC	AA	CC	AA	CC	CC	AA	AA	AA	AA	AA	AA	CC	CC	AA	AA	AA	AA	CC	AA	CC	AA	AA	AA	CC	CC	AA	AA	AA	AA	AA	AA	AA	AA	AA	AA	CC	AA	CC	AA	AA	AA
SCRI_RS_122171	A/C	5	11900100	AA	CC	CC	AA	AA	CC	AA	CC	AA	AA	CC	CC	CC	CC	CC	CC	AA	AA	CC	CC	CC	CC	AA	CC	AA	CC	CC	CC	AA	AA	CC	CC	CC	CC	CC	CC	CC	CC	CC	CC	AA	CC	AA	CC	CC	CC
BOPA1_7167-466	A/C	5	11920000	CC	CC	CC	AA	AA	CC	AA	CC	CC	CC	CC	CC	CC	CC	CC	CC	AA	AA	CC	CC	CC	CC	CC	CC	CC	CC	CC	CC	CC	CC	CC	CC	CC	CC	CC	CC	CC	CC	CC	CC	CC	CC	AA	CC	CC	CC
BOPA1_3985-824	A/C	5	11940000	CC	CC	CC	AA	AA	CC	AA	CC	CC	CC	CC	CC	CC	CC	CC	CC	AA	AA	CC	CC	CC	CC	CC	CC	CC	CC	NN	CC	CC	CC	CC	CC	CC	CC	CC	CC	CC	CC	CC	CC	CC	CC	AA	CC	CC	CC
SCRI_RS_24549	A/C	5	11940100	CC	CC	CC	AA	AA	CC	AA	CC	CC	CC	CC	CC	CC	AA	CC	CC	AA	AA	CC	CC	CC	CC	CC	CC	AA	CC	CC	CC	AA	CC	CC	CC	CC	CC	CC	CC	CC	CC	CC	CC	CC	CC	CC	CC	CC	CC
SCRI_RS_167563	A/C	5	11940200	CC	AA	AA	AA	AA	CC	AA	AA	CC	CC	AA	AA	AA	CC	AA	AA	AA	AA	AA	AA	AA	AA	CC	AA	AA	CC	AA	AA	CC	CC	AA	AA	AA	AA	AA	AA	AA	AA	AA	AA	CC	AA	CC	AA	AA	AA
BOPA1_211-259	A/C	5	11940300	AA	AA	AA	CC	CC	AA	CC	AA	AA	AA	AA	AA	AA	CC	AA	AA	CC	CC	AA	AA	AA	AA	AA	AA	CC	AA	AA	AA	CC	AA	AA	AA	AA	AA	AA	AA	AA	AA	AA	AA	AA	AA	AA	AA	AA	AA
SCRI_RS_150691	A/C	5	11970000	CC	CC	CC	AA	AA	CC	AA	CC	CC	CC	CC	CC	CC	AA	CC	CC	AA	AA	CC	CC	CC	CC	CC	CC	AA	CC	CC	CC	AA	CC	CC	CC	CC	CC	CC	CC	CC	CC	CC	CC	CC	CC	CC	CC	CC	CC
BOPA1_5844-1011	A/C	5	11980000	CC	CC	CC	CC	CC	AA	CC	CC	CC	CC	CC	CC	CC	CC	CC	CC	CC	CC	CC	CC	CC	CC	CC	CC	CC	AA	CC	CC	CC	AA	CC	CC	CC	CC	CC	CC	CC	CC	CC	CC	CC	CC	CC	CC	CC	CC
SCRI_RS_238070	A/C	5	12010000	CC	CC	CC	CC	CC	AA	CC	CC	CC	CC	CC	CC	CC	CC	CC	CC	CC	CC	CC	CC	CC	CC	CC	CC	CC	AA	CC	CC	CC	AA	CC	CC	CC	CC	CC	CC	CC	CC	CC	CC	CC	CC	CC	CC	CC	CC
SCRI_RS_1501	A/C	5	12010100	AA	AA	AA	AA	AA	CC	AA	AA	AA	AA	AA	AA	AA	AA	AA	AA	AA	AA	AA	AA	AA	AA	AA	AA	AA	CC	AA	AA	AA	CC	AA	AA	AA	AA	AA	AA	AA	AA	AA	AA	AA	AA	AA	AA	AA	AA
SCRI_RS_170159	A/C	5	12010200	CC	CC	CC	CC	CC	AA	CC	CC	CC	CC	CC	CC	CC	AA	CC	CC	NN	CC	CC	CC	CC	CC	CC	CC	CC	AA	CA	CC	CC	AA	CC	CC	CC	CC	CC	CC	NN	CC	CC	CC	CC	CC	CC	CC	CC	CC
SCRI_RS_133323	A/C	5	12020000	CC	CC	CC	CC	CC	CC	AA	CC	CC	CC	CC	CC	CC	CC	CC	CC	AA	AA	CC	CC	CC	CC	CC	CC	CC	CC	CC	CC	CC	CC	CC	CC	CC	CC	CC	CC	CC	CC	CC	CC	CC	CC	CC	CC	CC	CC
SCRI_RS_150232	A/C	5	12020100	CC	CC	CC	CC	CC	AA	CC	CC	CC	CC	CC	CC	CC	AA	CC	CC	CC	CC	CC	CC	CC	CC	CC	CC	CC	AA	CC	CC	CC	AA	CC	CC	CC	CC	CC	CC	CC	CC	CC	CC	CC	CC	CC	CC	CC	CC
SCRI_RS_214550	A/C	5	12020200	CC	CC	CC	CC	CC	CC	AA	CC	CC	CC	CC	CC	CC	CC	CC	CC	AA	AA	CC	CC	CC	CC	CC	CC	CC	CC	CC	CC	AA	CC	CC	CC	CC	CC	CC	CC	CC	CC	CC	CC	CC	CC	CC	CC	CC	CC
SCRI_RS_234330	A/C	5	12020300	CC	CC	CC	CC	CC	CC	AA	CC	CC	CC	CC	CC	CC	CC	CC	CC	AA	AA	CC	CC	CC	CC	CC	CC	CC	CC	CC	CC	AA	CC	CC	CC	CC	CC	CC	CC	CC	CC	CC	CC	CC	CC	CC	CC	CC	CC
SCRI_RS_124472	A/C	5	12020400	CC	CC	CC	CC	CC	CC	AA	CC	CC	CC	CC	CC	CC	CC	CC	CC	NN	AA	CC	CC	CC	CC	CC	CC	CC	CC	CC	CC	AA	CC	CC	CC	CC	CC	CC	CC	CC	CC	CC	CC	CC	CC	CC	CC	CC	CC
SCRI_RS_158259	A/C	5	12030000	AA	AA	AA	AA	AA	CC	AA	AA	AA	AA	AA	AA	AA	AA	AA	AA	AA	AA	AA	AA	AA	AA	AA	AA	AA	AA	AA	AA	AA	AA	AA	AA	AA	AA	AA	AA	AA	AA	AA	AA	AA	AA	AA	AA	AA	AA
SCRI_RS_159490	A/C	5	12030100	AA	CC	CC	CC	CC	CC	AA	CC	AA	AA	CC	CC	CC	CC	CC	CC	AA	AA	CC	CC	CC	CC	AA	CC	CC	CC	CC	CC	CC	CC	CC	CC	CC	CC	CC	CC	CC	CC	CC	CC	AA	CC	CC	CC	CC	CC
SCRI_RS_159474	A/C	5	12030200	CC	AA	AA	CC	CC	AA	CC	AA	CC	CC	AA	AA	AA	CC	AA	AA	CC	CC	AA	AA	AA	AA	CC	AA	CC	AA	AA	AA	CC	AA	AA	AA	AA	AA	AA	AA	AA	AA	AA	AA	CC	AA	CC	AA	AA	AA
BOPA1_ABC17073-1-1-298	A/C	5	12080000	CC	CC	CC	AA	AA	CC	CC	CC	CC	CC	CC	CC	CC	CC	CC	CC	CC	CC	CC	CC	CC	CC	CC	CC	AA	CC	CC	CC	CC	CC	CC	CC	CC	CC	CC	CC	CC	CC	CC	CC	CC	CC	CC	CC	CC	CC
SCRI_RS_166218	A/C	5	12080100	CC	AA	AA	CC	CC	AA	CC	AA	CC	CC	AA	AA	AA	CC	AA	AA	CC	CC	AA	AA	AA	AA	CC	AA	CC	AA	AA	AA	CC	AA	AA	AA	AA	AA	AA	AA	AA	AA	AA	AA	CC	AA	CC	AA	AA	AA
SCRI_RS_202774	A/C	5	12130000	AA	CC	CC	AA	AA	CC	AA	CC	AA	AA	CC	CC	CC	AA	CC	CC	AA	AA	CC	CC	CC	CC	AA	CC	AA	CC	CC	CC	CC	AA	CC	CC	CC	CC	CC	CC	CC	CC	CC	CC	AA	CC	AA	CC	CC	CC
SCRI_RS_188785	A/C	5	12130100	CC	CC	CC	CC	CC	AA	CC	CC	CC	CC	CC	CC	CC	CC	CC	CC	CC	CC	CC	CC	CC	CC	CC	CC	CC	CC	CC	CC	AA	CC	CC	CC	CC	CC	CC	CC	CC	CC	CC	CC	CC	CC	CC	CC	CC	CC
SCRI_RS_138146	A/C	5	12150000	CC	AA	AA	AA	AA	AA	AA	AA	CC	CC	AA	AA	AA	CC	AA	AA	AA	AA	AA	AA	AA	AA	CC	AA	CC	AA	AA	AA	AA	CC	AA	AA	AA	AA	AA	AA	AA	AA	AA	AA	CC	AA	CC	AA	AA	AA
BOPA2_12_30067	A/C	5	12150100	AA	CC	CC	AA	AA	CC	AA	CC	AA	AA	CC	CC	CC	AA	CC	CC	AA	AA	CC	CC	CC	CC	AA	CC	AA	CC	CC	CC	CC	AA	CC	CC	CC	CC	CC	CC	CC	CC	CC	CC	AA	CC	AA	CC	CC	CC
SCRI_RS_174710	A/C	5	12170000	AA	CC	CC	AA	AA	AA	AA	CC	AA	AA	CC	CC	CC	AA	CC	CC	AA	AA	CC	CC	CC	CC	AA	CC	AA	CC	CC	CC	AA	CC	CC	CC	CC	CC	CC	CC	CC	CC	CC	CC	AA	CC	CC	CC	CC	CC
SCRI_RS_154144	A/C	5	12200000	AA	AA	AA	AA	AA	CC	AA	AA	AA	AA	AA	AA	AA	AA	AA	AA	AA	AA	AA	AA	AA	AA	AA	AA	AA	AA	AA	AA	CC	AA	AA	AA	AA	AA	AA	AA	AA	AA	AA	AA	AA	AA	AA	AA	AA	AA
BOPA1_1697-636	A/C	5	12240000	CC	CC	CC	CC	CC	AA	CC	CC	CC	CC	CC	CC	CC	CC	CC	CC	CC	CC	CC	CC	CC	CC	CC	CC	CC	CC	CC	CC	AA	CC	CC	CC	CC	CC	CC	CC	CC	CC	CC	CC	CC	CC	CC	CC	CC	CC
SCRI_RS_133602	A/C	5	12550000	CC	AA	AA	CC	CC	AA	CC	AA	CC	CC	AA	AA	AA	CC	AA	AA	CC	CC	AA	AA	AA	AA	CC	AA	CC	CC	AA	AA	AA	CC	AA	AA	AA	AA	AA	AA	AA	AA	AA	AA	CC	AA	CC	AA	AA	AA
BOPA1_5571-640	A/C	5	12560000	CC	AA	AA	CC	CC	CC	CC	AA	CC	CC	AA	AA	AA	CC	CC	AA	CC	CC	CC	AA	AA	AA	CC	AA	CC	CC	AA	AA	CC	CC	AA	AA	AA	AA	AA	AA	AA	AA	AA	AA	CC	AA	CC	AA	AA	AA
SCRI_RS_235055	A/C	5	12560100	CC	AA	AA	CC	CC	CC	CC	AA	CC	CC	AA	AA	AA	CC	CC	AA	CC	CC	CC	AA	AA	AA	CC	AA	CC	CC	AC	AA	CC	CC	AA	AA	AA	AA	AA	AA	NN	AA	AA	AA	CC	AA	CC	AA	AA	AA
SCRI_RS_138933	A/C	5	12560200	CC	CC	CC	CC	CC	AA	CC	CC	CC	CC	CC	CC	CC	CC	CC	CC	CC	CC	CC	CC	CC	CC	CC	CC	CC	CC	CC	CC	CC	CC	CC	CC	CC	CC	CC	CC	CC	CC	CC	CC	CC	CC	CC	CC	CC	CC
BOPA1_ABC03900-1-2-406	A/C	5	12580000	AA	AA	AA	AA	AA	CC	AA	AA	AA	AA	AA	AA	AA	AA	AA	AA	AA	AA	AA	AA	AA	AA	AA	AA	AA	AA	AA	AA	CC	AA	AA	AA	AA	AA	AA	AA	AA	AA	AA	AA	AA	AA	AA	AA	AA	AA
BOPA1_1501-353	A/C	5	12580100	AA	AA	AA	AA	AA	CC	AA	AA	AA	AA	AA	AA	AA	AA	CC	AA	AA	AA	CC	AA	AA	AA	AA	AA	AA	AA	AA	AA	CC	AA	AA	AA	AA	AA	AA	AA	AA	AA	AA	AA	AA	AA	AA	AA	AA	AA
BOPA2_12_30668	A/C	5	12580200	AA	CC	CC	AA	AA	AA	AA	CC	AA	AA	CC	CC	CC	AA	AA	CC	AA	AA	AA	CC	CC	CC	AA	CC	AA	AA	CC	CC	AA	CC	CC	CC	CC	CC	CC	CC	CC	CC	CC	CC	AA	CC	AA	CC	CC	CC
BOPA2_12_30869	A/C	5	12580300	AA	CC	CC	AA	AA	AA	AA	CC	AA	AA	CC	CC	CC	AA	AA	CC	AA	AA	AA	CC	CC	CC	AA	CC	AA	AA	CC	CC	AA	CC	CC	CC	CC	CC	CC	CC	CC	CC	CC	CC	AA	CC	AA	CC	CC	CC
SCRI_RS_172665	A/C	5	12580400	CC	AA	AA	CC	CC	CC	CC	AA	CC	CC	AA	AA	AA	CC	CC	AA	CC	CC	CC	AA	AA	AA	CC	AA	CC	CC	NN	NN	CC	AA	AA	AA	NN	NN	AA	AA	AA	AA	AA	AA	CC	AA	CC	AA	AA	AA
BOPA1_7523-440	A/C	5	12580500	CC	AA	AA	AA	AA	CC	CC	AA	AA	AA	AA	AA	AA	CC	CC	AA	CC	CC	CC	AA	AA	AA	AA	AA	AA	AA	AA	AA	CC	AA	AA	AA	AA	AA	AA	AA	AA	AA	AA	AA	AA	AA	CC	AA	AA	AA
SCRI_RS_229673	A/C	5	12580600	CC	AA	AA	AA	AA	CC	CC	AA	AA	AA	AA	AA	AA	CC	CC	AA	CC	CC	CC	AA	AA	AA	AA	AA	AA	AA	AA	AA	CC	AA	AA	AA	AA	AA	AA	AA	AA	AA	AA	AA	AA	AA	CC	AA	AA	AA
BOPA2_12_31237	A/C	5	12630000	AA	CC	CC	CC	CC	AA	AA	CC	CC	CC	CC	CC	CC	AA	AA	CC	AA	AA	AA	CC	CC	CC	CC	CC	CC	CC	CC	CC	AA	CC	CC	CC	CC	CC	CC	CC	CC	CC	CC	CC	CC	CC	AA	CC	CC	CC
SCRI_RS_184066	A/C	5	12680000	CC	AA	AA	CC	CC	CC	CC	AA	CC	CC	AA	AA	AA	CC	AA	AA	CC	CC	AA	AA	AA	AA	CC	AA	AA	AA	AA	AA	AA	AA	AA	AA	AA	AA	AA	AA	AA	AA	AA	AA	CC	AA	CC	AA	AA	AA
SCRI_RS_13320	A/C	5	12680100	CC	AA	AA	CC	CC	CC	CC	AA	CC	CC	AA	AA	AA	CC	AA	AA	CC	CC	AA	AA	AA	AA	CC	AA	AA	AA	AA	AA	CC	AA	AA	AA	AA	AA	AA	AA	AA	AA	AA	AA	CC	AA	CC	AA	AA	AA
BOPA1_1394-1222	A/C	5	12680200	AA	CC	CC	AA	AA	AA	AA	CC	AA	AA	CC	CC	CC	AA	CC	CC	AA	AA	CC	CC	CC	CC	AA	CC	CC	CC	CC	CC	AA	CC	CC	CC	CC	CC	CC	CC	CC	CC	CC	CC	AA	CC	AA	CC	CC	CC
SCRI_RS_166857	A/C	5	12810000	AA	AA	AA	AA	AA	CC	AA	AA	AA	AA	AA	AA	AA	CC	AA	AA	AA	AA	AA	AA	AA	AA	AA	AA	AA	CC	NN	CC	AA	CC	AA	AA	AA	AA	AA	AA	AA	AA	CC	AA	AA	AA	AA	AA	AA	AA
BOPA2_12_30635	A/C	5	12820000	CC	CC	CC	CC	CC	AA	CC	CC	CC	CC	AA	CC	CC	AA	CC	CC	CC	CC	CC	AA	CC	AA	CC	AA	CC	AA	CC	AA	AA	AA	CC	AA	CC	CC	AA	CC	AA	CC	AA	AA	CC	AA	CC	CC	CC	AA
SCRI_RS_228463	A/C	5	12820100	AA	AA	AA	AA	AA	CC	AA	AA	AA	AA	CC	AA	AA	CC	AA	AA	AA	AA	AA	CC	AA	CC	AA	CC	AA	CC	AA	CC	CC	CC	AA	CC	AA	AA	CC	AA	CC	AA	CC	CC	AA	CC	AA	AA	AA	CC
SCRI_RS_222984	A/C	5	12820200	AA	AA	AA	AA	AA	CC	AA	AA	AA	AA	AA	AA	AA	AA	AA	AA	AA	AA	AA	AA	AA	AA	AA	AA	AA	CC	AA	AA	AA	CC	AA	AA	AA	AA	AA	AA	AA	AA	AA	AA	AA	AA	AA	AA	AA	AA
SCRI_RS_214130	A/C	5	12850000	CC	CC	CC	AA	AA	AA	CC	CC	AA	AA	CC	CC	CC	AA	CC	CC	CC	AA	CC	CC	CC	CC	AA	CC	CC	AA	CC	AA	AA	AA	CC	CC	CC	CC	CC	CC	CC	CC	AA	CC	AA	CC	AA	CC	CC	CC
SCRI_RS_175672	A/C	5	12940000	AA	AA	AA	AA	AA	AA	AA	AA	AA	AA	AA	AA	AA	AA	AA	AA	AA	AA	AA	AA	AA	AA	AA	AA	CC	AA	AA	CC	AA	AA	AA	AA	AA	AA	AA	AA	AA	AA	CC	AA	AA	AA	AA	AA	AA	AA
BOPA1_ABC03113-1-1-251	A/C	5	12940100	AA	CC	CC	AA	AA	CC	AA	CC	AA	AA	CC	CC	CC	AA	CC	CC	AA	AA	CC	CC	CC	CC	AA	CC	CC	AA	CC	AA	CC	CC	CC	CC	CC	CC	CC	CC	CC	CC	AA	CC	AA	CC	AA	CC	CC	CC
SCRI_RS_102414	A/C	5	12940200	CC	AA	AA	CC	CC	AA	CC	AA	CC	CC	AA	AA	AA	CC	AA	AA	CC	CC	AA	AA	AA	AA	CC	AA	CC	AA	AA	AA	CC	AA	AA	AA	AA	AA	AA	AA	AA	AA	AA	AA	CC	AA	CC	AA	AA	AA
SCRI_RS_165578	A/C	5	12940300	AA	CC	CC	AA	AA	CC	AA	CC	AA	AA	CC	CC	CC	AA	CC	CC	AA	AA	CC	CC	CC	CC	AA	CC	AA	CC	CC	AA	AA	CC	CC	CC	CC	CC	CC	CC	CC	CC	AA	CC	AA	CC	AA	CC	CC	CC
SCRI_RS_148120	A/C	5	12940400	CC	AA	AA	CC	CC	AA	CC	AA	CC	CC	AA	AA	AA	CC	AA	AA	CC	CC	AA	AA	AA	AA	CC	AA	CC	AA	AA	CC	CC	AA	AA	AA	AA	AA	AA	AA	AA	AA	CC	AA	CC	AA	CC	AA	AA	AA
SCRI_RS_170205	A/C	5	12940500	CC	CC	CC	CC	CC	CC	CC	CC	CC	CC	CC	CC	CC	CC	CC	CC	CC	CC	CC	CC	CC	CC	CC	CC	CC	AA	CC	AA	CC	CC	CC	CC	CC	CC	CC	CC	CC	CC	AA	CC	CC	CC	CC	CC	CC	CC
SCRI_RS_140356	A/C	5	12970000	NN	CC	CC	CA	CA	CC	AA	CC	AA	AA	CC	CC	CC	AA	CC	CC	CA	AA	CC	CC	CC	CC	AA	CC	AA	AA	CC	AA	CC	CC	CC	CC	CC	CC	CC	CC	CC	CC	AA	CC	AA	CC	AA	CC	CC	CC
SCRI_RS_196175	A/C	5	12970100	CC	AA	CC	CC	CC	CC	CC	CC	CC	CC	CC	CC	CC	CC	CC	CC	CC	CC	CC	CC	CC	CC	CC	CC	CC	AA	CC	AA	AA	CC	CC	CC	AA	CC	CC	CC	CC	AA	AA	CC	CC	CC	CC	CC	AA	CC
SCRI_RS_78626	A/C	5	12990000	CC	CC	CC	CC	CC	CC	CC	CC	CC	CC	AA	CC	CC	CC	AA	CC	CC	CC	AA	AA	CC	AA	CC	AA	CC	CC	CC	CC	AA	CC	CC	AA	CC	CC	AA	CC	AA	CC	CC	AA	CC	AA	CC	CC	CC	AA
BOPA1_3412-579	A/C	5	13030000	AA	AA	AA	AA	AA	CC	AA	AA	AA	AA	CC	AA	AA	AA	CC	AA	AA	AA	CC	CC	AA	CC	AA	CC	AA	AA	AA	CC	CC	AA	AA	CC	AA	CC	CC	AA	CC	AA	CC	CC	AA	CC	AA	AA	CC	CC
SCRI_RS_188141	A/C	5	13070000	CC	CC	CC	CC	CC	CC	CC	CC	CC	CC	AA	CC	CC	CC	AA	CC	CC	CC	AA	AA	CC	AA	CC	AA	CC	AA	CC	CC	AA	CC	CC	AA	CC	CC	AA	CC	AA	CC	CC	AA	CC	AA	CC	CC	CC	AA
SCRI_RS_161534	A/C	5	13080000	CC	AC	AA	CC	CC	CC	CC	AA	CC	AA	AC	AA	AA	AA	CC	AA	CC	CC	CC	AC	AA	AC	AA	AC	CC	AA	AA	AA	CC	AA	AA	AC	AC	AA	AC	AA	AC	AC	AA	AC	AA	AC	CC	AA	AA	NN
SCRI_RS_210928	A/C	5	13080100	AA	AA	AA	CC	CC	CC	AA	AA	CC	AA	AA	AA	AA	AA	AA	AA	AA	CC	AA	AA	AA	AA	AA	AA	AA	AA	AA	AA	AA	AA	AA	AA	AA	AA	AA	AA	AA	AA	AA	AA	AA	AA	CC	AA	AA	AA
SCRI_RS_168534	A/C	5	13090000	CC	CC	CC	AA	AA	AA	CC	CC	AA	CC	CC	CC	CC	CC	CC	CC	CC	AA	CC	CC	CC	CC	CC	CC	AA	CC	CC	CC	CC	CC	CC	CC	CC	CC	CC	CC	CC	CC	CC	CC	CC	CC	AA	CC	CC	CC
BOPA1_2520-718	A/C	5	13120000	AA	AA	AA	AA	AA	AA	AA	AA	AA	AA	AA	AA	AA	AA	AA	AA	AA	AA	AA	AA	AA	AA	AA	AA	CC	AA	AA	AA	AA	AA	AA	AA	AA	AA	AA	AA	AA	AA	AA	AA	AA	AA	AA	AA	AA	AA
BOPA2_12_30556	A/C	5	13120100	CC	CC	AA	AA	AA	AA	CC	AA	AA	CC	CC	AA	AA	CC	CC	AA	CC	AA	CC	CC	AA	CC	CC	CC	AA	CC	AA	AA	CC	AA	AA	CC	CC	AA	CC	AA	CC	CC	AA	CC	CC	CC	AA	AA	AA	CC
BOPA1_447-88	A/C	5	13120200	CC	CC	AA	CC	CC	AA	CC	AA	CC	CC	CC	AA	AA	CC	CC	AA	CC	CC	CC	CC	AA	CC	CC	CC	AA	CC	AA	CC	CC	AA	AA	CC	CC	CC	CC	AA	CC	CC	CC	CC	CC	CC	CC	AA	CC	CC
SCRI_RS_213086	A/C	5	13160000	CC	AA	AA	AA	AA	AA	CC	AA	AA	AA	AA	AA	AA	AA	AA	AA	CC	AA	AA	AA	AA	AA	AA	AA	CC	AA	AA	AA	AA	AA	AA	AA	AA	AA	AA	AA	AA	AA	AA	AA	AA	AA	AA	AA	AA	AA
BOPA2_12_31217	A/C	5	13170000	AA	CC	CC	CC	CC	CC	AA	CC	CC	CC	CC	CC	CC	CC	CC	CC	AA	CC	CC	CC	CC	CC	CC	CC	AA	CC	CC	CC	CC	CC	CC	CC	CC	CC	CC	CC	CC	CC	CC	CC	CC	CC	CC	CC	CC	CC
SCRI_RS_189650	A/C	5	13170100	AA	CC	CC	CC	CC	CC	AA	CC	AA	AA	CC	CC	CC	AA	CC	CC	AA	CC	CC	CC	CC	CC	AA	CC	AA	AA	CC	CC	AA	CC	CC	CC	CC	CC	CC	CC	CC	CC	CC	CC	AA	CC	CC	CC	CC	CC
SCRI_RS_185613	A/C	5	13170200	CC	AA	AA	AA	AA	AA	CC	AA	CC	CC	AA	AA	AA	CC	AA	AA	CC	AA	AA	AA	AA	AA	CC	AA	AA	CC	AA	CC	CC	AA	AA	AA	AA	CC	AA	AA	AA	AA	CC	AA	CC	AA	AA	AA	CC	AA
BOPA1_ABC04352-pHv108-01	A/C	5	13380000	CC	CC	AA	CC	CC	CC	CC	AA	CC	CC	CC	AA	AA	CC	CC	AA	CC	CC	CC	CC	AA	CC	CC	CC	AA	AA	AA	AA	CC	AA	AA	CC	CC	AA	CC	AA	CC	CC	AA	NN	CC	CC	CC	AA	AA	CC
SCRI_RS_167592	A/C	5	13430000	CC	CC	AA	CC	CC	AA	CC	AA	CC	AA	CC	AA	AA	CC	CC	AA	CC	CC	CC	CC	AA	AA	AA	AA	CC	AA	AA	CC	AA	CC	AA	CC	CC	CC	CC	AA	CC	CC	CC	AA	AA	CC	CC	AA	CC	CC
SCRI_RS_184603	A/C	5	13470000	CC	AA	AA	AA	AA	AA	CC	AA	AA	AA	AA	AA	AA	AA	AA	AA	CC	AA	AA	AA	AA	CC	CC	CC	AA	AA	AA	AA	AA	CC	AA	AA	AA	AA	AA	AA	AA	AA	AA	AA	AA	AA	AA	AA	AA	AA
SCRI_RS_216751	A/C	5	13470100	AA	CC	CC	CC	CC	AA	AA	CC	CC	CC	CC	CC	CC	CC	CC	CC	CC	CC	CC	CC	CC	AA	AA	AA	CC	CC	CC	CC	CC	AA	CC	CC	CC	CC	CC	CC	CC	CC	CC	CC	CC	CC	CC	CC	CC	CC
SCRI_RS_223157	A/C	5	13470200	AA	CC	CC	AA	AA	AA	AA	CC	CC	CC	CC	CC	CC	CC	CC	CC	CC	AA	CC	CC	CC	AA	AA	AA	CC	CC	CC	CC	CC	AA	CC	CC	CC	AA	CC	CC	CC	CC	CC	CC	CC	CC	AA	CC	AA	CC
BOPA1_407-259	A/C	5	13470300	CC	AA	AA	AA	AA	CC	CC	AA	AA	AA	AA	AA	AA	AA	AA	AA	CC	AA	AA	AA	AA	CC	CC	CC	AA	AA	AA	AA	CC	CC	AA	AA	AA	CC	AA	AA	AA	AA	AA	AA	AA	AA	AA	AA	CC	AA
SCRI_RS_9182	A/C	5	13470400	CC	AA	AA	AA	AA	CC	CC	AA	AA	AA	AA	AA	AA	AA	AA	AA	CC	AA	AA	AA	AA	CC	CC	CC	AA	AA	AA	AA	CC	CC	AA	AA	AA	CC	AA	AA	AA	AA	AA	AA	AA	AA	AA	AA	CC	AA
SCRI_RS_14089	A/C	5	13470500	CC	AA	AA	AA	AA	AA	CC	AA	AA	AA	AA	AA	AA	AA	AA	AA	CC	AA	AA	AA	AA	CC	CC	CC	AA	AA	AA	AA	AA	CC	AA	AA	AA	AA	AA	AA	AA	AA	AA	AA	AA	AA	AA	AA	AA	AA
SCRI_RS_25684	A/C	5	13510000	AA	CC	CC	AA	AA	AA	AA	CC	CC	CC	CC	CC	CC	CC	CC	CC	CC	AA	CC	CC	CC	AA	AA	AA	CC	CC	CC	CC	AA	AA	CC	CC	CC	AA	CC	CC	CC	CC	CC	CC	CC	CC	AA	CC	AA	CC
SCRI_RS_235550	A/C	5	13510100	CC	AA	AA	CC	CC	CC	CC	AA	AA	AA	AA	AA	AA	AA	AA	AA	AA	CC	AA	AA	AA	CC	CC	CC	AA	AA	AA	AA	CC	CC	AA	AA	AA	CC	AA	AA	AA	AA	AA	AA	AA	AA	CC	AA	CC	AA
SCRI_RS_6203	A/C	5	13520000	AA	CC	CC	AA	AA	CC	AA	CC	AA	CC	CC	CC	CC	CC	CC	CC	CC	AA	CC	CC	CC	AA	AA	AA	CC	CC	CC	CC	AA	AA	CC	CC	CC	AA	CC	CC	CC	CC	CC	CC	CC	CC	AA	CC	AA	CC
SCRI_RS_188572	A/C	5	13520100	CC	AA	AA	CC	CC	AA	CC	AA	CC	AA	AA	AA	AA	AA	AA	AA	AA	CC	AA	AA	AA	CC	CC	CC	AA	AA	AA	AA	CC	CC	AA	AA	AA	CC	AA	AA	AA	AA	AA	AA	AA	AA	CC	AA	CC	AA
BOPA1_6260-183	A/C	5	13530000	AA	AA	AA	AA	AA	CC	AA	AA	AA	AA	AA	AA	AA	AA	AA	AA	AA	AA	AA	AA	AA	CC	AA	CC	AA	AA	AA	AA	AA	AA	AA	AA	AA	AA	AA	AA	AA	AA	AA	AA	AA	AA	AA	AA	AA	AA
SCRI_RS_155999	A/C	5	13540000	CC	CC	CC	CC	CC	AA	CC	CC	CC	CC	CC	CC	CC	CC	CC	CC	CC	CC	CC	CC	CC	CC	CC	CC	CC	CC	CC	CC	CC	CC	CC	CC	CC	CC	CC	CC	CC	CC	CC	CC	CC	CC	CC	CC	CC	CC
SCRI_RS_105705	A/C	5	13580000	CC	AA	AA	CC	CC	CC	CC	AA	CC	CC	AA	AA	AA	CC	AA	AA	CC	CC	AA	AA	AA	CC	CC	CC	CC	CC	AA	AA	CC	CC	AA	AA	AA	AA	AA	AA	AA	AA	AA	AA	CC	AA	CC	AA	AA	AA
SCRI_RS_201831	A/C	5	13580100	AA	CC	CC	AA	AA	CC	AA	CC	AA	AA	CC	CC	CC	AA	CC	CC	AA	AA	CC	CC	CC	AA	AA	AA	AA	AA	CC	CC	AA	AA	CC	CC	CC	CC	CC	CC	CC	CC	CC	CC	AA	CC	AA	CC	CC	CC
SCRI_RS_234223	A/C	5	13580200	CC	AA	AA	AA	AA	AA	CC	AA	CC	CC	NN	NN	AA	CC	AA	AA	AA	AA	AA	AA	AA	AA	CC	AA	CC	CC	AA	AA	AA	CC	AA	AA	AA	AA	AA	AA	AA	AA	NN	AA	CC	AA	AA	AA	AA	AA
SCRI_RS_236610	A/C	5	13610000	AA	AA	AA	CC	CC	AA	AA	AA	CC	CC	AA	AA	AA	CC	AA	AA	CC	CC	AA	AA	AA	CC	AA	CC	CC	CC	AA	AA	AA	CC	AA	CC	AA	AA	AA	AA	AA	AA	AA	AA	CC	AA	CC	AA	AA	AA
SCRI_RS_157026	A/C	5	13610100	AA	AA	AA	AA	AA	AA	AA	AA	CC	AA	AA	AA	AA	CC	AA	AA	AA	AA	AA	AA	AA	AA	AA	AA	CC	CC	AA	AA	AA	CC	AA	AA	AA	AA	AA	AA	AA	AA	AA	AA	AA	AA	AA	AA	AA	AA
SCRI_RS_225632	A/C	5	13640000	AA	AA	AA	CC	CC	AA	AA	AA	CC	CC	AA	AA	AA	CC	AA	AA	CC	CC	AA	AA	AA	CC	AA	CC	CC	AA	AA	AA	CC	CC	AA	CC	AA	AA	AA	AA	AA	AA	AA	AA	CC	AA	CC	AA	AA	AA
SCRI_RS_161550	A/C	5	13680000	AA	AA	AA	CC	CC	AA	AA	AA	CC	AA	AA	AA	AA	CC	AA	AA	NN	CC	AA	AA	AA	CC	AA	CC	CC	AA	NN	AA	CC	AA	AA	CC	AA	AA	AA	AA	NN	AA	AA	AA	AA	AA	CC	AA	AA	AA
SCRI_RS_146573	A/C	5	13680100	AA	AA	AA	CC	CC	AA	AA	AA	CC	AA	AA	AA	AA	AA	AA	AA	AA	CC	AA	AA	AA	AA	AA	AA	AA	AA	AA	AA	CC	AA	AA	AA	AA	AA	AA	AA	AA	AA	AA	AA	AA	AA	CC	AA	AA	AA
BOPA2_12_30580	A/C	5	13710000	AA	CC	CC	AA	AA	AA	AA	CC	CC	AA	CC	CC	CC	AA	CC	CC	AA	AA	CC	CC	CC	AA	AA	AA	AA	CC	CC	CC	CC	CC	CC	CC	CC	CC	CC	CC	CC	CC	CC	CC	AA	CC	AA	CC	CC	CC
BOPA2_12_30400	A/C	5	13720000	AA	CC	CC	CC	CC	AA	AA	CC	CC	AA	CC	CC	CC	CC	CC	CC	AA	CC	CC	CC	CC	CC	AA	CC	AA	CC	CC	CC	CC	CC	CC	CC	CC	CC	CC	CC	CC	CC	CC	CC	AA	CC	CC	CC	CC	CC
SCRI_RS_198008	A/C	5	13720100	CC	AA	AA	AA	AA	CC	CC	AA	AA	CC	AA	AA	AA	AA	AA	AA	CC	AA	AA	AA	AA	AA	CC	AA	CC	AA	AA	AA	AA	AA	AA	CC	AA	AA	AA	AA	AA	AA	AA	AA	CC	AA	AA	AA	AA	AA
SCRI_RS_208686	A/C	5	13740000	AA	AA	AA	CC	CC	AA	AA	AA	CC	AA	AA	AA	AA	CC	AA	AA	CC	CC	AA	AA	AA	CC	AA	CC	AA	CC	AA	AA	CC	CC	AA	CC	AA	AA	AA	AA	AA	AA	AA	AA	AA	AA	CC	AA	AA	AA
BOPA2_12_31206	A/C	5	13750000	AA	AA	AA	AA	AA	AA	AA	AA	CC	AA	AA	AA	AA	AA	AA	AA	AA	AA	AA	AA	AA	AA	AA	AA	AA	CC	AA	AA	CC	CC	AA	CC	AA	AA	AA	AA	AA	AA	AA	AA	AA	AA	AA	AA	AA	AA
BOPA2_12_31165	A/C	5	13790000	CC	CC	CC	CC	CC	CC	CC	CC	CC	CC	CC	CC	CC	CC	CC	CC	AA	CC	CC	CC	CC	CC	CC	CC	AA	CC	CC	CC	CC	CC	CC	CC	CC	CC	CC	CC	CC	CC	CC	CC	AA	CC	CC	CC	CC	CC
BOPA1_2611-1846	A/C	5	13790100	AA	CC	CC	CC	CC	AA	AA	CC	CC	AA	CC	CC	CC	CC	CC	CC	AA	CC	CC	CC	CC	CC	AA	CC	AA	CC	CC	CC	AA	CC	CC	CC	CC	CC	CC	CC	CC	CC	CC	CC	AA	CC	CC	CC	CC	CC
SCRI_RS_166491	A/C	5	13790200	AA	CC	CC	CC	CC	AA	AA	CC	CC	AA	CC	CC	CC	CC	CC	CC	AA	CC	CC	CC	CC	NN	AA	NN	AA	CC	CC	CC	CC	CC	CC	CC	CC	CC	CC	CC	CC	CC	CC	CC	AA	CC	CC	CC	CC	CC
SCRI_RS_204797	A/C	5	13790300	CC	AA	AA	AA	AA	CC	CC	AA	AA	CC	AA	AA	AA	AA	AA	AA	CC	AA	AA	AA	AA	AA	CC	AA	CC	AA	AA	AA	AA	AA	AA	AA	AA	AA	AA	AA	AA	AA	AA	AA	CC	AA	AA	AA	AA	AA
BOPA2_12_30062	A/C	5	13830000	AA	AA	AA	CC	CC	AA	AA	AA	CC	AA	AA	AA	AA	CC	AA	AA	CC	CC	AA	AA	AA	AA	AA	AA	CC	CC	AA	AA	CC	CC	AA	CC	AA	AA	AA	AA	AA	AA	AA	AA	CC	AA	CC	AA	AA	AA
BOPA1_2746-1501	A/C	5	13850000	AA	AA	AA	CC	CC	AA	AA	AA	AA	AA	AA	AA	AA	CC	AA	AA	CC	CC	AA	AA	AA	AA	AA	AA	CC	AA	AA	AA	AA	CC	AA	AA	AA	AA	AA	AA	AA	AA	AA	AA	CC	AA	CC	AA	AA	AA
SCRI_RS_125258	A/C	5	13850100	CC	CC	CC	CC	CC	CC	CC	CC	CC	CC	CC	CC	CC	CC	CC	CC	CC	CC	CC	CC	CC	CC	CC	CC	CC	AA	CC	CC	AA	AA	CC	CC	CC	CC	CC	CC	CC	CC	CC	CC	CC	CC	CC	CC	CC	CC
SCRI_RS_207000	A/C	5	13870000	AA	CC	CC	AA	AA	AA	AA	CC	CC	AA	CC	CC	CC	AA	CC	CC	AA	AA	CC	CC	CC	CC	AA	CC	AA	CC	CC	CC	CC	CC	CC	CC	CC	CC	CC	CC	CC	CC	CC	CC	AA	CC	AA	CC	CC	CC
SCRI_RS_200927	A/C	5	13870100	CC	AA	AA	CC	CC	CC	CC	AA	AA	CC	AA	AA	AA	CC	AA	AA	CC	CC	AA	AA	AA	AA	CC	AA	CC	AA	AA	AA	AA	AA	AA	AA	AA	AA	AA	AA	AA	AA	AA	AA	CC	AA	CC	AA	AA	AA
SCRI_RS_138029	A/C	5	13870200	CC	AA	AA	CC	CC	CC	CC	AA	CC	CC	AA	AA	AA	CC	AA	AA	CC	CC	AA	AA	AA	CC	CC	CC	CC	CC	AA	CC	CC	CC	AA	CC	AA	AA	AA	AA	AA	AA	AA	AA	CC	AA	CC	AA	AA	AA
SCRI_RS_193063	A/C	5	13870300	CC	AA	AA	CC	CC	CC	CC	AA	CC	CC	AA	AA	AA	CC	AA	AA	CC	CC	AA	AA	AA	CC	CC	CC	CC	CC	AA	CC	CC	CC	AA	CC	AA	AA	AA	AA	AA	AA	AA	AA	CC	AA	CC	AA	AA	AA
SCRI_RS_3287	A/C	5	13870400	AA	CC	CC	AA	AA	AA	AA	CC	CC	AA	CC	CC	CC	AA	CC	CC	AA	AA	CC	CC	CC	CC	AA	CC	AA	CC	CC	CC	CC	CC	CC	CC	CC	CC	CC	CC	CC	CC	CC	CC	AA	CC	AA	CC	CC	CC
SCRI_RS_153322	A/C	5	13900000	CC	AA	AA	CC	CC	CC	CC	AA	CC	CC	AA	AA	AA	CC	AA	AA	CC	CC	AA	AA	AA	AA	CC	AA	CC	AA	AA	AA	AA	AA	AA	AA	AA	AA	AA	AA	AA	AA	AA	AA	CC	AA	CC	AA	AA	AA
SCRI_RS_172379	A/C	5	13900100	CC	AA	AA	CC	CC	CC	CC	AA	CC	CC	AA	AA	AA	CC	AA	AA	CC	CC	CC	AA	AA	CC	CC	CC	CC	CC	AA	CC	CC	CC	AA	CC	AA	CC	AA	AA	AA	AA	AA	AA	CC	AA	CC	AA	AA	AA
SCRI_RS_196061	A/C	5	13900200	CC	AA	AA	CC	CC	CC	CC	AA	CC	CC	AA	AA	AA	CC	AA	AA	CC	CC	CC	AA	AA	CC	CC	CC	CC	CC	AA	CC	CC	CC	AA	CC	AA	CC	AA	AA	AA	AA	AA	AA	CC	AA	CC	AA	AA	AA
SCRI_RS_187056	A/C	5	13900300	CC	AA	AA	CC	CC	CC	CC	AA	CC	CC	AA	AA	AA	CC	AA	AA	CC	CC	AA	AA	AA	AA	CC	AA	CC	AA	AA	AA	AA	AA	AA	AA	AA	AA	AA	AA	AA	AA	AA	AA	CC	AA	CC	AA	AA	AA
SCRI_RS_184270	A/C	5	13910000	AA	CC	CC	AA	AA	AA	AA	CC	CC	AA	CC	CC	CC	AA	CC	CC	AA	AA	CC	CC	CC	CC	AA	CC	AA	CC	CC	CC	CC	CC	CC	CC	CC	CC	CC	CC	CC	CC	CC	CC	AA	CC	AA	CC	CC	CC
SCRI_RS_13262	A/C	5	13920000	CC	CC	CC	CC	CC	CC	CC	CC	CC	CC	CC	CC	CC	CC	CC	CC	CC	CC	AA	CC	CC	AA	CC	AA	AA	AA	CC	CC	CC	CC	CC	CC	CC	CC	CC	CC	CC	CC	CC	CC	CC	CC	CC	CC	CC	CC
BOPA1_8682-406	A/C	5	13940000	AA	CC	CC	AA	AA	AA	AA	CC	AA	AA	CC	CC	CC	AA	CC	CC	AA	AA	CC	CC	CC	CC	AA	CC	CC	CC	CC	CC	CC	CC	CC	CC	CC	CC	CC	CC	CC	CC	CC	CC	AA	CC	AA	CC	CC	CC
SCRI_RS_152365	A/C	5	13940100	AA	CC	CC	AA	AA	AA	AA	CC	AA	AA	CC	CC	CC	AA	CC	CC	AA	AA	CC	CC	CC	CC	AA	CC	CC	CC	CC	CC	CC	CC	CC	CC	CC	CC	CC	CC	CC	CC	CC	CC	AA	CC	AA	CC	CC	CC
SCRI_RS_161614	A/C	5	13970000	CC	AA	AA	CC	CC	CC	CC	AA	AA	AA	AA	AA	AA	AA	AA	AA	CC	CC	CC	AA	AA	CC	CC	CC	AA	CC	AA	AA	AA	CC	AA	AA	AA	AA	AA	AA	AA	AA	AA	AA	AA	AA	CC	AA	AA	AA
BOPA1_4050-2006	A/C	5	13990000	AA	CC	CC	AA	AA	AA	AA	CC	AA	AA	CC	CC	CC	AA	CC	CC	AA	AA	AA	CC	CC	AA	AA	AA	CC	AA	CC	CC	CC	AA	CC	CC	CC	CC	CC	CC	CC	CC	CC	CC	AA	CC	AA	CC	CC	CC
SCRI_RS_197361	A/C	5	13990100	AA	CC	CC	AA	AA	AA	AA	CC	AA	AA	CC	CC	CC	AA	CC	CC	AA	AA	AA	CC	CC	AA	AA	AA	AA	AA	CC	CC	CC	AA	CC	CC	CC	CC	CC	CC	CC	CC	CC	CC	AA	CC	AA	CC	CC	CC
BOPA1_203-1128	A/C	5	13990200	CC	AA	AA	CC	CC	CC	CC	AA	CC	CC	AA	AA	AA	CC	AA	AA	CC	CC	CC	AA	AA	CC	CC	CC	AA	CC	AA	AA	AA	CC	AA	AA	AA	AA	AA	AA	AA	AA	AA	AA	CC	AA	CC	AA	AA	AA
SCRI_RS_153238	A/C	5	13990300	AA	CC	CC	AA	AA	AA	AA	CC	AA	AA	CC	CC	CC	AA	CC	CC	NN	AA	AA	CC	CC	AA	AA	AA	AA	AA	CC	CC	CC	AA	CC	CC	CC	CC	CC	CC	CC	CC	CC	CC	AA	CC	AA	CC	CC	CC
BOPA2_12_10016	A/C	5	14010000	CC	CC	CC	AA	AA	CC	CC	CC	CC	AA	CC	CC	CC	CC	CC	CC	AA	AA	CC	CC	CC	CC	CC	CC	CC	CC	CC	CC	CC	CC	CC	CC	CC	CC	CC	CC	CC	CC	CC	CC	AA	CC	CC	CC	CC	CC
SCRI_RS_182353	A/C	5	14010100	CC	AA	AA	AA	AA	CC	CC	AA	CC	CC	AA	AA	AA	CC	AA	AA	AA	AA	CC	AA	AA	CC	CC	CC	AA	CC	AA	AA	CC	CC	AA	AA	AA	AA	AA	AA	AA	AA	AA	AA	CC	AA	CC	AA	AA	AA
SCRI_RS_205647	A/C	5	14010200	CC	AA	AA	AA	AA	CC	CC	AA	AA	AA	AA	AA	AA	CC	AA	AA	AA	AA	CC	AA	AA	CC	CC	CC	CC	CC	AA	AA	CC	CC	AA	AA	AA	AA	AA	AA	AA	AA	AA	AA	AA	AA	CC	AA	AA	AA
SCRI_RS_44795	A/C	5	14010300	CC	AA	AA	NN	NN	CC	CC	AA	AA	AA	AA	AA	AA	AA	AA	AA	NN	AA	CC	AA	AA	CC	CC	CC	CC	CC	NN	AA	CC	CC	AA	AA	AA	AA	AA	AA	NN	AA	AA	AA	AA	AA	CC	AA	AA	AA
BOPA1_ConsensusGBS0451-1	A/C	5	14200000	CC	AA	AA	AA	AA	CC	AA	AA	CC	AA	AA	AA	AA	AA	AA	AA	AA	AA	AA	AA	AA	AA	CC	AA	AA	AA	AA	AA	AA	AA	AA	AA	AA	AA	AA	AA	AA	AA	AA	AA	AA	AA	AA	AA	AA	AA
SCRI_RS_138735	A/C	5	14270000	CC	CC	CC	CC	CC	CC	AA	CC	CC	AA	CC	CC	CC	AA	CC	CC	AA	CC	CC	CC	CC	CC	CC	CC	AA	CC	CC	CC	CC	CC	CC	CC	CC	CC	CC	CC	CC	CC	CC	CC	AA	CC	CC	CC	CC	CC
SCRI_RS_180920	A/C	5	14270100	CC	CC	CC	AA	AA	CC	AA	CC	AA	AA	CC	CC	CC	AA	CC	CC	AA	AA	CC	CC	CC	CC	CC	CC	AA	CC	CC	CC	CC	CC	CC	CC	CC	CC	CC	CC	CC	CC	CC	CC	AA	CC	AA	CC	CC	CC
SCRI_RS_230034	A/C	5	14300000	CC	CC	CC	CC	CC	CC	AA	CC	CC	AA	CC	CC	CC	AA	CC	CC	AA	CC	CC	CC	CC	CC	CC	CC	AA	CC	CC	CC	CC	CC	CC	CC	CC	CC	CC	CC	CC	CC	CC	CC	AA	CC	CC	CC	CC	CC
SCRI_RS_222314	A/C	5	14310000	CC	CC	CC	CC	CC	CC	AA	CC	CC	CC	CC	CC	CC	AA	CC	CC	CC	CC	CC	CC	CC	CC	CC	CC	CC	CC	CC	CC	CC	AA	CC	CC	CC	CC	CC	CC	CC	CC	CC	CC	CC	CC	CC	CC	CC	CC
SCRI_RS_32778	A/C	5	14310100	CC	CC	CC	AA	AA	CC	AA	CC	AA	CC	CC	CC	CC	AA	CC	CC	CC	AA	CC	CC	CC	CC	CC	CC	CC	AA	CC	CC	CC	CC	CC	CC	CC	CC	CC	CC	CC	CC	CC	CC	CC	CC	AA	CC	CC	CC
SCRI_RS_238426	A/C	5	14310200	AA	AA	AA	AA	AA	AA	CC	AA	AA	AA	AA	AA	AA	CC	AA	AA	AA	AA	AA	AA	AA	AA	AA	AA	AA	AA	AA	AA	AA	CC	AA	AA	AA	AA	AA	AA	AA	AA	AA	AA	AA	AA	AA	AA	AA	AA
SCRI_RS_181379	A/C	5	14310300	AA	AA	AA	AA	AA	AA	CC	AA	AA	AA	AA	AA	AA	CC	AA	AA	AA	AA	AA	AA	AA	AA	AA	AA	AA	AA	AA	AA	AA	CC	AA	AA	AA	AA	AA	AA	AA	AA	AA	AA	AA	AA	AA	AA	AA	AA
SCRI_RS_181376	A/C	5	14310400	AA	AA	AA	AA	AA	AA	CC	AA	AA	AA	AA	AA	AA	CC	NN	AA	AA	AA	AA	AA	AA	AA	AA	AA	AA	AA	AA	AA	NN	CC	AA	AA	AA	AA	AA	AA	AA	AA	AA	AA	AA	AA	AA	AA	AA	AA
BOPA1_6054-1050	A/C	5	14340000	CC	CC	CC	AA	AA	CC	AA	CC	CC	CC	CC	CC	CC	AA	CC	CC	CC	CC	CC	CC	CC	CC	CC	CC	CC	AA	CC	CC	CC	CC	CC	CC	CC	CC	CC	CC	CC	CC	CC	CC	CC	CC	CC	CC	CC	CC
[truncated: 2,957 more rows]
[truncated: 108 more columns]
